# Supplementary material for: MicroRNA156 conditions auxin sensitivity to enable growth plasticity in response to environmental changes in Arabidopsis
Source: Nat Commun. 2023 Mar 22;14:1449. doi: 10.1038/s41467-023-36774-9 (PMC10033679; doi:10.1038/s41467-023-36774-9)
Supplement: Supplementary file 4 — Supplementary Data 1 [file 41467_2023_36774_MOESM4_ESM.xlsx]

## Sheet: Legend
Supplementary Dataset 1

## Sheet: miRNA abundance (RPMR)
miRNA	Col_21_1	Col_21_2	Col_21_3	Col_27_1	Col_27_2	Col_27_3	hyl1-2_21_1	hyl1-2_21_2	hyl1-2_21_3	hyl1-2_27_1	hyl1-2_27_2	hyl1-2_27_3	dcl1-24/hyl1-2_21_1	dcl1-24/hyl1-2_21_2	dcl1-24/hyl1-2_21_3	dcl1-24/hyl1-2_27_1	dcl1-24/hyl1-2_27_2	dcl1-24/hyl1-2_27_3
ath-miR837-3p	1.48527	0.844526	0	4.60415	3.26456	1.024	0.504291	1.11258	0	5.04945	1.33182	2.33535	7.51544	7.55004	155.945	16.8139	22.7158	58.3991
ath-miR852	1.98036	7.60074	5.67014	5.44127	8.56948	4.43735	0.504291	0	0	2.16405	0	3.0026	9.18554	13.6844	26.8871	5.2181	18.2617	51.3039
ath-miR390a-5p;ath-miR390b-5p	43.5679	51.9384	68.9867	105.477	145.681	60.0749	40.3433	10.5695	13.2726	61.3147	35.9592	25.0216	60.9586	34.447	125.473	41.165	86.8546	184.476
ath-miR398a-5p	0.990178	3.37811	0.945023	1.25568	0.40807	0.341335	0	0	0	0.24045	0	1.00087	4.59277	0	1.79247	0.869683	1.33622	4.36629
ath-miR5637	0.495089	0	0	0.418559	3.26456	0	0	0.55629	0	1.20225	0.443941	0	3.34019	2.35939	0	2.89894	5.3449	14.7362
ath-miR5028	1.48527	0.422263	0	1.25568	2.44842	1.024	0	1.11258	0	0.24045	0	0.333622	0	0	0.896237	0.289894	0.445408	0.545786
ath-miR866-3p	7.42634	5.06716	1.89005	2.0928	4.0807	1.36534	1.51287	5.5629	2.04193	5.7708	2.2197	2.33535	5.01029	1.41563	5.37742	8.40694	2.22704	10.9157
ath-miR840-5p	1.98036	6.33395	12.2853	13.3939	11.0179	7.8507	14.6244	22.8079	14.6339	29.8158	15.094	18.6828	2.08762	3.30314	12.5473	0.579789	1.33622	5.45786
ath-miR408-5p	20.7937	3.37811	7.08767	30.9734	48.5604	9.89871	4.03433	5.5629	1.36129	37.0293	21.7531	13.3449	4.17524	4.2469	16.1323	8.98673	19.1526	30.564
ath-miR5995b;ath-miR5595a	7.42634	6.33395	6.61516	7.53406	5.30491	12.6294	3.53004	2.22516	1.02097	3.3663	0.443941	2.33535	2.92267	6.60628	19.7172	4.9282	3.56327	15.8278
ath-miR391-3p	0.495089	0.422263	0	3.34847	4.89684	1.36534	0	0.55629	0	0.24045	0	0.667243	0.417524	0.471877	2.68871	0.289894	0.890817	4.91207
ath-miR5026	2196.22	470.401	572.684	812.842	1929.36	419.842	1371.67	3070.17	1467.13	7885.55	4369.71	3927.39	15607.9	10844.7	69148.3	17729.9	30979	43895.4
ath-miR5656	0	0	0.472512	0	0	0	0	0	0	0.24045	0	0	1.6701	0.943755	0.896237	0.289894	2.22704	4.36629
ath-miR3434-5p	6.43616	0.422263	0.945023	0.418559	1.22421	0	0	0.55629	0.340322	1.9236	0	0	5.01029	2.83126	22.4059	3.47873	3.56327	8.18679
ath-miR829-5p	20.2987	5.48942	9.92274	10.8825	34.686	7.50936	1.00858	1.66887	0.680644	6.73259	3.10759	3.0026	11.2732	7.55004	34.057	4.9282	18.2617	39.8424
ath-miR172a;ath-miR172b-3p	0	3.37811	0.472512	2.51135	4.48877	0	0.504291	0	0	0.961799	1.77576	0.333622	0.835049	2.83126	0	1.15958	0.445408	2.18314
ath-miR171b-5p	4.95089	0.844526	0.945023	9.62686	4.48877	2.04801	0.504291	0	0	0.721349	0	0.333622	0	0.471877	0	0.289894	0.445408	1.09157
ath-miR171c-5p	0.495089	1.68905	0	0.418559	0.816141	0.682669	0.504291	0	0	1.20225	0	0	0.417524	4.2469	0.896237	0.289894	1.78163	1.63736
ath-miR5663-5p	0	0.422263	1.89005	1.25568	4.0807	0.682669	0	0	0	0	0	0	2.08762	3.30314	3.58495	1.44947	2.22704	1.63736
ath-miR829-3p.1	9.40669	4.6449	8.50521	7.95262	17.547	1.70667	0	0	0	1.4427	0.443941	0.667243	9.18554	4.71877	12.5473	0.869683	4.89949	8.18679
ath-miR5643a;ath-miR5643b	0	0	0	2.51135	2.44842	0	0	0	0	0.721349	0	0	0.835049	0	0	0.579789	0	0
ath-miR398b-5p;ath-miR398c-5p	13.8625	5.91169	8.50521	37.6703	73.4527	20.8214	9.07724	6.67548	2.04193	17.3124	10.2106	6.33881	11.2732	7.07816	16.1323	12.7554	22.7158	31.1098
ath-miR5654-5p	0	0	0.472512	0.837118	0.40807	1.024	4.53862	3.33774	2.04193	5.2899	2.2197	4.33708	3.75772	8.02191	14.3398	2.89894	8.46276	18.0109
ath-miR862-3p	0	0	0	0	0.40807	0	0.504291	0	0	0	0	0	2.08762	2.83126	9.85861	1.15958	1.78163	3.8205
ath-miR837-5p	0.495089	0	0	0	0	0	0.504291	0	0	0.24045	0.443941	0	0	3.77502	7.1699	1.73937	4.00867	7.09522
ath-miR393b-3p	48.0237	13.5124	22.208	116.359	237.497	49.4935	16.6416	16.6887	6.46612	96.6608	54.6047	49.0424	24.6339	18.8751	78.8689	69.5747	115.806	272.893
ath-miR393a-3p	5.94107	4.6449	7.08767	5.85983	10.2018	3.41335	0.504291	0.55629	0	0.4809	0.887882	1.33449	2.50515	2.35939	0	0.579789	1.33622	5.45786
ath-miR2111b-3p	0	2.11132	1.89005	0.418559	4.48877	1.70667	0	1.66887	0.340322	1.9236	1.77576	2.00173	2.08762	1.41563	11.6511	0.289894	1.78163	3.8205
ath-miR865-5p	9.40669	2.53358	4.72512	2.51135	2.85649	4.09602	0.504291	2.22516	1.02097	8.65619	2.2197	6.33881	7.93296	5.66253	32.2645	9.56652	4.00867	33.2929
ath-miR408-3p	53.9647	33.3588	24.0981	224.766	188.528	55.6376	9.58153	13.9073	2.72258	76.463	32.4077	24.688	26.304	17.9313	35.8495	47.5427	78.8373	121.164
ath-miR472-5p	17.3281	20.2686	16.0654	21.3465	24.0761	15.0187	5.5472	13.9073	4.08387	16.8315	9.7667	8.34054	13.7783	13.6844	16.1323	10.7261	21.825	35.4761
ath-miR841a-3p	0.495089	0	0	0.418559	0.40807	0.341335	0	0	0	0.721349	1.33182	0.333622	1.25257	0.943755	0.896237	1.15958	1.78163	0.545786
ath-miR829-3p.2	3.96071	2.11132	0.945023	0	4.0807	0.341335	0	0.55629	0	0.24045	0	0	2.08762	0.471877	4.48119	0.579789	0	0
ath-miR164c-3p	2.97054	1.26679	0.945023	4.18559	6.52913	0.341335	0	0	0	2.64495	0.443941	0.333622	1.6701	0.943755	2.68871	0.289894	3.56327	4.36629
ath-miR169a-5p	1.98036	7.60074	3.78009	3.76703	4.48877	1.024	1.51287	1.11258	0	0.721349	0.443941	0	1.25257	5.19065	0.896237	0.869683	3.11786	1.63736
ath-miR169b-5p;ath-miR169c	0	5.06716	0.945023	1.25568	0.816141	0.341335	1.51287	0	0	0.24045	0	0	0	0.471877	0	0	0	0
ath-miR164b-3p	4.4558	4.6449	1.41753	6.69695	7.75334	3.07201	0	2.22516	0	1.20225	0.887882	1.00087	3.34019	4.71877	2.68871	1.44947	2.22704	7.641
ath-miR846-5p	17.8232	12.6679	24.0981	14.231	26.1165	7.8507	4.53862	12.7947	4.42419	10.3393	4.43941	4.6707	12.1082	9.43755	40.3307	5.50799	10.2444	16.3736
ath-miR158b	73.2732	39.2705	72.7668	41.8559	65.6993	26.6241	4.53862	12.7947	4.08387	13.7056	7.99094	8.00692	60.9586	31.1439	78.8689	10.1463	27.6153	49.6665
ath-miR168a-3p	36.1415	33.3588	61.4265	114.685	241.17	64.1709	29.2489	14.4635	11.2306	91.3709	55.9366	25.0216	45.5102	30.2001	100.379	77.9816	114.915	169.739
ath-miR168b-3p	23.2692	7.60074	6.14265	7.53406	9.79369	4.77869	0	1.11258	0.680644	0.721349	0	1.33449	6.26286	4.2469	15.236	2.02926	0.890817	3.8205
ath-miR5024-3p	1.48527	0	0.472512	0.418559	1.22421	0	0	0.55629	0.340322	0.961799	0	0	4.17524	1.41563	6.27366	2.60905	3.11786	6.54943
ath-miR824-3p	15.8429	28.2916	46.7787	48.9714	106.506	27.9894	1.00858	2.22516	1.36129	3.8472	1.77576	2.00173	5.01029	11.3251	49.293	13.9149	21.825	35.4761
ath-miR156g	23.2692	5.91169	11.3403	12.9753	15.5067	7.50936	1.00858	0	0	1.20225	2.66365	1.00087	6.26286	1.88751	8.96237	2.02926	4.89949	13.0989
ath-miR390b-3p	0	2.95584	1.89005	4.18559	5.71298	1.70667	0	0	0	1.9236	0.443941	1.00087	0.835049	3.30314	1.79247	0.869683	0.890817	4.91207
ath-miR390a-3p	6.43616	6.75621	4.2526	17.998	26.5246	5.12002	1.00858	0.55629	0	1.20225	1.33182	0.667243	3.34019	4.2469	7.1699	5.79789	9.79898	8.18679
ath-miR845a	517.368	42.2263	91.1947	61.5282	91.8158	58.3682	17.6502	19.4702	19.058	116.859	35.9592	51.0441	121.082	34.447	139.813	51.8911	33.4056	94.9668
ath-miR160c-3p	6.93125	3.37811	8.50521	5.85983	1.22421	4.09602	0	0	0	0.721349	0	0.333622	2.92267	5.19065	5.37742	0.579789	1.78163	3.27472
ath-miR395a;ath-miR395d;ath-miR395e	6.43616	3.37811	4.2526	4.18559	3.67263	2.38934	0	0	0	0	0	0.667243	1.25257	1.88751	7.1699	2.31916	3.56327	4.36629
ath-miR395b;ath-miR395c;ath-miR395f	9.90178	4.22263	2.83507	6.27839	11.0179	1.024	1.00858	0	0.340322	0	0.443941	0	4.59277	3.30314	8.06614	5.50799	3.56327	1.63736
ath-miR2112-3p	0.495089	0	0.945023	1.25568	2.44842	1.36534	0	0	0	0	0	0	0	1.41563	0	0	0.890817	1.63736
ath-miR158a-5p	162.389	2.53358	3.78009	24.695	33.0537	4.09602	2.52146	6.67548	4.42419	23.0832	7.99094	8.00692	25.8865	5.66253	39.4344	39.1357	16.0347	40.3882
ath-miR159b-5p	5.94107	9.71205	1.89005	1.67424	2.44842	1.024	0	1.11258	0.340322	0	0	0.333622	4.59277	8.96567	4.48119	0.869683	0.445408	1.63736
ath-miR167a-3p	12.8723	19.0018	17.0104	50.2271	69.78	13.6534	5.5472	2.22516	0.680644	15.8697	6.65911	2.33535	7.93296	14.6282	43.9156	10.7261	23.1612	84.5968
ath-miR8175	0	1.26679	0.945023	1.25568	0.40807	2.04801	1.00858	0.55629	0.680644	0.721349	1.33182	0.667243	1.25257	0.943755	0	0.869683	0.890817	0.545786
ath-miR861-3p	2.47545	0	1.41753	0.418559	0.816141	0	0	0	0	0.24045	0.443941	0	1.6701	1.41563	1.79247	0.289894	0	2.72893
ath-miR169f-3p	40.1022	36.7369	36.8559	6.27839	5.71298	2.38934	1.00858	5.5629	2.04193	0.961799	0.443941	1.00087	10.0206	6.1344	26.8871	0.579789	0.890817	0
ath-miR160a-3p	3.46562	0.844526	1.41753	5.02271	6.12105	0.682669	0	0	0	0	0	0.333622	0.835049	2.35939	3.58495	0.289894	0.890817	2.72893
ath-miR396b-3p	105.949	2.11132	10.8678	38.926	77.9414	13.9947	50.9334	13.9073	11.9113	93.2945	89.6761	42.37	46.7627	14.1563	76.1802	46.9629	63.248	150.637
ath-miR156f-3p	17.3281	5.06716	7.08767	55.2498	78.7576	18.4321	3.02575	2.22516	1.02097	18.7551	6.65911	3.33622	13.7783	10.8532	47.5006	11.8857	25.8337	109.703
ath-miR156c-3p	75.2536	17.7351	24.0981	123.475	203.627	30.3788	11.0944	9.45693	4.76451	18.9955	15.5379	10.0087	22.1288	15.572	73.4915	32.4682	52.1128	86.2342
ath-miR156a-3p	69.3125	12.2456	9.92274	71.5736	176.286	17.4081	18.6588	3.89403	7.48709	48.09	34.1835	20.3509	27.5566	12.7407	110.237	38.8458	80.1735	168.102
ath-miR157a-3p;ath-miR157b-3p	237.148	31.2475	38.2734	162.401	270.143	43.3495	12.6073	14.4635	6.1258	69.7304	15.9819	19.0164	33.4019	28.7845	86.0388	32.4682	66.3658	192.662
ath-miR157c-3p	27.2299	7.17848	7.08767	28.462	50.1927	6.48536	10.5901	6.67548	4.42419	26.6899	11.5425	8.34054	11.6907	17.9313	65.4253	16.524	20.0434	48.0292
ath-miR165a-5p	264.873	45.1822	73.7118	81.2005	128.542	47.1042	1.51287	0.55629	2.38226	3.60675	6.65911	1.66811	33.4019	10.3813	75.2839	9.27662	21.3796	16.3736
ath-miR166e-5p	50.9942	7.60074	12.2853	7.95262	15.0986	7.16803	3.02575	1.11258	1.36129	3.8472	0.443941	4.00346	11.2732	9.43755	39.4344	2.02926	10.2444	11.4615
ath-miR166a-5p;ath-miR166b-5p	765.408	91.2089	122.853	103.384	162.004	75.435	34.2918	22.8079	15.3145	31.9798	21.3092	23.0199	267.633	60.4003	209.72	22.9017	81.9551	150.637
ath-miR169b-3p	1.48527	1.26679	1.41753	0.418559	2.04035	1.36534	0	0	0	0	0	0	0	0	0	0	0	0.545786
ath-miR169a-3p	0	1.68905	4.2526	0	0.816141	1.70667	0	1.11258	0	0	1.33182	0.333622	2.92267	0	0	0.289894	0.890817	1.09157
ath-miR396a-3p	591.137	31.6697	74.1843	303.874	388.483	110.592	17.1459	13.9073	10.8903	45.445	24.4168	20.3509	107.721	34.447	189.106	51.8911	92.6449	224.864
ath-miR8178	0	0	0	0	0	0	0	0.55629	0	0.721349	0.443941	0	0.417524	4.71877	3.58495	1.44947	3.56327	7.09522
ath-miR830-3p	0	1.68905	0.472512	1.25568	3.67263	0.341335	0	0.55629	0	0.24045	0	0	0.417524	2.35939	0	0.869683	0.445408	0.545786
ath-miR167c-5p	1.98036	5.91169	5.19763	24.695	16.3228	6.48536	4.03433	1.66887	0.680644	5.2899	3.10759	0.667243	3.34019	8.96567	12.5473	4.05852	8.01735	15.282
ath-miR1888a	5.44598	2.95584	1.41753	5.44127	3.67263	1.36534	1.00858	0.55629	1.02097	3.3663	0.443941	0.333622	11.2732	4.71877	22.4059	8.69683	16.4801	16.3736
ath-miR870-3p	0	0.422263	0	0	0	0.341335	0.504291	0	0	0.4809	0	0	1.6701	0.943755	0.896237	0.579789	2.22704	3.27472
ath-miR841a-5p	0	0	0	0	0	0	0.504291	2.22516	0	0.24045	0	0	1.6701	0	6.27366	1.44947	1.33622	2.72893
ath-miR824-5p	20.2987	55.7387	37.8009	39.7631	124.87	28.3308	2.01717	2.78145	1.70161	6.49214	7.99094	2.66897	11.2732	27.8408	22.4059	6.08778	30.2878	34.3845
ath-miR833a-3p	0.495089	0.422263	0	0	0.40807	0	0	0	0.340322	0	0	0	1.25257	0.943755	1.79247	1.44947	1.33622	1.63736
ath-miR167c-3p	144.566	7.17848	8.0327	41.8559	57.946	9.55737	5.5472	4.45032	5.44516	37.2697	11.0985	8.67416	22.1288	5.19065	51.9818	9.27662	16.4801	64.4027
ath-miR5639-5p	0	1.26679	1.41753	0.837118	6.12105	1.36534	0.504291	0.55629	1.02097	0.4809	1.33182	0.333622	7.09791	1.88751	13.4436	4.34842	13.3622	12.0073
ath-miR826a	4.4558	0.422263	0.945023	0.837118	0.40807	0.682669	0	0	0	0	0	0	0	1.41563	0	0	0	0
ath-miR400	3.46562	8.44526	4.72512	5.44127	10.6098	1.70667	0	1.11258	0.340322	1.20225	0.443941	0	0.835049	5.66253	2.68871	0.869683	2.22704	1.09157
ath-miR447a.2-3p	78.7192	108.944	69.4592	59.0168	125.686	51.8829	7.06008	8.90064	3.74354	7.45394	5.77123	3.33622	122.335	57.569	172.974	22.9017	58.3485	90.0547
ath-miR171a-5p;ath-miR170-5p	89.6111	104.299	146.479	184.166	297.075	101.376	14.1202	14.4635	8.50805	56.5057	23.0849	20.3509	63.4637	77.8598	326.23	56.2395	110.016	172.468
ath-miR860	2.47545	1.26679	1.41753	0.837118	0.40807	0.341335	0	2.78145	0.340322	0	0	0	10.8556	4.71877	8.96237	1.44947	7.12653	3.27472
ath-miR161.2	13.8625	13.0902	18.9005	10.8825	45.7039	8.53337	0.504291	1.11258	0.340322	0.961799	3.99547	0	4.59277	12.2688	18.821	4.34842	13.3622	15.8278
ath-miR847	0.990178	0.844526	0.472512	1.67424	2.04035	0.341335	0	0	0	0.4809	0.443941	0	0.835049	0.943755	0	0.289894	0.890817	0.545786
ath-miR842	2.47545	2.11132	0.472512	1.67424	0.816141	0	0.504291	0.55629	0	0	0.887882	0.667243	1.25257	2.35939	0.896237	0	0.445408	0.545786
ath-miR862-5p	0.495089	0	0.472512	0.418559	0	0	0	0	0	0	0.443941	0	3.34019	4.2469	11.6511	1.44947	3.11786	4.91207
ath-miR158a-3p	12781.2	11229.2	15143.5	7857.61	13974	6664.22	1711.06	2049.93	1026.75	2239.31	1285.21	1225.06	11188.8	7865.72	17446.2	2589.34	5349.8	10550.6
ath-miR162a-3p;ath-miR162b-3p	1499.13	551.476	912.892	945.944	1197.28	479.917	9.58153	13.9073	8.16773	51.4563	11.9864	23.3535	80.5822	88.7129	589.724	56.2395	113.579	200.849
ath-miR845b	10.892	2.11132	4.72512	2.0928	5.30491	3.75468	1.51287	5.5629	3.0629	9.37754	2.66365	5.33795	6.68039	0.943755	0	0.869683	0.445408	2.18314
ath-miR168a-5p;ath-miR168b-5p	92.5817	33.3588	44.8886	76.5963	142.008	27.3068	35.8047	15.0198	8.84838	61.0743	34.1835	24.0208	66.8039	62.7597	99.4823	28.6995	103.78	168.648
ath-miR165a-3p;ath-miR165b	974.831	198.886	442.743	1001.61	1195.65	389.463	20.1717	8.90064	5.44516	100.748	32.8516	19.3501	237.989	54.2659	205.238	126.394	197.316	431.171
ath-miR166a-3p;ath-miR166b-3p;ath-miR166c;ath-miR166d;ath-miR166e-3p;ath-miR166f;ath-miR166g	3609.2	2998.49	5663.05	6247.83	9199.54	3147.45	1029.26	507.893	410.429	3256.17	1319.39	662.573	2903.88	1811.54	3780.33	2159.13	3777.51	6404.8
ath-miR4228-3p	0	0	0.472512	0	0.816141	0.682669	0	0	0.680644	2.4045	2.2197	0.333622	8.76801	9.90942	16.1323	6.08778	11.5806	15.8278
ath-miR5642b;ath-miR5642a	4.95089	0	4.2526	1.25568	7.75334	0.341335	0.504291	4.45032	2.38226	3.3663	0	1.66811	4.17524	0	2.68871	2.31916	0.445408	0
ath-miR869.2	2.47545	0.844526	1.41753	0.418559	1.63228	0	0	0	0	0.4809	0	0.333622	1.6701	1.41563	0	0.579789	3.11786	3.27472
ath-miR161.1	2261.07	884.219	1014.95	1281.21	1869.37	868.355	76.6523	57.8542	41.8596	303.448	118.088	121.772	748.204	454.89	570.007	511.664	623.126	1540.75
ath-miR167a-5p;ath-miR167b	179.717	249.98	233.421	560.451	1043.84	201.387	71.6094	60.0793	12.2516	139.942	128.299	54.714	146.551	225.557	301.136	168.429	431.601	435.537
ath-miR167d	4.95089	8.86753	6.61516	7.1155	10.2018	7.16803	8.57295	1.11258	1.36129	2.16405	0	2.00173	2.08762	9.43755	6.27366	2.60905	3.56327	13.0989
ath-miR156a-5p;ath-miR156b-5p;ath-miR156c-5p;ath-miR156d-5p;ath-miR156e;ath-miR156f-5p	5695.51	1254.12	2371.54	2818.16	4989.88	1417.9	173.476	149.086	87.8031	476.572	337.395	215.186	1435.45	690.828	1767.38	564.424	1352.26	2590.3
ath-miR5996	10.892	3.80037	4.72512	7.95262	10.2018	2.73068	1.51287	0	0.340322	6.49214	4.43941	0.667243	44.2576	14.1563	45.7081	13.9149	24.052	45.3002
ath-miR848	4.95089	0.844526	7.56019	4.18559	10.2018	5.12002	0	0	0	0	0.443941	0	0.417524	0.471877	0	0.289894	0.890817	3.27472
ath-miR5663-3p	0.990178	0.844526	0.945023	0.837118	4.0807	0	0	0.55629	0	0	0.443941	0	0.417524	1.88751	0.896237	1.15958	4.45408	3.8205
ath-miR5640	0.990178	0.844526	0.945023	0.418559	0.816141	0.341335	0	0	0	0	0	0	2.92267	1.88751	4.48119	1.15958	1.78163	2.72893
ath-miR1886.2	14.3576	10.1343	11.8128	9.2083	15.0986	5.12002	0	0	0	0	0	0	2.92267	1.88751	3.58495	1.15958	3.56327	6.00365
ath-miR831-3p	2.47545	0	0.472512	1.25568	0.816141	0.341335	0	0	0.340322	1.4427	0	0.333622	0.417524	0.471877	0.896237	0.579789	0	2.18314
ath-miR171a-3p	2.97054	32.092	16.5379	66.9695	56.3137	10.5814	13.6159	13.9073	4.42419	9.61799	16.8698	8.34054	30.0618	60.8722	35.8495	18.5532	60.5755	50.7581
ath-miR170-3p	1.48527	1.68905	0	1.25568	0.816141	0.682669	0.504291	0.55629	0	0	0	0	0.835049	3.30314	1.79247	0.289894	0.445408	1.63736
ath-miR779.2	26.7348	8.86753	14.1753	2.0928	7.34527	10.5814	0	0	0	0	0.443941	0.667243	2.50515	0	12.5473	0.869683	1.33622	6.00365
ath-miR399b;ath-miR399c-3p	27.725	10.5566	33.5483	34.3218	44.4797	22.8694	5.5472	1.11258	0.680644	8.17529	3.10759	5.67157	17.1185	6.1344	20.6135	16.8139	10.6898	27.8351
ath-miR160a-5p;ath-miR160b;ath-miR160c-5p	28.7152	105.566	49.1412	92.9201	113.035	49.8349	12.103	11.6821	2.38226	15.3888	23.0849	12.0104	27.9741	80.2191	38.5382	40.5852	97.099	86.78
ath-miR822-5p	92.0866	126.257	107.26	156.541	191.793	69.6323	92.7896	89.0064	23.8226	78.6271	77.2457	46.0398	4.59277	13.2126	16.1323	1.44947	7.57194	5.45786
ath-miR156b-3p	13.8625	6.75621	3.30758	44.3673	67.7397	6.14402	12.6073	8.34435	3.40322	60.3529	33.2956	11.6768	8.76801	12.2688	54.6705	16.524	39.6413	107.52
ath-miR5654-3p	11.3871	2.11132	3.78009	4.60415	6.12105	0.682669	4.53862	2.78145	0.680644	8.89664	3.99547	2.33535	6.26286	3.77502	8.96237	1.15958	3.11786	14.7362
ath-miR164a;ath-miR164b-5p	27.2299	20.6909	30.2407	59.0168	67.7397	17.7494	8.06866	2.22516	1.70161	12.5034	12.4303	7.00606	22.9638	39.1658	57.3592	11.8857	37.4143	41.4797
ath-miR164c-5p	20.7937	10.9788	6.14265	7.53406	19.1793	3.41335	1.00858	0.55629	0.340322	3.12585	1.77576	3.0026	5.42782	9.43755	22.4059	2.60905	8.46276	9.27836
ath-miR162a-5p;ath-miR162b-5p	8.41652	5.48942	7.56019	5.44127	9.79369	1.36534	0	0	0	0.4809	0	0	0.835049	0.471877	1.79247	0	0	0.545786
ath-miR3440b-3p	1.98036	0.844526	1.41753	0	2.85649	1.024	0	0.55629	0	3.3663	0.443941	0	12.1082	11.3251	19.7172	8.40694	7.12653	13.0989
ath-miR822-3p	9.40669	20.2686	8.97772	37.6703	26.5246	15.7014	8.57295	12.2384	6.1258	23.5641	11.5425	10.0087	1.25257	1.88751	3.58495	0	2.22704	2.18314
ath-miR398b-3p;ath-miR398c-3p	665.895	466.601	305.715	428.604	411.335	233.132	66.0622	77.8806	15.6548	76.9439	44.838	58.0502	332.767	419.027	560.148	551.959	481.041	1189.27
ath-miR398a-3p	18.8134	3.37811	2.83507	8.78974	5.71298	1.36534	0	1.11258	0	1.4427	0.887882	1.33449	3.75772	7.55004	8.96237	5.50799	16.0347	9.82415
ath-miR833b	1.98036	0	2.36256	0.418559	2.04035	0	0.504291	1.11258	1.02097	1.4427	0.443941	0	13.3608	12.2688	29.5758	6.08778	14.6985	28.9267
ath-miR833a-5p	1.48527	0.422263	0	2.51135	2.85649	0	2.01717	0	0.340322	4.809	0.443941	1.66811	5.42782	5.66253	17.0285	3.76863	4.45408	13.6446
ath-miR403-5p	83.175	12.6679	13.7028	46.0415	94.2642	12.288	5.5472	6.11919	2.72258	18.0337	5.77123	6.33881	22.5463	19.8188	46.6043	13.9149	23.6066	52.9412
ath-miR781a;ath-miR781b	31.6857	17.3128	19.8455	28.0435	73.4527	16.7254	0	0.55629	0	2.16405	1.33182	0	12.5257	10.8532	26.8871	6.66757	19.1526	17.4652
ath-miR827	0.990178	1.26679	3.30758	10.464	6.12105	2.04801	0	0	0	0.4809	0.887882	0.667243	0	0.471877	2.68871	1.44947	1.33622	1.63736
ath-miR403-3p	1161.97	555.276	789.567	1005.8	1711.45	553.645	73.1222	122.384	68.7451	147.155	98.5549	87.4089	379.947	340.695	1889.27	178.285	481.932	773.379
ath-miR844-3p	3.46562	1.68905	3.78009	3.34847	4.48877	2.04801	0	0	0	0.24045	0	0.333622	2.50515	1.41563	3.58495	0.289894	0.445408	2.18314
ath-miR863-5p	0	0.422263	2.36256	2.0928	3.67263	0	1.00858	0.55629	0	4.3281	1.77576	0.667243	8.76801	4.2469	7.1699	3.76863	12.9168	15.8278
ath-miR396a-5p	250.515	948.403	482.907	1067.74	2104.42	485.037	52.4463	110.145	19.7387	82.4743	157.155	91.4123	120.665	641.753	544.016	249.309	784.364	819.225
ath-miR396b-5p	693.62	432.398	590.167	1125.92	2604.3	467.287	147.757	162.437	53.0903	752.367	408.87	190.164	322.329	424.218	951.804	502.097	1134.45	1270.04
ath-miR775	14.3576	16.4683	15.1204	20.5094	25.3004	8.53337	1.00858	0.55629	0	3.8472	0.443941	1.33449	1.25257	6.1344	7.1699	0.579789	0.890817	4.36629
ath-miR173-5p	87.6308	202.264	115.293	297.177	474.178	108.203	0	3.33774	1.36129	2.8854	3.10759	1.00087	15.0309	26.4251	34.057	11.016	30.2878	45.846
ath-miR858b	0.990178	0.422263	1.41753	1.67424	2.85649	0.341335	1.00858	0	0	0	0.443941	0.667243	1.25257	0.471877	0	0.869683	2.67245	3.27472
ath-miR825	14.8527	9.71205	11.8128	5.02271	6.52913	4.09602	1.51287	1.11258	0.680644	1.68315	0.887882	1.66811	6.68039	4.71877	25.0946	2.02926	4.00867	3.27472
ath-miR163	173.776	209.443	269.332	84.9675	222.806	62.4642	43.369	37.2714	17.3564	27.6517	24.8607	14.6794	141.541	111.835	211.512	52.181	79.7281	102.608
ath-miR846-3p	467.364	224.644	324.615	214.721	396.644	179.542	67.0707	70.6489	25.5242	123.591	65.2593	51.7114	289.344	137.316	245.569	120.306	165.692	360.219
ath-miR157a-5p;ath-miR157b-5p;ath-miR157c-5p	84.6603	75.5851	81.272	71.9922	103.242	27.3068	11.0944	16.6887	4.76451	17.0719	12.8743	6.33881	52.6081	74.5566	150.568	19.7128	42.3138	35.4761
ath-miR171b-3p;ath-miR171c-3p	12.3772	21.1132	10.8678	16.3238	22.0358	8.53337	0.504291	1.66887	0.340322	0.24045	0.443941	1.00087	5.42782	5.19065	8.06614	4.9282	7.57194	6.54943
ath-miR5632-5p	2.47545	0.422263	0	0	0.816141	0	0	0.55629	0	1.4427	0.443941	2.33535	3.34019	3.30314	3.58495	2.89894	8.46276	23.4688
ath-miR319a;ath-miR319b	1196.63	821.302	949.748	1019.61	1754.7	764.59	122.543	127.947	53.0903	207.027	179.796	94.4149	775.76	570.972	806.614	301.2	684.593	833.415
ath-miR319c	277.25	162.994	195.147	125.568	206.484	104.79	3.53004	1.11258	0	6.2517	3.99547	2.66897	50.5204	32.5595	33.1608	10.1463	43.2046	39.2966
ath-miR5632-3p	0.495089	1.26679	0.472512	0.418559	0	0	0	0	0	0.24045	0	0.333622	3.75772	0.471877	5.37742	0.869683	2.67245	2.18314
ath-miR394a;ath-miR394b-5p	82.6799	165.527	136.083	174.121	355.021	86.0163	31.2661	71.7614	11.2306	71.1731	71.4745	41.7027	60.1235	167.988	184.625	84.9391	179.5	263.615
ath-miR447a-3p;ath-miR447b	56.4402	13.0902	17.4829	19.2537	35.094	6.82669	0.504291	0	0.680644	2.16405	1.77576	0.333622	20.0412	6.1344	29.5758	7.24736	8.90817	18.5567
ath-miR5651	6.93125	2.53358	14.1753	7.53406	13.0583	3.41335	0	0	0.340322	0.4809	0	0	2.50515	2.35939	8.96237	2.60905	3.56327	4.91207
ath-miR840-3p	1.98036	5.48942	1.89005	2.51135	6.52913	2.73068	2.01717	6.67548	1.02097	2.16405	0.887882	2.00173	1.6701	1.88751	5.37742	1.73937	0.890817	5.45786
ath-miR5650	19.8036	7.60074	4.72512	4.60415	5.71298	2.73068	3.53004	5.5629	3.74354	7.45394	4.43941	2.66897	135.695	97.2067	349.533	30.149	81.0643	138.63
ath-miR843	7.92143	1.68905	1.41753	3.34847	4.48877	1.024	0.504291	0.55629	0.680644	1.4427	0.443941	0	2.50515	2.35939	14.3398	1.44947	0.445408	0.545786
ath-miR858a	162.389	107.677	127.578	128.498	279.936	80.8963	12.103	13.351	7.82741	24.045	21.3092	11.6768	105.216	81.1629	134.436	38.2661	101.108	146.271
ath-miR3932b-5p	68.3223	15.6237	29.7682	5.85983	7.34527	5.46135	1.51287	2.22516	5.10483	2.16405	0	1.66811	44.6751	22.1782	113.822	5.79789	3.56327	12.5531
ath-miR773a	0.495089	2.11132	0	2.0928	3.26456	0.341335	0	0	0	0	0	0	0	1.41563	2.68871	0	0	0
ath-miR159c	53.9647	92.0534	56.2289	82.4561	164.452	24.9174	3.02575	6.67548	0.340322	7.69439	17.3137	1.33449	24.2164	54.7378	35.8495	11.016	106.898	24.5604
ath-miR159a	5438.55	4090.04	4937.75	6075.8	10953.8	2734.77	89.7638	85.1124	32.6709	241.652	205.101	60.0519	769.915	816.82	918.643	409.331	1121.98	1291.33
ath-miR159b-3p	6940.66	3641.6	4211.97	5186.78	8473.58	2548.4	312.156	305.96	117.751	970.215	564.249	244.545	2551.49	1835.6	2675.27	1116.96	2485.38	3155.73
ath-miR5012	7.42634	5.48942	4.2526	9.2083	17.9551	7.50936	0	0	0	0	0.443941	0.333622	0	1.41563	4.48119	1.44947	3.56327	3.8205
ath-miR838	1.48527	3.37811	0.472512	2.51135	3.26456	0.682669	0	0	0	0.24045	0.887882	0	0.417524	0.943755	4.48119	1.15958	2.22704	2.18314
ath-miR3440b-5p	0	0.422263	0.472512	0.418559	0.40807	0.682669	0	0.55629	0	1.20225	0	0.333622	3.34019	5.19065	6.27366	0.579789	3.56327	7.641
ath-miR472-3p	6.93125	12.6679	11.8128	27.2063	24.8923	10.9227	1.00858	0.55629	0	4.3281	3.55153	0.667243	5.84534	5.66253	14.3398	5.50799	14.2531	19.6483

## Sheet: Col-0 27 vs. 21
miRNA	Col-0 27 vs. 21 log2FoldChange	p value
ath-miR837-3p	1.94293	0.333651
ath-miR852	0.237225	0.841307
ath-miR390a-5p;ath-miR390b-5p	0.904828	0.145831
ath-miR398a-5p	-1.45732	0.505724
ath-miR5637	2.86072	0.427976
ath-miR5028	1.35691	0.578755
ath-miR866-3p	-0.92614	0.509564
ath-miR4245	0.0406137	0.987901
ath-miR840-5p	0.620346	0.556011
ath-miR408-5p	1.55013	0.0932485
ath-miR5995b;ath-miR5595a	0.349933	0.733993
ath-miR391-3p	3.37988	0.11811
ath-miR5026	-0.0077722	0.991471
ath-miR3434-5p	-2.21285	0.332862
ath-miR829-5p	0.593911	0.530938
ath-miR172c;ath-miR172d-3p	-0.217836	0.940162
ath-miR172a;ath-miR172b-3p	0.760294	0.741356
ath-miR171b-5p	1.30355	0.373336
ath-miR171c-5p	-0.221698	0.939585
ath-miR5663-5p	1.16632	0.597806
ath-miR829-3p.1	0.263926	0.813097
ath-miR5643a;ath-miR5643b	3.27582	0.270329
ath-miR5634	-1.36181	0.593021
ath-miR398b-5p;ath-miR398c-5p	2.23458	0.00462754
ath-miR5654-5p	2.21148	0.555417
ath-miR393b-3p	2.28911	0.00185198
ath-miR393a-3p	0.133139	0.905369
ath-miR2111b-3p	0.673774	0.744927
ath-miR865-5p	-0.761917	0.555798
ath-miR408-3p	2.07605	0.00225063
ath-miR5020b	0.503994	0.874155
ath-miR472-5p	0.163987	0.82868
ath-miR829-3p.2	-0.663479	0.748693
ath-miR164c-3p	1.09712	0.513876
ath-miR169a-5p	-0.581124	0.67861
ath-miR169b-5p;ath-miR169c	-1.4026	0.538107
ath-miR164b-3p	0.726048	0.567895
ath-miR846-5p	-0.186697	0.823605
ath-miR158b	-0.460051	0.483721
ath-miR168a-3p	1.66735	0.013109
ath-miR168b-3p	-0.710554	0.477475
ath-miR5024-3p	-0.216373	0.949862
ath-miR824-3p	0.983944	0.190038
ath-miR156g	-0.140342	0.878387
ath-miR5659	-0.622317	0.805621
ath-miR390b-3p	1.19141	0.490051
ath-miR390a-3p	1.48955	0.129107
ath-miR845a	-1.55243	0.0514357
ath-miR160c-3p	-0.727049	0.562717
ath-miR395a;ath-miR395d;ath-miR395e	-0.443201	0.731778
ath-miR395b;ath-miR395c;ath-miR395f	0.118894	0.924886
ath-miR2112-3p	1.84282	0.453739
ath-miR158a-5p	-1.37869	NA
ath-miR159b-5p	-1.79428	0.203249
ath-miR167a-3p	1.42155	0.0698874
ath-miR8175	1.03806	0.689513
ath-miR861-3p	-1.63692	0.585497
ath-miR169f-3p	-2.99601	0.000141515
ath-miR160a-3p	1.06378	0.506366
ath-miR396b-3p	0.202352	0.846972
ath-miR156f-3p	2.39239	0.0033287
ath-miR156c-3p	1.63602	0.0377766
ath-miR156a-3p	1.57328	0.0812223
ath-miR157a-3p;ath-miR157b-3p	0.678211	0.416888
ath-miR157c-3p	1.06117	0.255233
ath-miR165a-5p	-0.536277	0.464809
ath-miR166e-5p	-1.17794	0.207996
ath-miR166a-5p;ath-miR166b-5p	-1.46416	0.0566555
ath-miR169b-3p	-0.111952	0.956557
ath-miR169a-3p	-1.22269	0.61544
ath-miR399c-5p	2.03913	0.606358
ath-miR396a-3p	0.265599	0.759753
ath-miR830-3p	1.19465	0.617615
ath-miR850	-1.22052	0.751625
ath-miR167c-5p	1.81743	0.0757293
ath-miR1888a	0.102452	0.943657
ath-miR2111a-5p;ath-miR2111b-5p	2.00295	0.612873
ath-miR777	-1.41513	0.650653
ath-miR824-5p	0.720625	0.346634
ath-miR167c-3p	-0.484563	0.636882
ath-miR5639-5p	1.57506	0.441308
ath-miR826a	-1.52158	0.4897
ath-miR400	0.0408069	0.973077
ath-miR447a.2-3p	-0.206268	0.74178
ath-miR171a-5p;ath-miR170-5p	0.75864	0.214976
ath-miR860	-1.69001	0.452134
ath-miR161.2	0.48942	0.582659
ath-miR847	0.798405	0.728691
ath-miR842	-1.04635	0.655254
ath-miR393a-5p;ath-miR393b-5p	0.147487	0.967815
ath-miR158a-3p	-0.461131	0.392383
ath-miR162a-3p;ath-miR162b-3p	-0.157548	0.790466
ath-miR845b	-0.617833	0.629318
ath-miR168a-5p;ath-miR168b-5p	0.539656	0.459789
ath-miR165a-3p;ath-miR165b	0.708384	0.291414
ath-miR166a-3p;ath-miR166b-3p;ath-miR166c;ath-miR166d;ath-miR166e-3p;ath-miR166f;ath-miR166g	0.589783	0.313788
ath-miR780.1	-3.60867	0.213662
ath-miR5642b;ath-miR5642a	0.139335	0.934552
ath-miR859	1.30801	0.735124
ath-miR869.2	-1.21209	0.619681
ath-miR161.1	-0.0257021	0.964916
ath-miR167a-5p;ath-miR167b	1.41868	0.0286655
ath-miR167d	0.245463	0.81108
ath-miR156a-5p;ath-miR156b-5p;ath-miR156c-5p;ath-miR156d-5p;ath-miR156e;ath-miR156f-5p	0.0153787	0.981714
ath-miR5996	0.122216	0.913973
ath-miR848	0.567218	0.652162
ath-miR5663-3p	0.942333	0.703858
ath-miR5640	-0.822751	0.754997
ath-miR1886.2	-0.304903	0.741268
ath-miR831-3p	-0.226529	0.93335
ath-miR171a-3p	1.27455	0.157908
ath-miR170-3p	-0.208834	0.933808
ath-miR779.2	-1.25463	0.204738
ath-miR399b;ath-miR399c-3p	0.513402	0.491318
ath-miR160a-5p;ath-miR160b;ath-miR160c-5p	0.43724	0.532761
ath-miR822-5p	0.340023	0.575558
ath-miR156b-3p	2.31126	0.0141501
ath-miR5654-3p	-0.574673	0.673091
ath-miR164a;ath-miR164b-5p	0.876544	0.22774
ath-miR164c-5p	-0.324446	0.747551
ath-miR162a-5p;ath-miR162b-5p	-0.382044	0.743416
ath-miR3440b-3p	-0.107752	0.961837
ath-miR823	1.93591	0.502129
ath-miR822-3p	1.01667	0.21214
ath-miR398b-3p;ath-miR398c-3p	-0.413778	0.462764
ath-miR398a-3p	-0.620014	0.617456
ath-miR833b	-0.817939	0.76146
ath-miR833a-5p	1.51728	0.564955
ath-miR403-5p	0.518395	0.565081
ath-miR781a;ath-miR781b	0.784197	0.311124
ath-miR827	1.71791	0.222243
ath-miR403-3p	0.39376	0.506894
ath-miR1888b	1.09203	0.748667
ath-miR844-3p	0.153274	0.915366
ath-miR863-5p	0.997658	0.688382
ath-miR396a-5p	1.07196	0.123452
ath-miR396b-5p	1.28577	0.0482556
ath-miR775	0.224885	0.784291
ath-miR173-5p	1.07954	0.107606
ath-miR858b	-0.269268	0.919175
ath-miR825	-1.20732	0.214962
ath-miR163	-0.83597	0.192296
ath-miR846-3p	-0.347013	0.549146
ath-miR157a-5p;ath-miR157b-5p;ath-miR157c-5p	-0.265799	0.684497
ath-miR171b-3p;ath-miR171c-3p	0.0541012	0.949395
ath-miR5632-5p	-1.79361	0.633411
ath-miR8170-3p	-2.4647	0.515687
ath-miR319a;ath-miR319b	0.258504	0.63705
ath-miR319c	-0.528788	0.351514
ath-miR5632-3p	-2.44522	0.522018
ath-miR394a;ath-miR394b-5p	0.645573	0.329455
ath-miR447a-3p;ath-miR447b	-0.480123	0.582159
ath-miR5651	0.017808	0.987237
ath-miR840-3p	0.294275	0.835256
ath-miR5650	-1.27185	0.244916
ath-miR843	-0.280743	0.852727
ath-miR8183	1.97882	0.617237
ath-miR858a	0.299402	0.632115
ath-miR3932b-5p	-2.69268	0.00117347
ath-miR773a	1.05447	0.646071
ath-miR159c	0.392312	0.59191
ath-miR159a	0.443623	0.459113
ath-miR159b-3p	0.13963	0.813733
ath-miR5012	1.01806	0.309394
ath-miR838	0.228267	0.90031
ath-miR3440b-5p	0.729238	0.840477
ath-miR472-3p	0.976675	0.248522

## Sheet: hyl1-2 27 vs. 21
miRNA	hyl1-2 27 vs. 21 log2FoldChange	p value
ath-miR837-3p	2.58808	0.134864
ath-miR852	3.46451	0.170725
ath-miR390a-5p;ath-miR390b-5p	0.990877	0.13447
ath-miR5637	1.76582	0.623108
ath-miR866-3p	0.265525	0.822163
ath-miR840-5p	0.364236	0.55537
ath-miR408-5p	2.82694	0.000298049
ath-miR5995b;ath-miR5595a	-0.0550569	0.968917
ath-miR5026	1.52495	0.00183728
ath-miR3434-5p	1.08117	0.745171
ath-miR829-5p	2.03137	0.115489
ath-miR172a;ath-miR172b-3p	2.73968	0.310842
ath-miR171c-5p	1.26683	0.750756
ath-miR829-3p.1	3.38678	0.301896
ath-miR398b-5p;ath-miR398c-5p	1.01839	0.236212
ath-miR5654-5p	0.347127	0.749943
ath-miR393b-3p	2.4186	3.57891e-05
ath-miR393a-3p	1.54778	0.527123
ath-miR2111b-3p	1.6607	0.365692
ath-miR865-5p	2.28689	0.06088
ath-miR408-3p	2.43287	0.00056398
ath-miR472-5p	0.668379	0.404736
ath-miR841a-3p	3.12243	0.372011
ath-miR164c-3p	3.76841	0.212661
ath-miR169a-5p	-1.07528	0.686545
ath-miR164b-3p	0.647231	0.778922
ath-miR846-5p	-0.0744611	0.933896
ath-miR158b	0.572791	0.489311
ath-miR168a-3p	1.71102	0.00698045
ath-miR168b-3p	0.296284	0.908429
ath-miR5024-3p	0.0981151	0.97978
ath-miR824-3p	0.808478	0.558387
ath-miR156g	2.43001	0.274748
ath-miR390b-3p	3.78399	0.20087
ath-miR390a-3p	1.17831	0.594295
ath-miR845a	1.89648	0.000968455
ath-miR158a-5p	1.57157	0.0638443
ath-miR167a-3p	1.62426	0.137934
ath-miR8175	-0.160282	0.931542
ath-miR169f-3p	-1.7206	0.259826
ath-miR396b-3p	1.64134	0.0119158
ath-miR156f-3p	2.26006	0.0292992
ath-miR156c-3p	0.910422	0.211976
ath-miR156a-3p	1.83565	0.00920944
ath-miR157a-3p;ath-miR157b-3p	1.70066	0.0167663
ath-miR157c-3p	1.16299	0.133927
ath-miR165a-5p	1.46697	0.257152
ath-miR166e-5p	0.665928	0.633442
ath-miR166a-5p;ath-miR166b-5p	0.161051	0.785458
ath-miR169a-3p	0.819658	0.799828
ath-miR396a-3p	1.1706	0.0560056
ath-miR167c-5p	0.582203	0.669374
ath-miR1888a	0.67735	0.719798
ath-miR841a-5p	-2.82436	0.387986
ath-miR824-5p	1.50019	0.166002
ath-miR167c-3p	1.90453	0.0166572
ath-miR5639-5p	0.105569	0.960912
ath-miR400	0.248666	0.931248
ath-miR447a.2-3p	-0.281725	0.758146
ath-miR171a-5p;ath-miR170-5p	1.48938	0.0199282
ath-miR860	-3.96504	0.250987
ath-miR161.2	1.49981	0.455621
ath-miR842	0.757569	0.802817
ath-miR158a-3p	0.0615799	0.893031
ath-miR162a-3p;ath-miR162b-3p	1.5057	0.0286657
ath-miR845b	0.848306	0.417349
ath-miR168a-5p;ath-miR168b-5p	1.06873	0.106369
ath-miR165a-3p;ath-miR165b	2.18494	0.00247512
ath-miR166a-3p;ath-miR166b-3p;ath-miR166c;ath-miR166d;ath-miR166e-3p;ath-miR166f;ath-miR166g	1.45997	0.0122188
ath-miR4228-3p	2.73217	0.241122
ath-miR5642b;ath-miR5642a	-0.0985484	0.95239
ath-miR161.1	1.67161	0.00136112
ath-miR167a-5p;ath-miR167b	1.26563	0.0492565
ath-miR167d	-1.32293	0.378782
ath-miR156a-5p;ath-miR156b-5p;ath-miR156c-5p;ath-miR156d-5p;ath-miR156e;ath-miR156f-5p	1.40233	0.0038894
ath-miR5996	2.70374	0.0940115
ath-miR831-3p	1.8565	0.610555
ath-miR171a-3p	0.357589	0.649922
ath-miR399b;ath-miR399c-3p	1.29628	0.263914
ath-miR160a-5p;ath-miR160b;ath-miR160c-5p	1.08351	0.167283
ath-miR822-5p	0.0790592	0.893127
ath-miR156b-3p	2.18214	0.00335067
ath-miR5654-3p	1.01338	0.380787
ath-miR164a;ath-miR164b-5p	1.51352	0.0987195
ath-miR164c-5p	2.16382	0.174828
ath-miR3440b-3p	2.94058	0.305686
ath-miR822-3p	0.819878	0.259437
ath-miR398b-3p;ath-miR398c-3p	0.269813	0.658758
ath-miR398a-3p	1.92041	0.424007
ath-miR833b	-0.453327	0.842756
ath-miR833a-5p	1.58841	0.38251
ath-miR403-5p	1.13472	0.198219
ath-miR781a;ath-miR781b	2.87123	0.314083
ath-miR827	3.12243	0.372011
ath-miR403-3p	0.414958	0.389404
ath-miR863-5p	2.2265	0.236224
ath-miR396a-5p	1.00724	0.107215
ath-miR396b-5p	1.95916	0.000688646
ath-miR775	1.94547	0.329495
ath-miR173-5p	0.678305	0.665194
ath-miR858b	-0.752272	0.789406
ath-miR825	0.460543	0.783259
ath-miR163	-0.450398	0.45668
ath-miR846-3p	0.632797	0.261199
ath-miR157a-5p;ath-miR157b-5p;ath-miR157c-5p	0.254542	0.742502
ath-miR171b-3p;ath-miR171c-3p	-0.415434	0.851019
ath-miR5632-5p	3.19064	0.195667
ath-miR319a;ath-miR319b	0.75564	0.149986
ath-miR319c	1.58943	0.252449
ath-miR394a;ath-miR394b-5p	0.809204	0.212005
ath-miR447a-3p;ath-miR447b	1.83447	0.392299
ath-miR840-3p	-0.813393	0.546343
ath-miR5650	0.253863	0.798734
ath-miR843	0.13279	0.957684
ath-miR858a	0.867965	0.194985
ath-miR3932b-5p	-1.24451	0.402494
ath-miR159c	1.55916	0.176604
ath-miR159a	1.37185	0.02197
ath-miR159b-3p	1.33727	0.0177535
ath-miR3440b-5p	1.65557	0.652493
ath-miR472-3p	2.59329	0.141353

## Sheet: dcl1-24hyl1-2 27 vs. 21
miRNA	dcl1-24/hyl1-2 27 vs. 21 log2FoldChange	p value
ath-miR837-3p	-0.218499	0.852314
ath-miR852	0.831094	0.306192
ath-miR390a-5p;ath-miR390b-5p	0.816802	0.166624
ath-miR398a-5p	0.113724	0.950262
ath-miR5637	1.91322	0.148091
ath-miR866-3p	1.14048	0.31844
ath-miR840-5p	-0.952754	0.490505
ath-miR408-5p	1.68053	0.0426122
ath-miR5995b;ath-miR5595a	0.096518	0.923664
ath-miR391-3p	1.11711	0.580004
ath-miR5026	0.447312	0.425552
ath-miR5656	1.03547	0.571466
ath-miR3434-5p	-0.514012	0.629295
ath-miR829-5p	0.605123	0.465728
ath-miR172a;ath-miR172b-3p	-0.00965632	0.996412
ath-miR171c-5p	-0.485862	0.800975
ath-miR5663-5p	0.853331	0.629532
ath-miR829-3p.1	-0.680619	0.535913
ath-miR398b-5p;ath-miR398c-5p	1.25239	0.0844454
ath-miR5654-5p	0.455866	0.637985
ath-miR862-3p	-0.728327	0.595275
ath-miR837-5p	0.631162	0.667897
ath-miR393b-3p	2.27581	0.000119347
ath-miR393a-3p	0.453358	0.802915
ath-miR2111b-3p	-0.928752	0.541503
ath-miR865-5p	0.384662	0.670532
ath-miR5024-5p	0.491695	0.88631
ath-miR408-3p	1.9074	0.000553052
ath-miR472-5p	0.849041	0.236055
ath-miR841a-3p	0.430905	0.837329
ath-miR829-3p.2	-2.84906	0.271956
ath-miR164c-3p	0.928885	0.575405
ath-miR169a-5p	-0.233617	0.886349
ath-miR164b-3p	0.117458	0.928703
ath-miR846-5p	-0.528739	0.510638
ath-miR158b	-0.717893	0.268147
ath-miR168a-3p	1.4208	0.00661342
ath-miR168b-3p	-1.58467	0.179896
ath-miR5024-3p	0.362095	0.772562
ath-miR824-3p	0.621926	0.429366
ath-miR156g	0.473628	0.673989
ath-miR390b-3p	0.214375	0.898927
ath-miR390a-3p	1.06415	0.286486
ath-miR845a	-0.434741	0.466457
ath-miR160c-3p	-1.0739	0.444249
ath-miR395a;ath-miR395d;ath-miR395e	0.489683	0.717155
ath-miR395b;ath-miR395c;ath-miR395f	-0.0953378	0.936916
ath-miR2112-3p	0.739887	0.821832
ath-miR158a-5p	0.815238	0.265726
ath-miR159b-5p	-2.49504	0.0753504
ath-miR167a-3p	1.15277	0.138571
ath-miR8175	-0.104243	0.970798
ath-miR861-3p	-0.697159	0.753049
ath-miR169f-3p	-4.25443	0.00116758
ath-miR160a-3p	-0.574336	0.754611
ath-miR396b-3p	1.2412	0.0459928
ath-miR156f-3p	1.33324	0.0824438
ath-miR156c-3p	1.04899	0.0912785
ath-miR156a-3p	1.3774	0.0427303
ath-miR157a-3p;ath-miR157b-3p	1.26279	0.0436609
ath-miR157c-3p	0.248058	0.724363
ath-miR172e-3p	0.266692	0.939356
ath-miR165a-5p	-0.856786	0.249356
ath-miR166e-5p	-0.910539	0.310228
ath-miR166a-5p;ath-miR166b-5p	-0.876694	0.190929
ath-miR169a-3p	-0.370465	0.890868
ath-miR396a-3p	0.466419	0.448463
ath-miR8178	0.54106	0.667268
ath-miR830-3p	-0.491237	0.848244
ath-miR167c-5p	0.420224	0.659733
ath-miR1888a	0.538764	0.509436
ath-miR870-3p	0.905743	0.618867
ath-miR841a-5p	0.0157325	0.993106
ath-miR824-5p	0.424666	0.587589
ath-miR833a-3p	0.485275	0.794726
ath-miR167c-3p	0.501288	0.542845
ath-miR5639-5p	0.839312	0.395441
ath-miR400	-0.862513	0.596472
ath-miR447a.2-3p	-0.78277	0.187117
ath-miR171a-5p;ath-miR170-5p	-0.0111657	0.984895
ath-miR860	-0.732608	0.510401
ath-miR161.2	0.252769	0.775194
ath-miR847	0.0192779	0.994545
ath-miR842	-2.14529	0.396856
ath-miR862-5p	-0.647143	0.58877
ath-miR158a-3p	-0.718874	0.148263
ath-miR162a-3p;ath-miR162b-3p	-0.533482	0.409808
ath-miR845b	-1.19662	0.535426
ath-miR168a-5p;ath-miR168b-5p	0.63213	0.290853
ath-miR165a-3p;ath-miR165b	0.820225	0.169276
ath-miR166a-3p;ath-miR166b-3p;ath-miR166c;ath-miR166d;ath-miR166e-3p;ath-miR166f;ath-miR166g	0.804407	0.0867321
ath-miR4228-3p	0.239848	0.769547
ath-miR5642b;ath-miR5642a	-0.241263	0.913289
ath-miR851-5p	0.149904	0.968433
ath-miR869.2	1.16631	0.53704
ath-miR161.1	0.745699	0.13948
ath-miR167a-5p;ath-miR167b	0.936425	0.0653121
ath-miR167d	0.223872	0.842875
ath-miR156a-5p;ath-miR156b-5p;ath-miR156c-5p;ath-miR156d-5p;ath-miR156e;ath-miR156f-5p	0.45669	0.3936
ath-miR5996	-0.0758736	0.911077
ath-miR848	2.16577	0.402701
ath-miR8179	3.68202	0.326588
ath-miR5663-3p	0.379319	0.79428
ath-miR5640	-0.410321	0.784364
ath-miR1886.2	0.576659	0.674199
ath-miR831-3p	0.788138	0.775669
ath-miR171a-3p	0.205296	0.760514
ath-miR170-3p	-1.25776	0.531321
ath-miR779.2	-0.422852	0.794084
ath-miR399b;ath-miR399c-3p	0.620972	0.413196
ath-miR160a-5p;ath-miR160b;ath-miR160c-5p	0.818627	0.202086
ath-miR822-5p	-0.885212	0.39105
ath-miR156b-3p	1.5127	0.0418879
ath-miR5654-3p	0.143141	0.901171
ath-miR164a;ath-miR164b-5p	-0.079376	0.903405
ath-miR164c-5p	-0.47063	0.618651
ath-miR162a-5p;ath-miR162b-5p	-2.37364	0.483513
ath-miR3440b-3p	-0.292591	0.710901
ath-miR823	-2.2991	0.506436
ath-miR822-3p	-0.281235	0.883062
ath-miR398b-3p;ath-miR398c-3p	0.998152	0.0265483
ath-miR398a-3p	0.98922	0.290978
ath-miR5635b;ath-miR5635d;ath-miR5635c;ath-miR5635a	-0.584291	0.78229
ath-miR833b	0.14227	0.852763
ath-miR833a-5p	-0.0393297	0.96781
ath-miR403-5p	0.307452	0.637281
ath-miR781a;ath-miR781b	0.166992	0.828882
ath-miR827	1.15299	0.602325
ath-miR403-3p	-0.403313	0.503938
ath-miR1888b	-0.565967	0.857695
ath-miR844-3p	-1.20673	0.517148
ath-miR863-5p	0.901573	0.34221
ath-miR396a-5p	0.785055	0.211135
ath-miR396b-5p	1.16253	0.0183853
ath-miR775	-1.15232	0.432078
ath-miR173-5p	0.468409	0.49481
ath-miR858b	0.528197	0.742466
ath-miR825	-1.45268	0.169094
ath-miR163	-0.677238	0.158237
ath-miR846-3p	0.134379	0.796975
ath-miR157a-5p;ath-miR157b-5p;ath-miR157c-5p	-1.10435	0.0525736
ath-miR863-3p	0.0386864	0.987989
ath-miR171b-3p;ath-miR171c-3p	0.363145	0.716024
ath-miR5632-5p	1.8799	0.0745006
ath-miR319a;ath-miR319b	0.00648474	0.989391
ath-miR319c	-0.121371	0.861632
ath-miR5632-3p	-0.339412	0.830007
ath-miR394a;ath-miR394b-5p	0.627979	0.261733
ath-miR447a-3p;ath-miR447b	-0.369045	0.648009
ath-miR5651	0.131154	0.915507
ath-miR840-3p	0.15252	0.91857
ath-miR5650	-0.863277	0.136174
ath-miR843	-2.31643	0.130916
ath-miR8183	0.142163	0.962768
ath-miR858a	0.0833769	0.879295
ath-miR3932b-5p	-2.74296	0.000114492
ath-miR773a	-3.68782	0.344251
ath-miR159c	0.657502	0.417693
ath-miR159a	0.416519	0.407547
ath-miR159b-3p	0.184881	0.700579
ath-miR5012	1.1362	0.505555
ath-miR838	0.506704	0.773864
ath-miR3440b-5p	-0.155916	0.902598
ath-miR472-3p	0.960291	0.267523

## Sheet: hyl1-2 vs. Col-0 27
miRNA	hyl1-2 vs Col 27 log2FoldChange	p value
ath-miR837-3p	0.303041	0.837055
ath-miR852	-1.48321	0.313271
ath-miR390a-5p;ath-miR390b-5p	-1.01528	0.0897271
ath-miR398a-5p	-0.299273	0.924491
ath-miR5637	-0.83793	0.776009
ath-miR5028	-2.60518	0.336426
ath-miR866-3p	0.781564	0.584277
ath-miR4245	-3.59625	0.361809
ath-miR840-5p	1.31234	0.0811705
ath-miR408-5p	0.0291755	0.969543
ath-miR5995b;ath-miR5595a	-1.74074	0.161032
ath-miR391-3p	-3.00287	0.154065
ath-miR5026	2.70042	4.96174e-06
ath-miR3434-5p	0.4871	0.895213
ath-miR829-5p	-1.70485	0.0817413
ath-miR172c;ath-miR172d-3p	-2.07928	0.59688
ath-miR172a;ath-miR172b-3p	-0.801675	0.702986
ath-miR171b-5p	-3.5367	0.0479606
ath-miR171c-5p	-0.431853	0.90268
ath-miR5663-5p	-3.69191	0.187742
ath-miR829-3p.1	-3.04219	0.0296502
ath-miR5643a;ath-miR5643b	-2.32283	0.475304
ath-miR398b-5p;ath-miR398c-5p	-1.62419	0.029781
ath-miR5654-5p	2.69513	0.091138
ath-miR393b-3p	-0.66825	0.29459
ath-miR393a-3p	-2.47345	0.0840443
ath-miR2111b-3p	0.143706	0.932853
ath-miR865-5p	1.16836	0.336557
ath-miR408-3p	-1.48937	0.0230511
ath-miR472-5p	-0.457583	0.549884
ath-miR841a-3p	2.5877	0.491573
ath-miR829-3p.2	-3.29408	0.346928
ath-miR164c-3p	-1.36898	0.446163
ath-miR169a-5p	-2.64949	0.206147
ath-miR169b-5p;ath-miR169c	-2.42926	0.530319
ath-miR164b-3p	-2.14264	0.131722
ath-miR846-5p	-0.973748	0.287927
ath-miR158b	-1.83182	0.00875867
ath-miR168a-3p	-0.954369	0.145803
ath-miR168b-3p	-3.04075	0.0417667
ath-miR5024-3p	-0.489498	0.90001
ath-miR824-3p	-4.22744	8.01407e-08
ath-miR156g	-2.53386	0.0240244
ath-miR5659	-2.36184	0.549138
ath-miR390b-3p	-1.43955	0.374536
ath-miR390a-3p	-3.59883	0.00139308
ath-miR845a	0.249374	0.678465
ath-miR160c-3p	-3.04758	0.124913
ath-miR395a;ath-miR395d;ath-miR395e	-3.53386	0.116761
ath-miR395b;ath-miR395c;ath-miR395f	-5.29102	0.00975917
ath-miR2112-3p	-4.44803	0.168418
ath-miR158a-5p	-0.334238	0.712425
ath-miR159b-5p	-3.45917	0.23401
ath-miR167a-3p	-2.1049	0.0137854
ath-miR8175	0.0479193	0.98413
ath-miR169f-3p	-2.21139	0.158176
ath-miR160a-3p	-4.65462	0.0422217
ath-miR396b-3p	1.1466	0.0962775
ath-miR156f-3p	-2.09013	0.00995769
ath-miR156c-3p	-2.64482	0.000179415
ath-miR156a-3p	-1.01704	0.178733
ath-miR157a-3p;ath-miR157b-3p	-1.88003	0.0103963
ath-miR157c-3p	-0.539475	0.527529
ath-miR165a-5p	-4.07704	2.57692e-08
ath-miR166e-5p	-1.51963	0.193598
ath-miR166a-5p;ath-miR166b-5p	-1.81291	0.00147864
ath-miR169b-3p	-4.05019	0.265125
ath-miR169a-3p	-0.232474	0.939868
ath-miR396a-3p	-2.81645	2.82102e-06
ath-miR830-3p	-3.54469	0.235367
ath-miR167c-5p	-2.05648	0.0537791
ath-miR1888a	-1.03563	0.544936
ath-miR2111a-5p;ath-miR2111b-5p	-2.08723	0.596434
ath-miR824-5p	-3.13299	6.68127e-05
ath-miR167c-3p	-0.627718	0.449217
ath-miR5639-5p	-1.58833	0.411578
ath-miR400	-3.11309	0.0672849
ath-miR447a.2-3p	-3.45304	4.61978e-07
ath-miR171a-5p;ath-miR170-5p	-2.22283	0.000282884
ath-miR161.2	-3.35543	0.00552662
ath-miR847	-1.78739	0.516261
ath-miR842	-0.239927	0.939085
ath-miR158a-3p	-2.25386	6.62918e-06
ath-miR162a-3p;ath-miR162b-3p	-4.60428	9.87259e-15
ath-miR845b	0.950552	0.425558
ath-miR168a-5p;ath-miR168b-5p	-0.70578	0.303809
ath-miR165a-3p;ath-miR165b	-3.77948	3.98246e-09
ath-miR166a-3p;ath-miR166b-3p;ath-miR166c;ath-miR166d;ath-miR166e-3p;ath-miR166f;ath-miR166g	-1.52373	0.0127305
ath-miR4228-3p	2.03417	0.387403
ath-miR5642b;ath-miR5642a	-0.510729	0.772907
ath-miR859	-3.34371	0.397339
ath-miR869.2	-0.976177	0.792169
ath-miR161.1	-2.57434	1.81548e-06
ath-miR167a-5p;ath-miR167b	-2.12581	0.000776302
ath-miR167d	-2.21065	0.106275
ath-miR156a-5p;ath-miR156b-5p;ath-miR156c-5p;ath-miR156d-5p;ath-miR156e;ath-miR156f-5p	-2.82055	4.84927e-07
ath-miR5996	-0.514717	0.679122
ath-miR848	-5.40574	0.0054023
ath-miR5663-3p	-4.35633	0.24567
ath-miR1886.2	-6.97549	0.00013508
ath-miR831-3p	-0.144937	0.959766
ath-miR171a-3p	-1.67113	0.0367975
ath-miR170-3p	-3.56632	0.365911
ath-miR779.2	-3.86043	0.0238978
ath-miR399b;ath-miR399c-3p	-2.24095	0.00345271
ath-miR160a-5p;ath-miR160b;ath-miR160c-5p	-1.97036	0.00171856
ath-miR822-5p	-0.689989	0.230968
ath-miR156b-3p	0.165298	0.84432
ath-miR5654-3p	0.751777	0.565031
ath-miR164a;ath-miR164b-5p	-1.81553	0.0135988
ath-miR164c-5p	-1.56416	0.17549
ath-miR162a-5p;ath-miR162b-5p	-4.56958	0.0247264
ath-miR3440b-3p	0.229109	0.927975
ath-miR823	-3.95064	0.290639
ath-miR822-3p	-0.495035	0.50535
ath-miR398b-3p;ath-miR398c-3p	-2.23475	1.10203e-05
ath-miR398a-3p	-1.74402	0.238997
ath-miR833b	-0.0685612	0.982512
ath-miR833a-5p	0.68502	0.723036
ath-miR403-5p	-2.0108	0.0149647
ath-miR781a;ath-miR781b	-4.72923	3.11101e-06
ath-miR827	-2.83079	0.0620524
ath-miR403-3p	-2.95002	4.27208e-08
ath-miR1888b	-2.07112	0.600245
ath-miR844-3p	-3.66085	0.0901035
ath-miR863-5p	0.564362	0.765982
ath-miR396a-5p	-3.06999	3.82092e-07
ath-miR396b-5p	-1.30806	0.0460884
ath-miR775	-2.92598	0.00596872
ath-miR173-5p	-6.62717	1.34721e-20
ath-miR858b	1.34384	0.684478
ath-miR825	-1.53172	0.272553
ath-miR163	-2.10729	0.00110796
ath-miR846-3p	-1.3925	0.012371
ath-miR157a-5p;ath-miR157b-5p;ath-miR157c-5p	-2.13336	0.00263005
ath-miR171b-3p;ath-miR171c-3p	-4.44305	0.000291619
ath-miR5632-5p	2.76009	0.327378
ath-miR319a;ath-miR319b	-2.53205	1.91983e-06
ath-miR319c	-4.73461	4.60371e-14
ath-miR394a;ath-miR394b-5p	-1.37491	0.0247297
ath-miR447a-3p;ath-miR447b	-3.49099	0.00124194
ath-miR5651	-5.08168	0.00502566
ath-miR840-3p	-0.870355	0.56015
ath-miR5650	0.491572	0.679483
ath-miR843	-1.90755	0.351789
ath-miR858a	-2.74794	1.23618e-05
ath-miR3932b-5p	-1.94802	0.189774
ath-miR773a	-4.59489	0.145761
ath-miR159c	-2.9818	0.000579863
ath-miR159a	-4.93939	4.19641e-15
ath-miR159b-3p	-2.86243	1.78371e-06
ath-miR5012	-5.24268	0.000757094
ath-miR838	-2.16512	0.358422
ath-miR3440b-5p	0.28862	0.928775
ath-miR472-3p	-2.54324	0.00918824

## Sheet: dcl1-24hyl1-2 vs. Col-0 27
miRNA	dcl1-24/hyl1-2 vs. Col-0 27 log2FoldChange	p value
ath-miR837-3p	3.49698	4.05146e-05
ath-miR852	1.98972	0.0261758
ath-miR390a-5p;ath-miR390b-5p	0.0313257	0.960078
ath-miR398a-5p	1.70234	0.382438
ath-miR5637	2.66655	0.0692579
ath-miR5028	-1.78979	0.41869
ath-miR866-3p	1.58259	0.183662
ath-miR4245	-1.64558	0.605527
ath-miR840-5p	-2.2024	0.0489223
ath-miR408-5p	-0.539339	0.488795
ath-miR5995b;ath-miR5595a	-0.109502	0.911135
ath-miR391-3p	-0.750667	0.635878
ath-miR5026	4.97308	7.13583e-16
ath-miR5656	4.99579	0.0659625
ath-miR3434-5p	3.2972	0.0441858
ath-miR829-5p	0.257452	0.771745
ath-miR172c;ath-miR172d-3p	-0.98405	0.752621
ath-miR172a;ath-miR172b-3p	-0.831476	0.669234
ath-miR171b-5p	-3.13543	0.0451261
ath-miR171c-5p	1.02642	0.643296
ath-miR5663-5p	0.504181	0.752061
ath-miR829-3p.1	-0.927495	0.431801
ath-miR5643a;ath-miR5643b	-2.42013	0.438787
ath-miR398b-5p;ath-miR398c-5p	-0.897257	0.200673
ath-miR5654-5p	3.67238	0.00420257
ath-miR862-3p	4.04166	0.100002
ath-miR837-5p	5.93708	0.00558306
ath-miR393b-3p	0.213666	0.748706
ath-miR393a-3p	-1.46308	0.252402
ath-miR2111b-3p	-0.185844	0.914466
ath-miR865-5p	2.23737	0.0267269
ath-miR408-3p	-0.838717	0.184199
ath-miR472-5p	0.223543	0.75483
ath-miR841a-3p	1.77262	0.448936
ath-miR829-3p.2	-2.5284	0.41722
ath-miR164c-3p	-0.360034	0.81484
ath-miR169a-5p	-0.549818	0.716222
ath-miR169b-5p;ath-miR169c	-3.26809	0.408027
ath-miR164b-3p	-0.653438	0.582553
ath-miR846-5p	-0.518683	0.538839
ath-miR158b	-0.582525	0.408623
ath-miR168a-3p	-0.12117	0.843139
ath-miR168b-3p	-1.67587	0.154209
ath-miR5024-3p	2.98695	0.0863162
ath-miR824-3p	-1.29097	0.060363
ath-miR156g	-0.861138	0.369664
ath-miR5659	-3.27864	0.406479
ath-miR390b-3p	-0.85076	0.554749
ath-miR390a-3p	-0.908049	0.308618
ath-miR845a	-0.187505	0.747281
ath-miR160c-3p	-0.987867	0.50317
ath-miR395a;ath-miR395d;ath-miR395e	0.0999613	0.936934
ath-miR395b;ath-miR395c;ath-miR395f	-0.523967	0.675904
ath-miR2112-3p	-1.03384	0.629223
ath-miR158a-5p	0.7441	0.358176
ath-miR159b-5p	-0.75708	0.691379
ath-miR167a-3p	-0.205909	0.796229
ath-miR8175	-1.06568	0.701001
ath-miR861-3p	1.16412	0.705589
ath-miR169f-3p	-2.99749	0.0715651
ath-miR160a-3p	-1.62665	0.31188
ath-miR396b-3p	1.03487	0.139024
ath-miR156f-3p	-0.0986472	0.90043
ath-miR156c-3p	-0.986459	0.155291
ath-miR156a-3p	0.155865	0.838122
ath-miR157a-3p;ath-miR157b-3p	-0.708815	0.329833
ath-miR157c-3p	0.0377492	0.962144
ath-miR165a-5p	-2.3065	0.000484413
ath-miR166e-5p	-0.276747	0.776704
ath-miR166a-5p;ath-miR166b-5p	-0.390855	0.555987
ath-miR169b-3p	-2.99284	0.313875
ath-miR169a-3p	-0.132146	0.958574
ath-miR399c-5p	-2.07834	0.598737
ath-miR396a-3p	-1.09954	0.084787
ath-miR8178	6.38772	0.00130421
ath-miR830-3p	-1.30702	0.532764
ath-miR850	0.697252	0.846734
ath-miR167c-5p	-0.752874	0.393925
ath-miR1888a	2.12059	0.0269954
ath-miR2111a-5p;ath-miR2111b-5p	-0.0611158	0.982701
ath-miR870-3p	3.90349	0.126874
ath-miR841a-5p	4.74433	0.0922815
ath-miR777	0.25614	0.942477
ath-miR824-5p	-1.36268	0.082793
ath-miR833a-3p	3.52571	0.199323
ath-miR167c-3p	-0.309912	0.707265
ath-miR5639-5p	1.96031	0.0863016
ath-miR400	-1.93501	0.156758
ath-miR447a.2-3p	-0.392116	0.542196
ath-miR171a-5p;ath-miR170-5p	-0.713385	0.234295
ath-miR860	3.08392	0.0631529
ath-miR161.2	-0.867053	0.333719
ath-miR847	-1.07475	0.630954
ath-miR842	-1.28358	0.69098
ath-miR393a-5p;ath-miR393b-5p	-2.04682	0.605102
ath-miR862-5p	4.55382	0.0392755
ath-miR158a-3p	-0.591357	0.301081
ath-miR162a-3p;ath-miR162b-3p	-2.77188	1.61859e-06
ath-miR845b	-1.67964	0.277521
ath-miR168a-5p;ath-miR168b-5p	0.3446	0.634721
ath-miR165a-3p;ath-miR165b	-1.7384	0.00331616
ath-miR166a-3p;ath-miR166b-3p;ath-miR166c;ath-miR166d;ath-miR166e-3p;ath-miR166f;ath-miR166g	-0.526811	0.35243
ath-miR4228-3p	4.52368	0.000563302
ath-miR5642b;ath-miR5642a	-1.54335	0.428227
ath-miR859	-1.13028	0.749029
ath-miR869.2	1.87792	0.357644
ath-miR161.1	-0.558542	0.306633
ath-miR167a-5p;ath-miR167b	-0.679883	0.294691
ath-miR167d	-0.382433	0.706039
ath-miR156a-5p;ath-miR156b-5p;ath-miR156c-5p;ath-miR156d-5p;ath-miR156e;ath-miR156f-5p	-0.994322	0.110523
ath-miR5996	2.0523	0.0112493
ath-miR848	-2.20574	0.103184
ath-miR8179	4.03717	0.285436
ath-miR5663-3p	0.668035	0.692468
ath-miR5640	1.92437	0.339642
ath-miR1886.2	-1.42299	0.184428
ath-miR831-3p	0.118726	0.962634
ath-miR171a-3p	-0.00749771	0.992068
ath-miR170-3p	-0.255287	0.91264
ath-miR779.2	-1.37853	0.277645
ath-miR399b;ath-miR399c-3p	-0.814472	0.228731
ath-miR160a-5p;ath-miR160b;ath-miR160c-5p	-0.0599281	0.921557
ath-miR822-5p	-4.74202	5.05834e-11
ath-miR156b-3p	0.474333	0.568431
ath-miR5654-3p	0.676143	0.605168
ath-miR164a;ath-miR164b-5p	-0.570089	0.433694
ath-miR164c-5p	-0.467487	0.648359
ath-miR162a-5p;ath-miR162b-5p	-5.08176	0.00978456
ath-miR3440b-3p	2.96492	0.0190013
ath-miR823	-2.89222	0.34164
ath-miR822-3p	-4.16484	5.2029e-05
ath-miR398b-3p;ath-miR398c-3p	1.09703	0.0358064
ath-miR398a-3p	1.15864	0.261982
ath-miR5635b;ath-miR5635d;ath-miR5635c;ath-miR5635a	2.6494	0.432537
ath-miR833b	4.40417	0.000294068
ath-miR833a-5p	2.05841	0.134933
ath-miR403-5p	-0.716104	0.355927
ath-miR781a;ath-miR781b	-1.32702	0.0894866
ath-miR827	-1.93232	0.140717
ath-miR403-3p	-1.13363	0.0650256
ath-miR1888b	-0.454978	0.877976
ath-miR844-3p	-1.8318	0.274464
ath-miR863-5p	2.60229	0.0373919
ath-miR396a-5p	-0.87021	0.177167
ath-miR396b-5p	-0.416467	0.520134
ath-miR775	-3.28908	0.00154028
ath-miR391-5p	-0.0797537	0.977227
ath-miR173-5p	-3.27117	9.83588e-07
ath-miR858b	1.69248	0.407761
ath-miR825	-0.618851	0.600195
ath-miR163	-0.554309	0.376522
ath-miR846-3p	-0.253887	0.65389
ath-miR157a-5p;ath-miR157b-5p;ath-miR157c-5p	-0.910805	0.178453
ath-miR863-3p	3.50002	0.376361
ath-miR171b-3p;ath-miR171c-3p	-1.15547	0.180942
ath-miR5632-5p	5.4397	0.000661083
ath-miR319a;ath-miR319b	-0.867673	0.122318
ath-miR319c	-2.13239	0.0011391
ath-miR5632-3p	3.89453	0.125533
ath-miR394a;ath-miR394b-5p	-0.141665	0.823145
ath-miR447a-3p;ath-miR447b	-0.758045	0.365846
ath-miR5651	-1.01432	0.349059
ath-miR840-3p	-0.566686	0.679303
ath-miR5650	4.30605	1.85963e-09
ath-miR843	-1.62976	0.3486
ath-miR8183	0.0385942	0.98982
ath-miR858a	-0.706491	0.276194
ath-miR3932b-5p	0.309385	0.753156
ath-miR773a	-4.4987	0.121167
ath-miR159c	-0.683048	0.549163
ath-miR159a	-2.70614	1.36191e-05
ath-miR159b-3p	-1.16836	0.0466949
ath-miR5012	-1.88321	0.0656616
ath-miR838	-0.0838175	0.958568
ath-miR3440b-5p	2.92373	0.0940515
ath-miR472-3p	-0.606378	0.444768
