# Supplementary material for: MicroRNA156 conditions auxin sensitivity to enable growth plasticity in response to environmental changes in Arabidopsis
Source: Nat Commun. 2023 Mar 22;14:1449. doi: 10.1038/s41467-023-36774-9 (PMC10033679; doi:10.1038/s41467-023-36774-9)
Supplement: Supplementary file 5 — Supplementary Data 2 [file 41467_2023_36774_MOESM5_ESM.xlsx]

## Sheet: Legend
Supplementary Dataset 2

## Sheet: Transcript abundance (FPKM)
Gene ID	Col_21_1	Col_21_2	Col_21_3	Col_27_1	Col_27_2	Col_27_3	pif457_21_1	pif457_21_2	pif457_21_3	pif457_27_1	pif457_27_2	pif457_27_3	hyl1_21_1	hyl1_21_2	hyl1_21_3	hyl1_27_1	hyl1_27_2	hyl1_27_3	hs400_21_1	hs400_21_2	hs400_21_3	hs400_27_1	hs400_27_2	hs400_27_3	MIM156_21_1	MIM156_21_2	MIM156_21_3	MIM156_27_1	MIM156_27_2	MIM156_27_3
AT1G01010	1.90636	2.72732	5.19607	4.42656	3.30832	3.84834	4.52277	3.06424	4.3985	4.95969	6.09337	6.75747	3.75936	5.15852	3.22032	3.02692	2.88223	4.51004	4.01357	1.23469	5.9679	3.46985	5.34631	3.83862	5.94014	4.3875	2.94669	6.83458	6.1817	6.31342
AT1G01020	9.99675	6.24804	7.69222	10.273	10.0209	8.34579	7.11394	5.02726	5.95925	6.68672	7.35135	7.82832	6.82056	4.77842	5.74058	9.66661	10.3852	10.6402	8.17578	5.72896	5.2793	10.7609	10.4339	13.3013	10.6074	8.21581	6.64175	14.9213	12.2089	16.2061
AT1G01030	3.39425	4.71082	4.381	4.42656	3.21243	2.78193	2.96807	2.48969	2.83774	3.32122	4.32432	4.17264	2.63155	2.49781	3.45368	6.98144	4.02598	5.86743	4.50907	6.81548	4.82023	5.18281	3.83727	5.80257	1.59111	3.01103	1.7306	3.86075	3.76053	3.7284
AT1G01040	41.1029	51.224	42.3836	57.1695	59.5498	43.3054	34.2506	33.3714	30.4111	36.0463	36.1278	31.978	76.4762	77.2149	56.7057	74.5989	91.8655	86.4352	83.4425	89.836	80.429	70.8025	73.3824	83.0661	59.5074	62.7585	30.7766	73.7717	79.7954	75.761
AT1G01050	43.7067	50.2818	62.4038	40.382	36.3436	34.5887	46.2642	50.895	58.7412	31.5737	36.4029	35.449	55.6923	55.2776	54.0921	41.3028	34.2666	38.0945	39.1942	45.7329	44.5756	43.8343	40.2698	46.2867	40.8915	47.9614	48.7842	58.4852	52.699	51.7004
AT1G01060	129.865	82.8608	102.495	44.892	53.1729	55.4995	142.75	81.5853	89.105	86.8388	70.5651	100.328	65.8963	51.8567	53.3454	74.55	61.4876	78.6849	201.768	185.006	142.128	80.5092	63.9402	102.527	98.0653	125.99	83.1155	191.681	176.951	164.994
AT1G01070	2.37132	3.71907	5.34889	3.46608	3.11654	2.96739	3.39208	5.50605	7.42542	4.07403	4.12776	4.02494	6.1761	6.57033	7.9808	4.73566	5.21547	6.87453	4.16222	3.21019	7.57464	2.76709	5.17385	6.11502	2.65185	4.25846	1.54351	4.53899	6.02715	6.71111
AT1G01080	85.4141	74.0838	95.0065	69.0711	53.5565	50.9557	115.189	98.7258	98.6115	67.4872	65.1794	65.1006	54.8867	58.97	58.1992	68.9844	51.194	56.3974	98.3076	74.4764	70.3753	89.9525	67.5618	64.4532	54.8932	60.6507	44.7617	59.946	46.3112	51.3027
AT1G01090	242.293	231.029	231.021	212.475	208.328	192.834	219.684	206.596	216.425	201.443	182.919	180.901	186.894	230.939	245.071	188.157	188.214	184.561	234.868	231.529	207.086	194.092	203.72	194.118	251.554	231.677	243.359	209.368	208.993	207.001
AT1G01100	208.211	139.688	193.273	191.261	161.293	183.283	218.601	160.92	204.696	146.665	136.885	150.104	242.157	188.042	198.96	184.837	144.661	163.544	205.237	130.482	132.671	159.174	161.855	143.591	215.754	188.404	387.935	230.237	192.817	215.949
AT1G01110	1.3949	2.52897	2.1905	4.5936	3.78779	3.66288	1.69604	2.63333	2.74315	2.65698	3.97052	2.62175	2.84637	0.977404	2.84695	5.41916	3.61423	5.03548	1.23876	2.61754	2.34125	5.3585	4.57023	3.79399	2.59881	3.2261	1.77737	3.75641	6.02715	3.57926
AT1G01120	101.734	198.301	180.538	229.43	227.171	216.759	101.857	206.213	169.697	146.842	193.651	198.588	78.0873	147.045	129.466	216.962	181.489	159.34	107.722	253.309	187.392	285.186	292.452	259.598	41.4749	63.7048	53.3679	115.457	92.1073	98.8771
AT1G01130	1.90636	0.842989	1.78296	2.9232	1.63019	1.66916	1.83738	1.29272	2.31749	1.19564	1.53317	1.66167	1.50375	0.814503	1.54015	1.6111	1.55549	1.62011	1.98201	1.77795	2.01991	2.72317	2.63004	2.14249	1.0077	1.1614	0.654821	1.82603	0.61817	1.09366
AT1G01140	39.8475	32.9757	33.9273	54.1628	52.2619	46.1337	43.6259	35.2866	33.8637	64.2988	50.9484	44.9021	20.408	14.9326	22.0289	43.2068	48.0372	40.7655	51.334	40.6953	40.5817	76.2049	47.2545	48.9201	42.5886	37.2077	24.3219	57.5983	48.6294	52.9929
AT1G01160	26.968	18.4466	23.7898	39.0039	33.8024	32.1777	30.9527	27.8654	28.9922	43.3087	33.2187	36.4829	22.2876	20.3083	28.1428	48.7724	41.2205	41.904	28.3923	22.0762	22.9076	33.7322	36.0445	35.3511	34.3679	24.6904	34.5184	39.7031	46.2082	44.3928
AT1G01170	27.4794	21.9673	29.1897	36.3312	31.5489	37.1388	36.9831	38.2072	33.6272	44.1944	39.3513	41.0618	32.599	32.8516	38.4105	56.8279	53.8474	47.9028	30.3247	25.3358	23.2748	41.726	30.8706	34.5923	38.5048	30.4544	45.6504	48.9376	48.2172	48.9663
AT1G01180	13.4375	20.3805	19.8673	20.713	21.3363	29.9521	17.7613	25.2799	21.4722	27.2783	23.6265	26.1436	27.1748	29.5936	30.0097	23.2389	23.2866	24.8271	13.1308	19.113	18.7759	20.5995	20.4798	19.7734	18.2977	14.9691	20.4398	23.7906	20.7602	21.1773
AT1G01190	2.32483	3.61989	3.97346	1.58688	1.29456	1.29823	1.74315	2.77696	2.27019	1.23992	2.16216	1.10778	1.66486	1.84621	0.746742	0.927604	2.05874	1.75147	2.18021	2.61754	2.6167	1.66904	1.63839	3.25837	1.32592	1.54853	1.2161	1.93038	2.21511	2.18733
AT1G01200	1.48789	1.33886	1.52826	2.33856	3.30832	2.5501	1.60182	1.43636	1.56076	0.708527	1.21867	0.701595	2.14821	0.977404	1.3068	2.14813	2.37899	2.01419	1.53606	1.62979	1.28539	3.29416	3.75104	3.21373	0.477332	0.602206	1.2161	0.782585	0.927255	1.09366
AT1G01210	9.3458	5.30587	4.58477	10.8159	7.14406	8.11396	9.23399	5.8412	7.6619	8.05949	6.72236	6.86824	7.41131	6.51603	4.29376	9.86189	7.73171	7.48754	8.27488	4.59304	4.03981	5.18281	6.726	7.05236	8.16769	3.87132	7.15626	7.93019	7.93318	10.5389
AT1G01220	24.2247	26.1327	21.4975	27.9375	24.6926	18.4535	25.629	20.5878	22.6073	16.8718	16.5504	13.1826	18.7431	20.254	18.5752	22.7995	17.4764	20.2295	31.1175	27.5089	29.6559	31.0529	24.8345	27.2721	21.6921	16.5607	16.7915	22.7471	19.2663	21.5253
AT1G01225	1.90636	2.47938	2.85274	3.71664	2.92475	2.27191	2.92096	3.39939	4.06743	2.83411	2.63391	4.65268	2.79267	2.38921	2.75361	3.95452	1.60124	2.84614	2.72526	3.11142	2.57079	4.30437	3.57858	3.303	2.75792	2.02169	0.888685	4.74768	1.18483	2.28675
AT1G01230	11.2057	15.6697	17.0655	18.9173	20.3294	18.1289	13.6154	18.0503	20.7155	18.3774	17.4939	18.4261	16.4338	21.5029	15.6349	31.7338	19.4894	25.0023	15.2119	14.7175	12.8539	22.6638	17.8929	18.0772	14.1609	16.7757	17.4463	25.8253	18.7511	17.2998
AT1G01240	8.09039	11.5539	8.66011	13.3215	13.6648	15.0688	7.77352	11.6824	10.074	23.2928	22.3292	19.2385	7.03538	6.40743	8.54086	22.116	21.2279	18.697	11.4461	13.4828	13.2671	20.1603	18.5396	17.5863	13.7896	15.8724	11.9271	16.2778	16.8966	15.4107
AT1G01250	1.58088	2.57855	1.37543	1.8792	3.64395	3.94107	1.41337	2.48969	1.41887	0.708527	2.16216	1.8463	5.47793	7.16763	7.18739	5.41916	4.07173	4.55383	1.98201	2.3706	2.93804	2.54748	2.50069	1.91931	0.583406	1.1614	0.420956	1.40865	1.59694	1.64049
AT1G01260	8.18339	7.9836	9.62801	13.7808	14.2402	9.92222	12.8616	9.86301	10.6415	11.5578	14.3882	10.3393	8.75394	7.98213	9.89433	15.6228	12.2609	9.76446	11.892	12.2481	13.3589	13.5719	16.4701	13.3013	11.562	10.0224	8.9804	14.1909	11.4877	16.0072
AT1G01290	5.11462	5.25628	4.78853	8.56081	7.43174	6.44481	7.20817	7.56483	7.80379	7.70523	7.27273	8.27143	4.40382	3.47521	3.36034	11.2777	6.13046	5.86743	6.34243	7.45752	6.10562	9.31149	9.39916	9.50729	6.73569	6.40919	7.90462	11.3214	7.72712	7.65564
AT1G01300	109.22	103.588	105.552	142.694	119.531	114.106	98.1347	85.4634	87.4024	69.2585	68.2457	58.5278	118.098	126.139	110.844	191.867	109.616	113.977	108.664	96.7008	102.556	189.041	141.893	127.478	101.194	97.1702	102.339	139.926	111.219	113.443
AT1G01310	1.20891	0.446288	0	0.668161	0.671254	0	0.659571	0.287272	1.0878	0.575678	0.511056	0.332334	0.590757	0.325801	0.513385	0.244106	0.274498	0.350294	0.693703	0.444488	1.28539	0.395299	0.819193	1.07124	0.636443	0.645221	0.0935458	0.0521723	0.824226	1.54107
AT1G01320	478.403	527.711	489.755	368.324	327.476	259.183	493.124	399.643	389.527	289.743	268.619	258.039	269.278	304.136	244.045	264.513	246.683	233.252	570.224	506.124	424.823	397.539	348.071	386.808	318.911	451.396	170.815	348.981	327.527	343.708
AT1G01340	4.69615	5.65298	9.88272	4.42656	3.6919	3.70924	6.26592	4.97938	7.18894	4.73827	3.85258	3.87723	4.56494	6.46173	6.11395	4.78448	2.33324	6.91832	6.09468	5.13631	7.62055	3.90907	5.08762	5.98111	5.51584	6.88235	5.28534	8.08671	4.84233	5.26947
AT1G01350	8.64835	7.14061	10.1374	11.0664	8.0071	5.98115	13.2856	8.0915	9.69561	11.9121	11.2826	11.1517	6.28351	6.51603	5.74058	9.71543	7.64021	10.4213	11.0001	8.19833	10.6504	15.9877	10.4339	13.6137	8.27376	9.67831	6.36112	9.28668	10.4059	8.69959
AT1G01355	0	0.0991752	0	0	0.0479467	0	0	0	0	0	0.0786241	0.036926	0.0537052	0.271501	0	0.341749	0.0914995	0.0437868	0	0	0	0.0439221	0	0.0446352	0.265185	0.0430147	0	0.573896	0	0.0497119
AT1G01360	5.16111	6.3968	5.80737	9.85537	10.5962	11.545	8.00908	10.2939	10.9726	13.1963	11.086	12.8503	9.18359	6.19023	6.86069	13.8652	9.4702	8.75736	7.97758	6.22283	7.52874	9.79463	11.4256	12.8103	9.70576	9.72132	9.86909	14.9735	14.3724	14.6153
AT1G01370	1.90636	1.43804	2.69992	1.92096	2.44528	2.36464	2.82673	3.11211	1.79724	1.19564	1.80835	1.66167	2.36303	1.84621	2.47358	2.73399	3.01948	2.10177	2.92346	1.77795	2.52488	3.16239	1.98331	3.39227	2.06844	1.54853	1.96446	1.8782	1.39088	1.29251
AT1G01380	0.743944	1.53721	0.916953	1.29456	1.63019	1.57643	1.03647	0.861816	1.27698	1.28421	0.864865	0.849299	0.698167	0.271501	0.513385	1.85521	0.823495	0.700589	0.792803	1.43224	1.83628	2.06434	1.42281	1.16051	0.424295	0.516176	0.280638	0.365206	0.515141	0.298272
AT1G01390	6.50951	7.88443	9.06765	6.22225	8.67835	7.65031	11.2598	14.3636	10.4996	4.38401	3.73464	4.06186	5.96127	11.5659	10.8744	11.2289	9.1042	6.9621	6.63973	7.65507	6.6106	12.0347	11.2531	9.06094	4.18992	2.58088	3.69506	5.73896	4.99687	3.18156
AT1G01420	9.76427	10.5126	11.411	5.51233	4.79467	5.5175	14.6048	16.0872	15.7968	5.80106	5.62162	6.60976	9.55952	9.99124	7.74744	4.54038	3.65998	4.90412	8.91904	8.59343	6.6106	8.08167	4.91516	6.38283	7.69035	5.50588	6.45466	1.66951	3.50296	3.23128
AT1G01430	88.3434	123.374	113.142	150.796	143.6	142.481	78.2063	112.18	98.5642	143.787	150.919	145.562	63.8018	87.8578	65.3399	204.317	133.04	136.089	102.916	134.384	100.582	198.967	166.296	168.185	50.5442	63.3607	53.7889	109.04	85.8226	92.1162
AT1G01440	13.1585	16.8598	17.5749	20.7965	21.5281	17.1089	16.8662	14.4115	13.9522	17.7132	17.8084	14.992	12.03	13.5751	12.6013	14.4511	18.3914	15.8946	16.1038	20.1995	19.5104	23.7619	18.7121	20.6214	13.4183	16.9048	13.19	18.2081	15.4542	18.1946
AT1G01448	9.95025	9.37205	10.9525	15.7435	12.7538	14.2342	4.80545	7.42119	5.58089	10.1408	9.59214	11.6317	8.21689	10.4799	5.64723	20.8467	15.1432	19.3538	7.68028	8.88976	7.66646	17.3053	13.2795	17.3631	16.3884	16.1735	13.4706	28.4861	21.4299	22.3704
AT1G01450	6.46302	6.64474	8.35446	11.6511	7.91121	10.525	3.67475	5.88908	4.77686	5.9782	6.95823	7.68062	6.55203	7.33053	3.96706	15.0858	10.7969	14.581	4.85592	5.97589	6.56469	13.7037	9.05424	12.8103	11.7212	11.829	9.26104	19.982	16.7421	15.8581
AT1G01453	0.13949	0.19835	2.1905	0.584641	0.239734	0.092731	0.42401	1.14909	1.65535	0.0885659	0.589681	0.664669	0.268526	0.0543002	0.280028	0	0	0.262721	0.991004	0.296325	1.3313	0.263533	0.215577	0.446352	0.371258	0.344118	0.654821	0	0	0.397696
AT1G01470	13.298	13.2895	23.1785	29.1067	32.9873	30.0449	22.1899	28.3921	31.357	28.3854	32.5897	30.1686	18.9042	28.7791	23.1023	27.1446	23.9271	24.3455	18.8291	21.4836	23.2748	46.6453	34.1043	31.5571	19.0403	20.8191	20.9543	28.7991	30.4449	28.137
AT1G01480	0.185986	0.396701	0.611302	1.16928	1.34251	1.66916	0.706683	0.622423	1.84453	0.442829	1.02211	1.07086	0.912988	2.60641	0.980098	0.341749	0.228749	0.656802	0.991004	0	1.51493	1.36159	1.76773	1.69614	1.432	0.688235	1.44996	0.834757	1.39088	0.845103
AT1G01490	35.3374	34.265	40.8044	46.5624	44.6384	46.6437	50.4101	43.809	50.8901	68.1071	60.6585	71.6734	22.5025	31.0054	32.2966	44.3297	41.7695	44.3998	41.6717	39.6088	43.0148	64.0824	43.719	62.6231	35.0044	35.6592	25.538	61.3547	53.1626	55.0311
AT1G01500	7.53244	6.99185	7.48845	12.361	12.1305	9.4122	6.9255	7.03817	7.42542	8.54661	10.7715	8.75147	10.5799	8.57944	10.5011	13.7676	12.1237	12.0414	8.91904	9.38364	6.47288	11.815	11.7705	9.86437	11.7212	13.3346	9.44813	12.2605	11.4877	10.6384
AT1G01510	29.3858	30.9426	32.7047	38.8786	39.3642	36.3506	29.6336	25.2799	28.3774	31.5294	27.9115	30.3532	24.221	23.6206	25.9026	41.6933	35.639	35.73	36.5681	31.9537	35.2106	42.4288	34.5354	37.9399	39.0882	39.5735	28.6718	45.8073	41.3143	41.5095
AT1G01520	1.3949	1.09093	2.03767	1.58688	1.63019	1.71552	3.10941	2.15454	2.27019	2.0813	2.35872	2.47404	0.966693	0.488702	0.840084	0.829961	1.50974	1.35739	1.98201	2.41999	2.89214	2.89886	1.94019	1.69614	1.53807	2.10772	2.47896	1.66951	3.70902	2.58502
AT1G01540	75.9753	82.9104	73.6619	82.5178	87.3109	75.9931	71.9875	87.2828	79.8824	95.5626	88.4128	92.2782	58.8072	77.1063	71.7339	75.2824	93.055	81.1807	72.6406	96.7502	95.8537	79.3673	87.05	82.3073	73.9335	73.2971	72.2174	87.7017	93.0861	88.3878
AT1G01550	86.7625	104.878	111.104	124.194	113.154	130.009	90.7852	107.296	122.212	113.541	116.206	126.509	104.027	113.65	99.0366	157.351	119.956	130.485	99.9428	113.098	116.741	159.789	140.298	146.493	96.3681	110.677	89.0556	159.126	120.131	124.727
AT1G01560	0	0.19835	0	0.4176	0.383574	0.185462	0.0942244	0.0478787	0	0.0442829	0.039312	0	0	0.380102	0.186685	0.341749	0	0	0.0991004	0	0	0.0878442	0	0.0892703	0.265185	0.387132	0	0.417379	1.0818	0.745679
AT1G01570	2.46432	1.78515	2.1905	2.54736	3.64395	2.92103	1.31914	2.34606	1.84453	1.99273	2.83047	2.5479	1.71857	3.58381	3.87372	2.48988	1.41824	2.58342	2.67571	4.34611	3.58074	3.60161	3.01808	3.34764	2.4397	1.84963	1.26287	2.4521	1.90602	2.98272
AT1G01580	6.50951	3.66948	36.1178	22.6757	14.384	5.65659	22.4254	7.03817	27.7153	6.15533	18.9484	7.82832	2.79267	1.086	4.24709	1.85521	0.411748	3.28401	32.9013	3.90162	34.3843	24.6403	18.5396	18.7021	9.06931	16.0875	8.32558	1.93038	1.90602	2.63473
AT1G01590	0.092993	0.19835	0.152826	0.04176	0	0	0.0942244	0	0.189183	0	0.039312	0.147704	1.55745	1.52041	1.82018	0.488212	0.365998	0.525442	0.0991004	0.19755	0.0459069	0	0.172462	0	1.432	1.20441	0.701594	1.40865	0.824226	0.646255
AT1G01600	2.37132	1.28928	2.54709	5.09472	4.69878	3.57014	1.79026	1.86727	2.03371	1.32849	1.72973	0.664669	2.25562	4.12682	2.38024	1.80639	1.96724	1.62011	3.17121	2.91387	3.48893	9.39933	5.82058	5.40086	0.583406	0.387132	0.514502	2.34776	1.59694	1.2428
AT1G01610	105.919	131.308	121.955	127.827	133.771	110.674	96.58	92.5495	88.774	91.7985	96.629	83.3421	87.3246	139.932	132.267	121.37	120.23	112.795	103.263	140.952	110.223	126.056	139.177	125.827	87.2457	86.4596	75.7721	92.9189	104.213	91.47
AT1G01620	402.474	544.273	473.352	775.567	984.058	1092.51	321.729	554.866	500.483	704.187	829.759	812.816	488.073	611.909	627.87	648.737	834.475	736.012	350.32	550.375	560.111	640.341	771.119	769.153	545.22	543.62	762.632	813.367	793.781	837.298
AT1G01630	35.9418	40.9593	40.9063	43.5975	42.8164	40.338	49.0438	51.9962	51.9779	47.117	50.1228	49.1855	25.0803	31.3312	37.6171	32.6614	31.6588	32.4022	51.6313	46.1774	50.6813	62.7208	55.2308	49.0094	23.6014	25.4647	19.5043	28.2252	29.0025	23.0663
AT1G01640	2.32483	1.53721	2.34332	4.96944	3.30832	4.96111	1.17781	3.5909	3.3107	3.80833	5.93612	4.35727	1.82598	3.20371	2.56692	4.63802	3.24823	4.37868	2.18021	1.72856	4.13162	3.16239	3.70793	5.22232	4.40206	6.62426	6.92239	7.30413	8.80892	8.69959
AT1G01650	27.154	14.7275	18.0844	31.4453	26.0351	30.4621	20.6351	13.1188	16.0332	20.7687	16.0393	17.6506	26.5841	27.4216	28.8896	32.5638	32.1621	34.3726	24.1805	20.5452	17.7201	26.8364	28.5855	25.442	47.6802	36.9066	44.7149	47.6855	50.1233	51.0045
AT1G01660	0.0464965	0.793401	0.56036	0.29232	0.479467	0.139097	0.84802	0.574544	0.472957	0	0.511056	0.221556	0.161116	0	1.12011	0.0976425	0.137249	0.0875736	0.545052	0.0987751	1.74446	0.351377	0.129346	0.312446	0.424295	0.301103	0.701594	0.573896	0.206057	0
AT1G01670	0.278979	0.0495876	0.0509418	0.668161	0.383574	0.231828	0.188449	0.287272	0.283774	0.309981	0.117936	0.18463	0.0537052	0.868804	0.0933427	0.39057	0.320248	0.0437868	0.148651	0.148163	0.137721	0.702754	0.258692	0.357081	0.265185	0.344118	0.701594	1.25214	0.61817	1.14337
AT1G01690	3.02227	3.32237	1.2226	3.80016	2.39734	1.85462	3.15652	2.96848	2.12831	0.841376	2.59459	2.32634	1.50375	1.73761	1.49348	1.95285	2.51624	2.14555	1.98201	1.82734	3.90209	2.76709	3.57858	3.25837	1.90933	2.32279	0.935458	2.03472	2.67874	1.83934
AT1G01695	0.278979	0.19835	0	0.37584	0.28768	0	0.188449	0	0.0472957	0	0.275184	0.147704	0	0.0543002	0	0.439391	0.0914995	0.262721	0.297301	0.296325	0	0.570988	0.0862308	0.0892703	0	0.0860294	0.374183	0.208689	0.0515141	0.149136
AT1G01700	0.836937	1.5868	0.509418	1.2528	2.10965	1.11277	0.895132	1.58	1.1351	0.708527	0.746929	0.406186	0.590757	0.597302	1.21346	2.44106	1.37249	1.6639	1.63516	1.5804	2.24944	2.24003	1.94019	2.36566	0.795554	1.29044	0.32741	2.34776	1.39088	1.49136
AT1G01710	17.0177	17.8515	20.5296	24.2626	22.2473	21.6063	17.6671	15.3212	14.0941	15.4547	17.9263	18.8323	17.4542	18.6793	22.4489	18.2591	21.5024	26.5786	21.3561	17.8289	23.6421	19.2818	22.8943	22.1837	24.7152	21.3353	19.6914	28.5383	27.0449	29.2306
AT1G01715	0.511462	0.595051	1.32449	1.41984	1.48635	1.25187	0.659571	0.813937	0.520252	0.708527	1.49386	1.55089	1.45004	1.35751	0.373371	1.56228	1.64699	0.875736	1.28831	0.642038	0.964046	2.72317	1.81085	1.78541	0.795554	1.07537	0.982231	1.61734	1.64845	2.0879
AT1G01720	20.8304	23.802	28.3746	48.4416	48.1864	52.0221	23.6503	24.083	31.7354	42.9102	35.1056	50.8102	19.0653	28.7248	24.8292	31.1968	38.7043	35.336	14.0723	18.9648	21.4385	29.5596	32.2072	26.8704	39.2473	35.4011	43.2182	76.0151	81.7529	75.761
AT1G01725	3.34775	2.67773	2.59803	5.72113	5.08235	4.54382	2.63828	3.20787	3.78365	5.53537	3.97052	5.2435	3.65195	4.61552	3.08031	8.4949	5.44422	7.04968	2.62616	2.96325	2.06581	4.83143	3.83727	5.98111	5.67495	6.71029	3.36765	13.0431	10.5089	8.20247
AT1G01730	13.8095	11.5539	12.3789	19.2514	17.7882	17.2016	12.8145	11.443	15.7022	15.0562	12.7371	14.955	10.4725	11.6202	14.4681	15.6228	16.0124	15.7195	11.6938	9.33425	12.1194	16.7343	16.082	17.0506	16.8657	16.1305	12.6287	26.6601	21.3784	20.7796
AT1G01740	4.18469	4.16536	4.48288	5.72113	5.80155	4.35836	4.47566	3.54302	3.64177	3.94118	3.10565	4.61576	3.65195	4.83272	1.9602	3.46631	5.44422	5.21063	5.15322	6.12406	4.54479	4.87536	5.64812	4.77596	4.08384	2.6239	1.40319	5.42592	3.91508	3.38041
AT1G01750	1.90636	2.7769	11.9204	3.46608	3.50011	4.21926	5.32368	8.57028	16.6008	1.5499	9.27764	7.27443	8.43171	6.67893	7.6541	2.44106	1.69274	1.88283	5.99557	2.22244	12.1194	5.18281	4.57023	5.7133	4.98547	3.87132	5.65952	4.64334	3.91508	2.38617
AT1G01760	2.23183	3.12402	4.07535	3.09024	2.8768	2.50374	2.59117	2.82484	2.50667	3.58692	2.08354	3.06486	3.43713	2.66071	3.03364	4.88212	2.88223	2.40827	3.22076	2.41999	4.82023	5.05104	3.83727	3.52618	2.49274	4.64559	2.94669	4.12161	3.29691	3.87753
AT1G01770	18.4126	17.1077	14.1109	24.1791	23.0144	19.9835	10.8829	11.1557	11.2564	15.4105	13.602	14.1427	13.7485	14.1724	11.8545	18.845	15.6922	16.1135	16.8966	13.3346	14.0934	17.7006	17.1599	15.7562	19.7297	16.5607	14.4061	26.7122	27.5086	25.8005
AT1G01780	9.85726	7.78525	13.6524	13.0291	10.836	11.2668	8.4802	7.75635	8.56052	8.67945	10.7322	11.3732	7.35761	9.82834	7.93413	8.20197	7.86895	8.66979	8.72084	7.06242	12.0735	10.8488	8.49374	11.4712	9.01628	8.21581	8.9804	15.4952	10.8695	10.8372
AT1G01790	317.432	341.906	325.824	155.723	162.635	134.924	276.219	211.049	203.371	107.298	119.784	111.849	223.091	248.152	251.279	124.836	140.131	152.816	305.081	335.045	307.163	150.214	166.684	182.379	230.87	228.064	178.579	126.101	146.352	133.029
AT1G01800	29.8043	27.0748	28.2727	43.0546	35.2408	40.9407	41.6472	36.7708	45.8768	42.423	41.199	46.933	37.8084	28.9963	26.8827	44.6226	40.763	41.2034	36.2708	26.1754	32.0889	44.7127	40.1404	37.2257	38.77	29.207	34.7523	69.8588	65.3714	71.2372
AT1G01810	0.278979	0.0495876	0	0.2088	0.191787	0.139097	0.612459	0.191515	0.283774	0.575678	0.19656	0.516965	0.214821	0	0	0.537034	0.0914995	0.306508	0.396402	0.246938	0	0.658832	0.172462	0.490987	0.371258	0.0430147	0	0.156517	0.61817	0.596543
AT1G01820	25.7591	28.3145	28.9859	35.5796	37.5423	35.4232	28.3616	32.5575	33.911	36.5334	30.113	34.4151	27.3896	29.8651	34.5835	36.5183	33.9006	36.562	26.5589	25.237	25.662	34.0836	37.0793	32.8069	43.3842	41.2081	36.249	51.0245	47.6506	53.5895
AT1G01830	8.41587	8.42989	10.7487	11.6511	9.97291	8.62398	13.1443	12.4006	12.155	10.3179	9.00246	9.56384	7.84096	9.88264	10.0343	11.3265	9.24145	11.0343	12.338	13.2853	16.4347	15.1092	12.8484	12.9442	7.15998	10.9257	7.99817	11.3214	12.3119	12.3783
AT1G01840	2.41782	3.32237	1.88485	2.46384	2.73296	1.99372	2.49695	2.0109	2.31749	2.16986	2.67322	2.84331	1.66486	1.1946	1.82018	2.83163	3.01948	4.02839	2.03156	1.5804	1.3313	2.15218	2.41446	2.36566	1.80326	1.63456	2.43219	2.60862	2.21511	2.43589
AT1G01860	9.48529	9.1737	10.6468	8.18497	8.39067	6.76936	8.8571	8.90543	7.85108	6.77529	6.72236	5.76046	5.04829	6.84183	7.46742	10.1548	6.63371	9.89582	8.17578	9.18609	8.49278	7.68637	8.14881	9.10557	10.5013	9.76434	9.40136	11.0084	10.9725	9.74354
AT1G01880	1.3949	0.694226	0.967895	2.088	2.49323	1.43733	0.612459	1.24485	1.18239	1.01851	1.69042	1.36626	0.912988	1.41181	1.40014	1.70874	1.96724	2.18934	1.73426	1.92611	1.37721	2.59141	1.89708	2.63348	1.27289	0.688235	1.44996	1.46083	1.69997	1.39193
AT1G01900	11.0662	11.7523	15.3844	12.8621	14.5758	12.1941	12.6261	14.6509	12.4861	6.11104	7.5086	6.9421	10.204	10.317	13.0213	13.2306	14.7314	15.5881	15.8561	19.2118	16.6183	17.5688	17.3755	14.7296	9.54665	8.73199	8.93363	15.6517	12.4664	14.6153
AT1G01910	33.5705	26.8269	33.5197	36.0807	36.3915	36.2115	34.5804	28.5836	31.7354	30.201	31.0958	32.1626	34.1565	34.8064	26.6027	36.4695	32.2993	29.0307	35.7257	32.497	28.2787	38.5197	36.7774	34.1013	31.3979	27.0562	26.6138	31.3034	28.0752	27.6398
AT1G01920	8.78784	6.84309	6.46961	13.1127	12.8497	13.1214	7.39662	6.84665	6.47951	10.805	9.19902	9.34229	7.3039	5.59292	6.06728	14.2558	14.3654	12.3041	12.0903	7.70446	7.80418	15.3727	14.573	15.7116	9.01628	10.2375	9.72877	22.6428	19.4208	20.183
AT1G01930	6.13754	7.53731	6.92809	10.7741	8.96603	7.65031	10.1291	6.79877	8.7024	10.1851	9.59214	7.86525	4.99458	5.32142	3.73371	6.68851	8.50945	8.27571	8.42353	7.45752	8.5846	11.815	11.0375	11.7837	7.58428	5.76397	4.77084	7.61716	13.3422	11.2349
AT1G01940	5.71907	7.28937	3.71875	11.6093	8.34273	6.35207	9.23399	9.67149	8.13486	8.72374	7.15479	8.38221	5.04829	2.38921	5.32053	5.56562	5.39847	5.2982	5.89647	6.02528	5.3252	8.60874	9.09735	8.92703	4.56118	4.64559	4.39665	5.16506	5.40899	7.30766
AT1G01950	16.5993	16.4631	16.5561	20.6712	19.1787	14.0487	17.1017	15.4648	15.7022	14.392	15.5283	14.7335	11.8688	16.7245	11.2478	19.382	16.0582	15.6757	18.73	20.3477	21.4844	25.2113	21.5577	24.103	14.1078	16.9908	10.3368	22.4341	20.5026	16.5044
AT1G01960	101.641	112.316	103.718	142.652	131.614	109.33	84.2838	76.0313	83.8552	89.7172	84.9533	79.4279	101.503	105.451	89.189	132.061	120.185	113.101	112.231	104.949	108.478	130.053	137.064	139.931	111.378	122.721	81.572	134.448	123.892	125.075
AT1G01970	37.8947	36.8932	50.1268	22.0493	25.22	22.2554	45.6988	45.4847	51.9306	25.4184	24.8059	23.4111	32.1157	33.0145	27.3027	24.5083	21.6396	21.8496	32.4554	33.5342	30.9872	31.0969	23.8428	23.612	30.7614	29.0779	30.1685	29.1122	24.7268	24.7068
AT1G01990	16.5993	17.4052	14.4675	22.4251	20.6171	26.1038	17.9498	18.96	19.2493	26.614	23.3907	25.0728	13.3189	12.8692	13.7214	21.8231	20.3129	20.0106	18.2345	11.9518	13.7721	19.2818	22.9374	17.5863	15.5929	13.4636	13.4238	19.0951	20.4511	24.9554
AT1G02000	11.8101	12.9424	15.5373	17.8733	19.8979	17.0161	11.6838	13.9327	14.3306	15.6319	14.8599	15.4351	12.2448	20.254	16.0083	12.4494	13.6334	15.9822	10.901	14.3718	14.9198	19.9846	20.9972	17.4077	11.562	12.0011	14.3125	12.8344	15.4027	12.9251
AT1G02010	10.3222	11.6531	10.1884	8.14321	11.1236	10.4322	9.04555	9.24058	5.06064	9.91938	6.68305	7.82832	7.03538	8.79664	7.93413	12.4006	11.4832	10.2023	10.1578	9.48241	14.4148	10.9366	9.05424	10.9803	12.3576	10.9257	9.86909	19.7733	18.339	23.6629
AT1G02020	19.1566	20.1821	18.2881	22.3834	23.8295	20.2154	15.1701	15.2254	14.7562	13.4177	14.6241	16.0259	16.9171	20.5798	20.022	26.3146	18.3914	21.149	17.0948	24.1011	14.323	22.7956	20.5661	22.3622	17.6613	22.7548	19.5979	26.5035	23.9026	20.2825
AT1G02030	0.232483	0.0991752	0.56036	0.0835201	0.383574	0.231828	0.329786	0.287272	0.33107	0.354263	0.432432	0.553891	0.268526	0.814503	0.420042	0.0488212	0.274498	0.218934	0.445952	0.345713	0.275442	0.746676	0.431154	0.580257	0.212148	0.0860294	0	0.0521723	0	0.695967
AT1G02040	0.092993	0.0495876	0	0.04176	0.28768	0.185462	0	0	0.141887	0.0442829	0.0786241	0	0.0537052	0.271501	0	0.0976425	0.0457497	0.175147	0.0991004	0.0987751	0	0	0	0.267811	0.0530369	0.0430147	0.187092	0.0521723	0.360599	0.24856
AT1G02050	3.81271	3.42154	5.19607	6.59809	6.08923	4.72928	3.95743	4.64423	3.35799	6.64244	5.93612	6.38821	3.1149	4.39832	3.45368	9.91071	9.0127	7.75026	5.05412	3.90162	4.31525	7.9499	5.77746	7.32017	9.49361	9.89338	9.58845	22.2776	18.6996	17.0015
AT1G02060	4.92863	5.40505	6.11302	6.76513	8.19889	6.12025	5.08812	4.9315	4.06743	7.57238	6.09337	7.34828	3.70566	5.04992	3.03364	12.4982	9.79044	9.15144	5.74782	2.81509	5.46293	7.68637	7.24339	8.74849	13.3123	14.4529	9.63522	26.5557	19.3693	26.1982
AT1G02065	0.790441	0.396701	0.0509418	1.41984	1.15072	1.85462	0.141337	0.622423	0.236478	0.531395	0.904177	0.775447	0.161116	0.217201	0	2.44106	0.594747	0.437868	0.297301	0.345713	1.05586	2.02042	1.20723	1.16051	1.0077	1.41949	1.87092	1.8782	1.39088	2.4856
AT1G02067	0.278979	0.0991752	0	0.29232	0.239734	0.741848	0	0	0.0472957	0.132849	0.157248	0.258482	0	0	0	0.927604	0.137249	0.306508	0.0991004	0.148163	0.504976	0.527065	0.5605	0.580257	0.477332	0.516176	0.514502	0.313034	0.669684	1.19309
AT1G02070	0	0.0495876	0.152826	0	0	0.185462	0	0	0.0472957	0.0442829	0.432432	0.0738521	0	0	0	0.0976425	0.137249	0.0437868	0	0.19755	0	0.0439221	0.172462	0	0.159111	0.387132	0.0467729	0	0.0515141	0.0994239
AT1G02080	117.683	145.887	122.26	145.868	144.703	121.153	75.2853	85.9422	77.0919	72.314	80.0786	75.5876	102.792	138.466	105.291	133.477	125.309	135.52	125.164	148.755	137.308	126.671	148.446	168.185	155.504	194.426	89.196	206.811	172.16	183.089
AT1G02090	19.4355	20.3805	18.7466	27.144	23.8775	22.3018	23.509	20.923	24.5937	24.7542	21.9754	22.968	17.2931	21.3943	16.9417	20.8955	18.8489	24.2141	23.1895	22.5207	22.9994	28.1541	24.4896	29.6378	17.7143	16.1305	13.0964	16.7995	19.936	22.3704
AT1G02100	21.0164	18.0003	24.2483	36.206	34.3298	37.7879	17.62	20.923	22.56	39.1461	32.3538	32.1626	19.2265	22.426	18.5285	41.5957	38.8873	38.8827	20.8111	15.4089	21.4385	33.249	30.0946	36.333	32.3525	27.1853	30.4024	61.5634	59.1382	62.1896
AT1G02110	29.9438	30.2484	22.1597	31.5706	36.0559	27.6338	21.2476	26.1896	21.7087	31.6623	31.9607	34.3781	21.6432	27.4216	25.2025	37.2994	38.7958	37.9632	30.622	28.8917	30.3904	35.4451	32.9833	30.9322	36.2242	33.6805	32.0862	41.4248	39.6144	38.6262
AT1G02120	55.1449	45.571	45.7967	65.6468	65.2075	54.7113	49.4678	53.672	48.951	51.1468	49.1007	44.4959	47.2606	38.9333	50.7318	60.1478	63.2719	61.7394	63.3747	54.0794	60.5053	55.5176	64.4575	69.497	70.9634	62.1562	55.8001	72.9369	77.5803	80.7819
AT1G02130	27.2005	30.0997	34.131	33.7421	36.6313	36.5824	26.1473	33.7545	33.5326	33.1679	32.3145	34.6366	28.8934	36.1639	29.3096	41.6933	32.4823	31.3951	29.8788	31.0154	31.7217	44.2735	36.7343	39.4129	30.9736	38.3261	33.162	42.4683	36.7296	41.1118
AT1G02140	53.7035	41.9015	63.7792	89.45	84.0506	85.2662	77.7352	75.1695	78.8892	92.6842	83.0663	79.5018	53.92	50.282	53.7187	72.1578	75.6701	69.8837	75.3659	54.919	55.272	106.292	77.9527	72.3982	53.4082	45.2945	51.6841	88.9017	66.4532	72.4303
AT1G02145	14.4604	13.3391	16.9636	17.8315	15.7745	17.758	10.3176	10.6769	12.4861	11.9564	12.6585	10.967	12.0837	13.4122	11.5745	17.8686	16.6072	18.1277	15.757	13.0877	14.0016	18.8426	19.5744	20.8893	17.184	14.754	16.7915	28.4861	20.6572	21.6744
AT1G02150	118.845	80.8773	95.7707	97.635	79.1121	77.9404	133.375	93.1719	103.246	114.56	96.7862	86.7023	62.1369	62.6082	65.2466	89.1964	76.4478	72.8175	117.434	79.267	80.7044	99.6593	84.1613	78.5133	102.679	84.0937	80.0285	87.7017	94.3224	95.3972
AT1G02160	7.62543	5.40505	5.04324	10.3983	10.9798	10.1077	8.15041	5.50605	7.28353	13.1077	10.1032	8.71455	10.0966	4.72412	5.18052	8.44608	11.4374	8.49464	7.43253	6.27222	5.9679	6.41263	11.4256	7.81116	11.8803	6.75331	10.9449	8.97364	11.5392	14.6153
AT1G02170	21.9929	23.2566	20.4786	27.4363	29.0557	31.9922	18.9862	21.4496	18.0197	18.9531	20.7568	22.0818	23.0932	26.8243	32.0165	24.7035	25.9401	29.162	20.7615	20.2489	22.678	26.485	29.879	25.4867	24.45	22.0665	22.8252	28.3817	30.4964	29.5289
AT1G02180	4.23118	5.75216	4.27912	5.72113	7.00022	6.8621	3.10941	3.39939	5.01334	4.87112	4.40295	3.6926	4.24271	5.59292	7.37407	7.07908	7.45721	6.69938	4.36042	5.03753	5.60065	7.07146	6.76912	6.38283	3.12918	3.57022	4.06924	5.11289	4.99687	6.36313
AT1G02190	0.13949	0.19835	0.356593	0.709921	0.767147	0.510021	0	0.0478787	0.0945913	0.0442829	0.432432	0.0738521	0.161116	0.543002	0.186685	0.537034	0.411748	0.831949	0.297301	0.0987751	0	1.53727	0.905424	0.401717	0	0.0430147	0.280638	0.365206	0	0.347984
AT1G02205	10.7407	12.0994	12.8373	20.0031	18.6992	13.0751	5.27657	8.47453	9.93209	11.9564	19.774	14.5489	1.45004	1.73761	3.87372	6.00501	6.72521	6.48045	10.7524	11.5073	8.35506	29.0325	26.8609	21.6034	9.54665	11.829	12.0206	44.8682	41.4174	42.2054
AT1G02220	2.6038	3.22319	3.7697	3.21552	2.10965	2.78193	5.22946	5.93696	7.09435	4.64971	4.28501	5.13272	2.25562	2.22631	2.66027	3.07574	2.10449	4.20353	1.73426	1.53101	2.6626	2.54748	2.84562	2.5442	6.57658	4.17243	2.80638	7.19978	6.28473	6.46255
AT1G02230	0.743944	0.0991752	0.509418	0.542881	0.0958934	0.139097	0.188449	0.335151	0.472957	0.0885659	0.511056	0.258482	0.375936	0.162901	0.373371	0.0976425	0.320248	0.218934	0.198201	0	0.459069	0.351377	0.344923	0.714163	0.477332	0.559191	0.280638	1.04345	1.54542	0.944527
AT1G02260	9.90376	13.0415	13.9071	13.3215	10.9798	10.3395	9.37533	10.246	9.7902	9.83081	9.67076	9.93311	10.8484	14.0095	14.2814	14.1093	13.5419	16.4201	11.6938	13.7791	13.4507	13.2645	16.3839	16.2918	16.6006	18.1092	12.4884	29.1643	17.3603	18.642
AT1G02270	8.69485	10.5126	9.52613	12.1522	10.9798	11.1277	10.2705	12.4963	9.64832	12.8421	11.715	9.93311	7.03538	9.39394	5.92726	15.3787	8.87545	11.4721	12.6849	10.8653	11.6145	15.8559	14.4868	13.5245	10.4483	7.0114	6.03371	9.65188	8.86043	9.04757
AT1G02280	54.9589	36.2485	43.8609	44.3492	33.0353	36.7215	78.5832	56.1138	66.1193	63.6789	45.602	54.7244	31.5249	25.7383	26.7427	41.5469	34.9985	34.3289	57.5773	39.7076	39.4341	53.2336	40.0542	38.6094	46.6195	39.4445	39.8038	67.7719	54.3989	57.5167
AT1G02290	4.55666	5.35546	6.67338	7.72561	9.87702	8.0676	4.89967	7.61271	7.04706	8.32519	8.64865	7.60676	3.00749	4.83272	4.62046	11.6195	8.0977	6.48045	5.64872	7.65507	6.6106	10.3217	10.477	11.5159	6.41747	7.6136	3.88215	13.8257	8.03621	8.00362
AT1G02300	9.11332	8.62824	6.5715	14.9501	18.028	12.8896	5.46502	5.74544	3.35799	8.41376	7.03685	6.49898	5.42422	6.35313	3.78038	13.7676	14.1367	11.2094	8.32443	8.39588	7.39102	13.0888	14.5299	11.2481	14.373	8.12978	7.7643	14.5039	14.3209	16.5044
AT1G02305	36.0813	41.0089	53.438	70.1569	74.2694	71.4029	44.2855	60.6623	68.9571	62.6603	63.3317	64.3252	70.6223	65.9205	74.9542	72.5972	65.1019	67.1252	41.2258	39.5594	55.5474	59.0752	71.8734	78.1562	78.1764	71.4044	68.9433	100.327	102.153	106.334
AT1G02310	0.092993	0.0991752	0.662244	0.626401	0.335627	0.510021	0.282673	0.478787	0.804026	0.531395	1.02211	0.36926	0.590757	0.380102	1.26013	0.244106	0.686246	0.481655	0.445952	0.148163	0.688604	0.307455	0.862308	1.11588	0.583406	0.946323	0.514502	1.09562	0.772712	1.09366
AT1G02330	8.92733	7.43814	7.53939	8.89489	10.0209	6.90846	13.9452	12.0654	12.4388	11.3364	13.1695	9.48999	6.1761	4.18112	9.00757	7.07908	6.95396	8.36328	11.8425	8.7416	10.834	12.1225	10.7789	10.8463	8.96324	7.0114	8.23203	6.46937	8.34529	11.2846
AT1G02335	8.78784	13.9837	16.4033	14.1984	14.0963	13.1678	12.3905	13.9327	15.3238	10.6279	16.7862	11.8163	8.86135	18.1906	14.3281	6.00501	5.81022	9.37038	9.01814	14.9644	20.3368	15.6802	18.2378	22.9425	3.60651	8.12978	5.7063	9.91274	8.19075	9.9921
AT1G02340	0.650951	0.743814	1.01884	3.7584	4.4111	4.08016	0.706683	0.957574	1.56076	0.885659	2.83047	2.36327	0.912988	0.325801	1.02677	2.68517	1.73849	1.13846	0.743253	0.691426	0.964046	3.25024	3.66481	3.12446	1.37896	1.07537	0.841913	2.34776	1.0818	1.93877
AT1G02350	0.697448	1.14051	1.68108	1.12752	1.72608	1.94735	0.659571	0.813937	0.993209	1.23992	1.17936	0.775447	0.751873	0.923104	0.70007	2.24578	3.06523	2.27691	0.693703	1.9755	0.504976	1.44943	1.94019	2.45493	1.11378	0.860294	1.07578	0.730413	0.463627	0.944527
AT1G02360	5.3006	5.75216	22.9238	9.10369	10.9798	12.8432	10.3176	19.5345	23.837	9.16657	29.4054	23.485	31.6861	43.8746	42.7976	6.15148	7.41146	17.6899	12.5362	3.5559	29.2886	10.2778	16.2976	26.2901	11.2969	15.7864	12.6287	16.7995	16.9482	16.3055
AT1G02370	4.09169	2.87608	4.53382	7.09921	5.1303	5.19294	5.70058	4.64423	3.83095	5.84535	5.26781	4.02494	2.25562	1.62901	1.44681	6.10266	4.07173	4.11596	5.59917	3.11142	3.25939	9.04796	7.02781	6.38283	4.61421	3.65625	2.71283	9.65188	6.49078	6.2637
AT1G02380	0.650951	1.14051	1.42637	0.918721	1.15072	1.3446	1.60182	1.72363	1.70264	2.03701	1.49386	1.51397	0.537052	0.760203	0.653399	1.17171	1.60124	1.57633	0.594602	1.87673	1.60674	1.27374	1.81085	1.83004	0.901628	1.03235	0.701594	0.939102	1.69997	1.49136
AT1G02390	0.13949	0.297525	0.458477	2.67264	3.596	2.6892	0.0942244	0.0957574	0.378365	0.75281	0.825553	1.18163	0.214821	1.24891	0.140014	1.75756	2.15024	0.744376	0.0991004	0.19755	0.504976	2.37179	2.54381	1.74077	0.583406	0.602206	0.608048	1.25214	0.566656	1.19309
AT1G02400	1.16241	2.87608	5.50172	4.21776	2.82886	5.42476	4.19299	3.5909	7.37812	3.23265	4.48157	3.3972	5.90757	4.01822	4.10708	2.58753	1.73849	3.15265	2.22976	1.48163	4.54479	5.88556	4.78581	4.59742	3.18222	3.52721	0.748367	4.3303	3.70902	4.22552
AT1G02405	0	0	0.203767	0.4176	0.14384	0.139097	0.0471122	0.0957574	0.520252	0.265698	0.0786241	0.480039	0.161116	0	0	0.244106	0.228749	0.306508	0.0495502	0.19755	0.0459069	0.175688	0.431154	0	0.0530369	0.0860294	0	0	0.206057	0
AT1G02410	10.1827	9.47123	9.47518	11.1917	10.5003	8.90218	13.2385	9.38422	10.7834	9.91938	9.4742	12.2594	9.02247	9.82834	10.361	11.6683	8.4637	12.8733	9.51364	10.3714	10.4668	10.8488	8.96801	9.28412	11.509	13.5496	10.1497	11.7388	12.0543	14.1679
AT1G02420	3.81271	4.31412	5.09418	5.51233	4.74672	3.75561	5.60635	3.25575	4.54038	5.31395	4.99263	4.3942	2.68526	2.17201	3.22032	5.61444	4.80372	4.6414	4.50907	3.06203	4.6366	5.53419	4.82893	4.55279	3.60651	3.09706	2.15155	5.16506	5.25444	2.88329
AT1G02430	2.13884	1.9835	3.36216	3.29904	2.1576	1.90099	3.29786	1.43636	2.36478	3.05552	3.22359	2.95408	1.55745	1.1403	1.72684	3.2222	3.47698	2.71478	2.52706	1.9755	2.70851	5.09497	2.242	2.45493	2.81096	1.84963	1.12255	3.80858	2.31814	1.83934
AT1G02440	0.0464965	0	0	0	0	0	0	0.239393	0.0472957	0.221415	0.039312	0.18463	0.161116	0.0543002	0	0.0488212	0.182999	0	0.0991004	0	0	0.219611	0.258692	0	0.212148	0.129044	0.140319	0.208689	0.0515141	0.198848
AT1G02460	0.790441	1.28928	2.95463	1.08576	0.57536	0.510021	1.08358	0.670301	1.27698	0.487112	0.943489	0.849299	0.590757	1.41181	1.58683	0.292927	0.411748	0.875736	0.445952	0.691426	2.93804	0.746676	1.03477	1.24978	1.21985	0.430147	1.49673	1.513	1.0818	1.49136
AT1G02470	0.557958	0.19835	0.458477	0.751681	1.05483	0.92731	0.989357	0.526665	0.614844	0.575678	0.550368	0.36926	0.10741	0.271501	0.140014	0.634676	0.823495	0.656802	0.148651	0.444488	0.367255	1.14198	0.819193	0.624892	0.477332	0.344118	0	0.208689	0.463627	0.198848
AT1G02475	38.6851	45.1247	44.3703	43.0128	32.5079	37.5561	43.0606	42.8514	46.2552	41.6702	37.1106	43.8681	43.3938	55.712	44.1511	58.6831	39.6193	45.2318	40.7798	44.0043	36.6337	40.5401	38.3727	35.7528	27.1549	31.1426	28.7653	33.9642	29.7237	27.1924
AT1G02490	0.0464965	0	0.0509418	0.04176	0	0.0463655	0.235561	0	0	0	0.19656	0	0.322231	0.217201	0	0.0488212	0.0457497	0.0875736	0.247751	0.148163	0.275442	0	0.0431154	0.178541	0	0	0.233865	0.156517	0.309085	0
AT1G02500	255.638	317.807	358.019	402.901	400.691	414.879	272.403	381.689	379.359	444.468	457.081	443.703	304.455	378.31	391.619	542.306	443.361	440.583	252.954	291.337	394.386	461.621	383.167	399.262	312.706	313.448	336.297	519.167	421.283	455.859
AT1G02520	3.25476	4.90917	11.2581	5.88817	5.08235	5.5175	5.60635	5.45817	8.51322	4.20688	8.88452	7.97602	12.7818	11.2944	12.6013	4.24745	3.70573	5.86743	6.24333	3.70407	12.6244	4.69967	6.12239	9.32875	18.1386	16.6467	11.8803	21.0255	18.133	21.4258
AT1G02530	0.0464965	0	0.254709	0.2088	0.14384	0.139097	0.235561	0.143636	0	0.0885659	0.19656	0.221556	0.537052	0.162901	0	0.634676	0	0.656802	0.445952	0.19755	0.137721	0.0439221	0.0862308	0.178541	0.371258	0.0860294	0.140319	0.67824	0.154542	0.149136
AT1G02560	205.794	197.507	220.069	179.359	145.279	145.402	247.433	216.843	238.607	187.361	172.305	172.888	139.848	150.303	164.61	179.565	139.079	151.59	207.516	205.353	175.686	198.792	168.926	170.64	159.005	164.875	152.526	146.135	123.376	119.806
AT1G02570	0	0.0991752	1.06978	0.4176	0.0479467	0.41729	0.0471122	0.478787	0.614844	0	0.589681	0.553891	0.644462	0.923104	1.72684	0	0	0.13136	0.545052	0.0493876	0.872232	0.263533	0.301808	0.133906	0.106074	0.129044	0.32741	0.521723	0.154542	0
AT1G02575	0.092993	0.0991752	0.152826	0.16704	0.527414	0	0	0.335151	0.189183	0.132849	0.19656	0.406186	0.10741	0.380102	0.0933427	0	0.0914995	0	0.0991004	0.0493876	0.229535	0.175688	0	0.267811	0.106074	0.0860294	0	0.313034	0.154542	0.447407
AT1G02580	0.092993	0	0	0.16704	0	0.092731	0.0942244	0.383029	0.0945913	0.132849	0.157248	0.480039	0.268526	0.597302	0.513385	0	0.0457497	0.262721	0.198201	0	0.367255	0	0.0862308	0.312446	0.265185	0.0860294	0	0.417379	0.309085	0.397696
AT1G02610	1.20891	1.5868	3.26028	1.2528	1.96581	1.71552	2.96807	3.44726	3.68906	7.88236	5.38575	6.49898	0.537052	2.49781	0.840084	1.46464	1.55549	1.40118	1.58561	2.96325	1.56084	2.06434	0.819193	1.47296	3.55347	4.25846	2.15155	4.64334	5.35747	2.68444
AT1G02620	0.604455	0.446288	0.713186	0.29232	0.815094	0.463655	0.471122	0.478787	1.0405	0.797093	1.10074	0.849299	0.10741	0.162901	0.560056	0.976425	0.228749	1.57633	0.743253	0.444488	0.504976	0.0439221	0.0862308	0.580257	0.742517	0.129044	0.374183	0.521723	0.515141	0.695967
AT1G02630	0.092993	0	0.0509418	0	0	0	0	0.239393	0.0472957	0.0442829	0.117936	0	0	0	0.233357	0.341749	0.182999	0.13136	0	0.3951	0	0	0	0	0.212148	0.344118	0.187092	0.626068	0.721198	0.596543
AT1G02640	37.2902	32.4799	35.0989	48.8592	45.837	50.1211	39.904	47.8308	51.9306	84.5361	64.0786	74.9599	45.0586	51.5852	57.5458	62.2959	72.7878	74.0873	31.3653	33.9786	32.0889	41.3746	44.0639	42.6712	87.4048	85.6853	100.281	90.1016	104.522	96.2423
AT1G02650	2.51081	1.78515	1.01884	2.58912	2.9727	2.6892	1.83738	1.67575	1.98642	3.23265	4.32432	3.76646	1.12781	1.086	0.793413	2.39224	1.23524	1.70769	1.88291	3.70407	1.56084	3.20631	1.50904	2.23176	2.06844	1.29044	1.82414	2.66079	1.54542	2.73416
AT1G02660	14.0884	12.6448	10.1374	39.2127	35.9121	34.1714	12.0136	8.5224	9.50643	44.5486	29.1302	32.8273	5.58534	6.62463	6.44065	17.9662	20.4501	17.8212	9.86049	9.33425	6.79423	30.2184	24.8345	21.5142	35.5878	32.8632	22.03	46.9551	50.9475	48.9663
AT1G02670	0.650951	0.991752	2.03767	3.46608	3.30832	1.94735	1.08358	1.38848	0.425661	1.10707	1.10074	1.10778	1.0204	1.1946	0.886756	2.19696	2.51624	1.70769	1.53606	1.72856	1.28539	4.21652	3.31989	3.25837	1.37896	1.37647	0.561275	3.07817	2.73025	1.39193
AT1G02680	5.44009	3.76866	5.34889	4.88592	4.98646	4.49745	4.42855	4.59635	4.72957	7.35097	7.23341	6.2405	3.32972	3.85532	3.40701	5.90737	4.43772	5.51714	6.19378	4.49427	5.18748	6.45655	5.26008	5.75794	5.99317	6.75331	4.44343	8.81712	5.51201	5.86601
AT1G02690	9.11332	9.27288	14.1109	12.4027	12.9936	10.6177	7.06683	9.28846	9.7902	6.42103	11.0074	7.90217	13.2652	12.2175	9.941	13.1817	10.1564	15.3254	13.0813	12.0506	15.4247	14.1429	16.7288	16.2918	11.1908	15.2702	9.12072	16.956	9.89072	13.3725
AT1G02700	1.85986	1.38845	1.78296	2.79792	2.49323	3.19922	1.9316	2.58545	2.2229	3.45407	3.65602	2.5479	1.0204	1.79191	3.50035	3.27102	3.20248	2.88993	0.891904	2.51877	2.52488	3.46985	4.35466	1.87468	0.318222	1.29044	1.59028	1.66951	4.68779	4.1758
AT1G02705	5.25411	8.33071	7.13186	4.3848	5.17824	4.0338	3.4863	5.79332	5.53359	4.78256	4.08845	4.43112	4.83347	6.40743	6.81402	5.95619	4.75797	3.63431	5.05412	8.3465	6.33516	4.87536	6.1655	5.26695	3.76562	2.49485	3.32088	2.71296	1.59694	2.78387
AT1G02710	5.25411	8.33071	7.13186	4.3848	5.1303	4.0338	3.39208	5.79332	5.53359	4.78256	4.08845	4.43112	4.77976	6.40743	6.81402	5.95619	4.75797	3.63431	5.05412	8.3465	6.33516	4.87536	6.1655	5.26695	3.76562	2.49485	3.32088	2.71296	1.59694	2.78387
AT1G02720	9.99675	10.1655	13.143	14.1984	10.788	9.69039	9.28111	11.2515	12.3442	10.2294	12.4226	11.8902	11.654	13.2493	8.3075	13.7676	11.5747	13.4425	10.5046	12.8902	12.4867	18.7987	13.1502	13.1227	11.8272	15.8294	15.1077	16.7473	12.6725	15.2616
AT1G02730	37.0577	38.0337	41.9761	45.5184	48.4262	33.2904	34.2977	31.4084	38.546	18.156	29.4447	23.2634	33.9417	32.5801	27.9561	48.333	42.8675	38.0507	54.5052	58.4255	52.4257	56.7035	56.4381	46.2867	28.9582	38.8423	20.0188	32.3468	26.6328	24.3589
AT1G02740	4.27768	4.56206	3.00557	7.18273	5.7536	5.14657	3.8632	5.45817	4.87145	5.57965	5.2285	5.09579	2.79267	3.85532	3.59369	4.88212	3.20248	6.04258	4.31087	1.92611	2.70851	4.9632	4.61335	5.04377	6.52354	5.59191	3.08701	8.39975	7.36652	7.15852
AT1G02750	6.74199	6.54556	6.11302	5.38705	8.87014	7.78941	6.21881	8.23513	7.09435	7.88236	6.76167	8.75147	5.04829	4.61552	5.88059	6.68851	5.53572	8.10056	5.35142	4.00039	5.83018	8.38912	6.9847	4.41888	7.84946	7.82868	5.56598	10.7475	8.65438	8.89844
AT1G02770	0.604455	0.247938	0.203767	0.709921	0.958934	0.973676	0.376898	0.239393	0.709435	0.619961	1.14005	0.812373	0.644462	0.651603	0.70007	1.31817	1.64699	2.01419	0.545052	1.28408	0.183628	0.219611	1.33658	1.69614	0.848591	1.11838	0.32741	0.834757	1.28785	2.03819
AT1G02780	390.106	204.896	282.676	349.991	314.482	278.239	495.997	294.262	401.02	330.616	315.518	297.735	253.811	171.046	224.443	229.948	225.775	239.601	488.07	238.147	311.524	372.767	344.837	297.94	281.202	216.364	242.471	261.227	298.37	293.201
AT1G02800	0.557958	1.78515	1.12072	2.63088	2.92475	1.06641	0.753795	0.670301	0.993209	1.32849	2.08354	1.58782	0.322231	1.1403	0.560056	2.39224	0.914995	2.36449	1.1892	1.28408	0.459069	3.07455	4.05285	2.18712	0.530369	0.387132	0.841913	0.469551	0.721198	0.347984
AT1G02810	2.18534	2.3802	11.7166	5.76289	4.55494	6.63027	7.39662	6.17635	11.6347	5.75678	13.9165	9.97003	17.5079	11.946	14.3748	7.46965	5.35272	12.4792	6.19378	2.41999	13.7721	6.80793	10.0028	14.685	5.51584	7.48456	4.44343	11.2171	11.2816	11.8812
AT1G02816	11.4846	14.9259	19.4088	22.3834	17.2129	21.0036	15.3115	21.0187	22.4181	22.54	21.6216	25.2205	27.5508	36.2182	32.81	25.387	20.7704	21.5431	11.5452	19.8538	15.6084	17.7006	17.1599	21.6481	19.0933	20.1309	22.3575	20.5559	23.3359	22.3704
AT1G02820	3.81271	4.36371	4.94136	3.3408	3.45216	3.01376	6.68993	8.61816	6.99976	4.38401	5.07125	7.49599	6.98167	5.64722	4.94716	6.15148	4.11748	3.94081	4.16222	6.96365	4.86614	2.81102	4.00973	5.40086	2.17451	2.15074	2.47896	1.46083	1.75148	1.88905
AT1G02840	81.8804	61.3398	61.283	101.644	103.421	99.5467	71.6577	67.9398	59.2615	100.567	86.4472	90.4319	60.2035	61.0877	63.9864	84.5584	99.0482	97.6008	83.1452	66.1299	72.3493	70.5828	86.6189	87.0832	148.079	106.633	125.819	188.968	235.42	252.487
AT1G02850	17.9012	16.1656	13.9581	51.6989	35.5765	41.1262	15.547	11.7303	20.6209	16.2076	10.2211	18.9431	5.96127	8.79664	8.40084	16.7945	16.1497	15.3692	2.97301	4.44488	5.04976	11.5076	11.0375	11.3373	15.0094	18.3673	10.711	31.0947	35.2872	32.1636
AT1G02860	6.78849	5.70257	8.50729	11.5258	12.61	15.4397	8.90421	7.99574	9.8375	14.4362	15.4889	14.992	6.33721	11.6745	10.8744	11.4242	12.1237	13.8366	6.34243	5.97589	7.98781	11.6833	11.4687	14.685	13.6835	10.4956	9.58845	25.3558	22.8723	16.3055
AT1G02870	7.25346	4.66123	6.06208	8.97841	8.0071	8.39216	9.79934	7.89998	8.51322	8.54661	8.33415	8.45606	5.1557	4.07252	2.89362	8.20197	6.95396	7.57512	10.6533	3.40774	5.50883	9.75071	7.58831	6.56137	9.65272	8.30184	11.9271	15.2865	16.433	14.9633
AT1G02880	6.88148	10.1159	11.2581	8.18497	10.1168	10.3395	6.64282	10.246	10.0267	5.26967	7.66585	7.9391	7.89466	13.7923	13.5814	8.54372	6.77096	9.41416	6.54063	6.71671	10.5127	9.1358	10.4339	10.5785	9.17539	9.89338	9.91586	13.3561	8.86043	13.0245
AT1G02890	75.3708	86.3816	82.6786	114.381	113.969	87.9554	79.8552	63.6308	72.5516	92.7727	89.0418	88.3271	66.5407	72.8709	66.4133	81.7756	85.0488	91.6896	102.123	90.6756	102.281	120.962	110.117	131.183	83.2149	83.8787	48.6906	106.797	104.007	101.462
AT1G02900	4.55666	5.15711	25.5728	14.3237	15.5347	18.0362	20.4938	25.3278	36.8433	17.4032	32.8649	32.3472	37.5936	32.7973	26.976	14.0117	9.24145	18.3905	13.6759	4.74121	24.6061	15.3288	15.8665	20.8	16.4414	15.3562	17.4463	21.1298	14.1149	16.4547
AT1G02910	60.1665	47.6041	47.0193	48.8175	40.467	42.7954	60.3979	46.4423	45.8295	42.2459	37.543	42.5757	38.2918	38.7704	36.8237	33.3449	36.4625	34.5478	55.298	44.35	42.3721	35.6648	40.5285	39.9485	39.5125	32.0029	33.8168	29.2165	34.8751	32.959
AT1G02920	4.13819	3.52072	4.58477	12.9039	8.15094	14.7906	7.11394	5.74544	10.9253	13.9491	12.973	8.82532	8.21689	6.84183	3.92039	24.2642	14.6857	29.3809	4.45952	3.30897	7.02376	14.8457	17.5911	20.8893	18.0326	18.7544	24.0881	38.2423	25.448	30.722
AT1G02930	5.3471	3.81824	5.09418	12.1939	5.8495	6.16661	10.6474	5.93696	11.5874	7.21812	5.03194	6.42513	2.41673	1.95481	1.91353	6.59087	4.07173	8.18813	3.31986	2.46938	3.3053	10.4535	8.01947	9.10557	10.077	16.4746	13.6577	36.5728	20.0905	23.1658
AT1G02940	0	0.247938	0.203767	0.0835201	0.0479467	0.092731	0.0471122	0	0	0.132849	0	0.147704	0.0537052	0.0543002	0.233357	0.488212	0	0	0	0	0	0	0.0431154	0	0.0530369	0	0	0	0.154542	0
AT1G02950	3.76622	2.87608	5.80737	6.26401	6.08923	4.40472	4.99389	9.52786	7.6146	5.04825	5.70025	5.16965	5.58534	7.38483	4.52712	7.27437	6.08472	5.86743	3.96402	5.92651	6.38106	11.2441	6.4242	7.76652	3.4474	3.95735	2.89992	7.25195	2.93631	4.47407
AT1G02952	3.39425	2.67773	5.24701	6.01345	5.41798	3.61651	4.52277	8.71392	6.5268	4.07403	5.2285	5.05887	4.72606	6.02732	3.87372	6.4444	5.62722	5.60471	3.56761	5.38324	5.92199	8.3452	5.99304	6.56137	3.28829	3.74228	2.38542	5.63461	2.31814	3.67868
AT1G02960	6.04455	5.90092	7.1828	9.77185	10.788	7.65031	6.87838	8.7618	5.4863	8.01521	7.98034	9.45307	5.42422	6.67893	4.06041	11.4242	9.83619	12.0414	9.26589	9.48241	8.5846	11.3758	13.3227	12.4978	10.6604	6.36618	7.53044	17.1125	13.0846	12.6765
AT1G02970	2.41782	1.09093	2.64898	2.46384	2.2535	1.90099	1.69604	2.05878	2.83774	2.16986	2.98771	1.25549	2.36303	2.17201	1.3068	3.27102	3.06523	2.58342	3.27031	3.70407	2.93804	3.68946	3.27677	4.73133	0.848591	1.24743	0.374183	1.46083	0.927255	0.994239
AT1G02980	0	0	0.662244	0	0.0958934	0.092731	0	0	0	0	0.550368	0.036926	0	0	0.326699	0	0	0	0.0991004	0	0.0918139	0.0878442	0	0	0	0	0	0.260862	0.0515141	0.149136
AT1G02990	10.2292	12.5952	13.7034	14.4907	15.7265	10.9886	13.1443	12.4485	16.2697	12.045	14.4668	13.5519	9.39841	9.17674	8.58753	12.2053	14.3197	14.6686	19.4237	19.5081	15.2411	17.6567	17.7635	18.3897	12.941	14.8831	6.78207	13.4605	13.8058	15.2119
AT1G03000	28.8278	27.4219	21.4465	33.4916	34.5696	28.8857	20.3996	16.8054	16.8846	25.1084	24.9631	20.5309	18.6357	23.4577	21.3288	27.584	31.9791	32.3585	29.2346	23.4591	23.4125	26.5729	28.758	29.6824	32.7238	25.2066	26.6606	29.4252	35.8023	37.0851
AT1G03010	0.13949	0.644639	0.407535	0.960481	0.43152	0.788214	1.13069	1.72363	1.46617	1.68275	2.31941	1.25549	1.39633	1.46611	1.40014	1.65992	1.23524	2.40827	0.693703	0.148163	0.964046	1.14198	1.42281	2.05322	3.28829	1.80662	1.07578	6.73023	3.34842	5.51803
AT1G03020	0.883434	0.545463	1.12072	0.50112	0.0479467	0.370924	0.989357	0.957574	1.70264	0.221415	0.628993	0.627743	0	0.271501	0.0933427	0.683497	0.182999	0.0437868	0.297301	0.543263	0.504976	0.746676	0.474269	0.758798	0	0.129044	0	0	0	0
AT1G03030	8.50886	9.1737	12.4298	11.2335	10.6442	10.1077	9.79934	11.5866	10.1213	8.98944	9.59214	8.56684	12.03	10.4799	10.8744	13.7188	10.3852	13.355	12.5362	10.6677	9.73227	13.6598	11.8999	12.2747	11.8272	11.1838	10.4771	11.3736	10.0968	11.6326
AT1G03040	22.1323	21.0251	26.4898	33.4498	28.1927	29.9058	27.4193	21.689	24.5937	23.8685	22.683	22.0818	21.6432	25.0867	22.9623	33.2961	24.8879	32.6212	24.8247	24.5456	26.167	31.1408	30.6119	32.4498	28.0035	23.9592	17.8673	32.2425	27.9722	34.3012
AT1G03050	0.371972	0.743814	0.203767	0.16704	0.0479467	0.092731	0.518234	0.191515	0.662139	0.841376	0.275184	0.36926	0.375936	0.923104	0	0.0976425	0.0914995	0.13136	0.396402	0.543263	0.321349	0.219611	0.5605	0.223176	0.371258	0.215074	0.140319	0.834757	0.154542	0.0497119
AT1G03055	3.81271	5.15711	3.10745	1.2528	1.96581	2.08645	6.1717	5.12302	4.72957	5.1811	4.04914	5.13272	3.1149	3.85532	3.08031	2.88045	1.23524	2.10177	4.45952	4.88937	4.86614	1.53727	3.06119	2.67811	2.54577	1.7636	1.16932	3.3912	3.34842	1.59078
AT1G03060	54.8659	73.6376	63.066	65.3545	78.2011	51.6512	56.1106	51.0387	57.4642	49.5526	55.5086	50.5148	65.574	60.1103	46.1113	54.7286	66.3371	60.4258	75.9605	82.7242	79.0976	75.6339	75.1502	92.7073	75.1003	99.0629	30.3089	84.1018	74.644	75.761
AT1G03070	0.836937	0.595051	1.2226	1.62864	2.06171	1.99372	0.282673	0.861816	0.898618	1.46134	1.37592	1.14471	2.79267	2.93221	2.6136	1.70874	1.09799	2.18934	0.594602	0.691426	1.83628	1.62512	2.41446	3.21373	0.68948	1.63456	0.888685	2.29558	1.59694	1.78963
AT1G03080	27.154	45.571	41.2629	60.2597	61.8992	51.0484	47.5362	54.6774	45.9714	52.5196	61.8771	51.8072	35.2843	40.6709	27.8161	47.1125	54.3507	49.3477	64.5144	55.0177	74.002	110.728	92.6981	101.233	37.9214	57.8548	18.7559	69.4935	58.3655	62.7862
AT1G03090	66.8155	63.968	53.438	102.062	118.524	139.607	44.6624	56.9277	47.8632	176.29	116.128	143.642	31.0416	44.5805	33.1367	58.2926	83.722	67.563	31.068	33.0897	40.7654	56.7035	53.8511	70.7467	198.517	173.693	124.416	291.748	288.634	289.423
AT1G03100	4.74264	5.55381	4.07535	8.97841	6.71254	11.3132	6.59571	4.59635	4.77686	11.425	8.37346	10.5978	1.98709	2.66071	2.19355	7.22554	5.76447	6.65559	3.71627	3.1608	3.39711	7.29107	7.11404	8.25751	11.6151	9.0761	6.68853	14.6604	18.4936	16.5541
AT1G03106	0.557958	2.13227	1.06978	1.4616	1.63019	1.06641	0.471122	0.622423	0.898618	1.23992	1.88698	1.47704	1.34263	2.87791	0.326699	1.07407	1.55549	0.744376	0.545052	1.53101	0.413162	1.01021	2.58692	0.267811	1.80326	0.73125	2.10478	4.85203	10.3543	6.2637
AT1G03110	11.9496	8.03319	10.2393	11.0247	8.19889	6.90846	12.579	10.5333	9.8375	6.64244	7.82309	8.34529	7.94837	7.92783	6.90736	6.29794	4.89522	5.77986	11.5452	8.88976	10.2372	10.0582	9.14047	8.07897	8.59198	8.21581	7.20303	9.49536	7.46955	8.94815
AT1G03120	0.13949	0.247938	0.254709	0.45936	0.863041	0.278193	0.235561	0.383029	0.0472957	0.442829	0.550368	0.258482	0.0537052	0	0.140014	0	0.731996	0.175147	0.148651	0.345713	0.550883	0.702754	0.819193	0.981974	0.212148	0.860294	0.935458	0.469551	2.78176	1.78963
AT1G03130	772.354	675.581	610.487	696.015	835.519	779.358	700.276	690.171	592.236	965.589	1047.86	1036.92	462.939	460.52	593.613	848.562	980.417	1037.44	882.241	961.576	756.179	554.561	907.752	886.901	619.789	597.517	643.221	309.486	468.058	468.386
AT1G03140	22.8763	20.4797	23.3314	34.9949	33.5627	30.2767	26.3828	26.7163	25.6815	42.2459	37.3857	35.8552	17.0782	15.1498	18.8552	31.0991	31.5216	28.9431	29.1355	21.3354	25.2488	35.2695	34.1474	32.3159	36.8076	34.4978	25.8187	58.9026	51.6172	49.2645
AT1G03150	7.25346	5.30587	8.30352	8.35201	10.1647	10.7568	8.99843	8.80968	8.79699	10.6279	10.0639	9.74847	6.12239	6.51603	3.31367	12.303	9.60744	10.5964	7.03613	9.08731	8.17143	12.4739	9.31293	11.4712	8.43287	8.34485	6.96916	13.3039	8.49983	9.34585
AT1G03160	47.3799	54.6951	52.6229	44.0986	44.4945	38.8079	44.3326	40.8405	35.1407	35.3821	33.4545	29.8362	31.3101	38.5532	39.1106	38.7641	36.554	40.8531	47.5682	52.6965	43.3821	51.0375	48.6773	50.5716	39.0882	44.004	31.5249	42.3639	41.984	39.2724
AT1G03165	0.464965	0.595051	0.56036	0.12528	0.57536	0.602752	0.329786	0.335151	0.520252	0.0442829	0.589681	0.406186	0.0537052	0.488702	0	0.537034	0.411748	0.569228	0.148651	0.19755	0.321349	0.307455	0.0862308	0.178541	0.371258	1.07537	0	0.730413	0.669684	0.24856
AT1G03170	0.13949	0.446288	0	0.709921	1.29456	0.602752	0.188449	0.0957574	0.0945913	0.0885659	0.117936	0.0738521	0	0.923104	0	0.39057	0.823495	0.96331	0.0495502	0.0493876	0.0459069	1.27374	1.25035	1.02661	0.159111	0.301103	0	1.513	0.87574	0.198848
AT1G03180	1.53438	0.545463	1.42637	1.75392	1.53429	1.66916	1.22492	0.909695	0.945913	1.19564	2.39803	1.88323	1.0741	1.1946	1.02677	1.90403	1.73849	1.79526	1.98201	1.13591	2.70851	1.62512	1.98331	1.6515	1.432	1.4625	0.935458	0.939102	0.927255	0.845103
AT1G03190	7.9509	7.78525	5.04324	11.7346	10.2126	8.43852	7.67929	4.88362	4.30391	7.2624	6.84029	5.31735	7.46502	4.99562	7.74744	10.3989	9.69894	11.4284	9.66229	10.964	7.89599	10.4535	10.6064	9.55193	7.84946	7.26949	6.12725	10.7997	10.3028	10.9366
AT1G03200	0.232483	1.23969	0.509418	0.50112	0.815094	0.231828	0.376898	0.430908	0.283774	0.265698	0.39312	0.258482	0.644462	0.868804	0.746742	1.36699	0.320248	0.875736	0.545052	0.345713	0.550883	0.790598	0.431154	1.11588	1.32592	0.946323	0.467729	1.40865	1.03028	1.34222
AT1G03210	4.55666	6.09927	7.33563	8.14321	6.71254	5.84205	7.63218	8.18725	9.93209	6.77529	9.59214	10.5978	9.291	9.77404	9.66097	8.00668	7.36571	8.93251	5.74782	4.69182	7.98781	6.89577	8.4075	10.1322	15.1686	16.0445	15.6222	20.7124	20.2966	17.8466
AT1G03220	133.956	189.524	263.981	232.645	215.137	250.235	162.867	246.575	253.079	208.484	320.314	302.978	357.73	504.558	473.901	176.098	166.849	242.097	153.853	134.433	273.1	183.463	245.585	256.072	247.152	263.035	276.755	342.616	333.709	342.714
AT1G03230	36.9647	42.8933	48.0891	50.112	42.1452	48.5911	34.6275	48.9799	49.3767	34.4078	38.7224	34.932	44.5216	56.8523	54.2321	41.1075	37.0115	41.9478	37.014	39.757	41.4081	45.5472	41.3046	38.4755	46.036	52.9081	57.8581	59.6851	48.7839	46.6298
AT1G03240	0	0	0.101884	0.0835201	0.0958934	0	0.0942244	0	0	0.177132	0.039312	0	0	0	0	0.0488212	0.0914995	0.218934	0	0.0493876	0	0.0439221	0.215577	0.0446352	0.106074	0.0860294	0	0	0	0
AT1G03250	14.4604	12.8432	15.4354	16.5787	12.562	13.3533	17.8555	12.1133	19.202	14.4805	14.7027	12.7395	13.6948	10.5885	18.4819	14.7928	13.2217	13.7491	17.4912	16.1991	17.7201	18.1838	16.082	15.4884	13.4183	11.4419	12.9093	8.19106	12.6725	12.3783
AT1G03260	7.06747	6.7935	5.39984	8.14321	9.4455	7.23302	6.97261	6.08059	5.34441	7.61666	7.90172	5.90817	8.05578	6.57033	8.02747	7.66494	9.33295	9.85203	8.86949	7.5563	7.39102	7.37892	9.09735	9.7751	9.06931	6.71029	4.25634	9.02581	7.31501	6.51226
AT1G03270	1.90636	2.57855	1.47731	3.29904	1.96581	1.76189	1.79026	1.43636	1.65535	1.23992	2.16216	1.03393	1.39633	2.00911	1.91353	2.5387	1.00649	2.80236	1.23876	1.72856	0.964046	2.15218	2.02642	2.85665	3.97777	2.45184	2.47896	3.23468	2.62722	3.43012
AT1G03280	23.2018	20.1326	27.8142	32.364	30.6859	26.5211	26.7126	23.0775	23.6951	31.4409	32.4717	29.5778	15.9504	18.1906	18.9486	25.9729	27.5871	28.7679	27.5995	25.237	26.5801	42.9998	34.4492	38.6094	23.3893	23.7871	14.0319	37.8249	30.9085	29.2803
AT1G03290	11.8566	11.3556	15.3335	19.5437	19.4184	19.659	16.5835	16.2787	15.844	25.3741	20.285	20.0878	11.0096	12.3805	12.1812	18.2103	17.4306	16.5514	18.73	15.3101	19.4186	25.8701	20.0918	23.4335	22.6998	20.1309	12.9093	34.7989	34.7205	33.5556
AT1G03300	4.32418	4.76041	4.17723	5.51233	4.74672	4.1729	6.21881	6.17635	5.86466	10.3179	7.86241	6.53591	2.30932	1.35751	2.98697	6.78615	4.39197	3.9846	6.59018	5.82773	4.54479	6.93969	6.55354	5.5794	4.18992	4.17243	2.7596	7.25195	6.38775	7.45679
AT1G03310	47.8449	44.2321	58.7869	56.4178	53.1249	45.9019	52.059	52.1878	59.498	47.4713	42.1032	43.5727	48.1735	44.0375	41.9575	70.2538	50.6907	49.5229	53.0187	53.2398	44.5297	71.0221	59.6717	63.7837	31.5039	34.6699	23.9477	41.8944	37.5538	38.3776
AT1G03320	0.13949	0.148763	0.203767	0.16704	0.239734	0	0.329786	0.430908	0.520252	0.132849	0.0786241	0.0738521	0.268526	0	0.140014	0.195285	0.228749	0.218934	0.0991004	0.543263	0.367255	0.175688	0.129346	0.357081	0	0.0430147	0	0	0.0515141	0.24856
AT1G03330	13.0655	9.32247	9.62801	13.572	13.9045	14.0951	15.9239	15.9436	15.844	15.3662	13.602	15.0658	17.8301	12.4891	11.9945	13.7188	13.9537	13.3988	14.8651	10.6183	12.0276	14.4504	12.2879	12.6764	17.1309	14.4529	21.7962	13.93	16.3815	15.361
AT1G03340	0.883434	1.23969	1.32449	2.58912	1.34251	1.57643	0.329786	0.861816	0.662139	2.52413	1.33661	1.29241	0.805578	1.30321	0.746742	1.65992	0.960744	2.27691	0.792803	1.23469	0.918139	1.66904	1.89708	2.05322	1.53807	0.946323	1.44996	3.28686	2.21511	2.4856
AT1G03350	23.2483	23.5541	28.7821	34.2015	33.4668	30.9258	35.7111	38.2551	44.4106	40.4303	37.8575	38.8462	19.2265	19.8196	18.2952	32.7591	27.3583	26.8851	35.2302	30.7191	30.8954	52.0916	41.1752	40.9751	22.4346	21.0342	16.3237	31.5121	32.5569	32.2133
AT1G03360	5.71907	2.7769	3.31122	8.51905	6.52075	7.09392	6.59571	3.63878	5.15523	6.81957	6.72236	7.05287	4.08159	2.93221	2.42691	8.78782	6.77096	5.69228	7.18478	3.65468	3.62665	8.65266	8.75243	6.07038	3.18222	4.94669	3.18056	8.8693	7.36652	5.8163
AT1G03365	11.2522	14.7275	11.5129	13.6973	17.6444	9.73676	15.7355	10.0066	11.9185	13.1963	13.2482	14.2535	9.3447	8.36223	6.81402	10.4477	12.4439	11.3846	16.5993	13.7791	15.4706	23.2787	16.5994	20.3983	13.3123	9.85037	8.04494	15.1821	12.827	15.3113
AT1G03370	21.0629	25.4384	22.7201	27.1023	22.8706	23.5073	25.3935	21.7848	24.4992	19.0417	20.0491	18.0199	25.5637	21.5029	22.3089	16.6969	21.7311	21.8934	25.3202	21.8787	28.7377	26.529	27.3783	27.897	31.1857	26.8412	23.8074	29.1643	29.7237	27.789
AT1G03380	35.1514	43.2404	44.7779	46.8548	53.7003	45.2527	29.7278	31.983	32.4448	48.357	50.2015	45.3083	30.0212	43.0601	41.6308	48.7724	47.1222	51.2306	34.7842	44.2513	51.4158	56.967	51.4367	52.5802	43.2251	41.2941	43.1246	64.5372	56.9746	61.6428
AT1G03390	0.092993	0	0.254709	0.2088	0.0479467	0	0.0471122	0.0478787	0	0	0.0786241	0.0738521	0.161116	0.162901	0	0.244106	0	0.175147	0	0	0	0	0.0431154	0	0	0	0	0.0521723	0	0.0497119
AT1G03400	11.9496	15.6201	12.7355	11.9851	13.9525	12.6114	17.4786	14.2678	10.7361	16.4733	18.7912	19.1277	10.4725	15.6928	11.5745	7.86022	11.3459	10.2461	11.2479	17.1375	14.0934	11.5515	12.9346	13.7923	12.5698	10.5816	10.8045	10.1214	14.4755	13.3228
AT1G03410	28.8278	27.769	25.3181	28.8144	35.3847	30.323	23.8388	31.3605	27.1004	26.8797	27.4398	26.1067	25.2951	35.1322	39.1573	32.6614	34.6783	27.0602	20.0678	31.5586	21.1172	28.3737	28.7149	31.5124	27.7383	25.3787	27.4557	25.4079	31.5782	27.789
AT1G03420	24.0387	21.6202	21.8031	19.7107	23.2542	21.0963	19.9285	28.1527	23.7897	18.466	20.7961	18.1307	23.2006	31.0597	36.8704	21.2861	22.8291	20.2295	16.7975	27.5583	17.9496	19.194	19.3157	22.1837	23.2832	21.3353	24.3219	17.0604	20.0905	17.4986
AT1G03430	6.46302	11.7523	8.86388	10.44	11.0277	11.3132	5.4179	6.22423	6.19573	7.74951	9.04177	7.90217	7.94837	9.55684	7.6541	9.32486	11.8034	10.684	7.58118	7.11181	9.22729	9.17972	10.477	11.0695	7.00087	8.4739	7.62399	13.5126	10.818	11.7817
AT1G03440	26.038	51.8686	40.4478	32.03	33.275	38.3443	30.0105	46.9211	34.715	33.6993	48.4324	40.4709	26.047	50.1191	40.5574	42.1816	40.1683	43.13	34.6356	67.9079	44.392	47.8751	44.6676	48.3845	26.9958	28.8629	26.567	30.886	34.9781	37.9799
AT1G03445	0.371972	0.495876	0.764128	0.542881	1.19867	1.3446	0.376898	0.526665	0.378365	0.442829	0.511056	0.221556	0.10741	0.217201	0.280028	0	0.0914995	0.262721	0.148651	1.03714	0.550883	1.80081	1.16412	0.848068	0.530369	0.129044	0.654821	0.417379	0.927255	1.44165
AT1G03457	9.3923	9.71917	13.8562	10.4818	13.2812	10.525	11.1656	12.7836	13.6684	15.6762	14.4275	13.7365	5.58534	9.33964	6.58066	6.39558	7.96045	6.87453	6.98658	10.2726	10.9718	11.4637	9.83031	9.41802	13.5244	15.3132	12.0206	12.2605	12.9816	11.6823
AT1G03470	3.58023	4.81	4.63571	8.60257	7.95915	5.79569	5.13523	4.64423	4.20931	12.0007	7.07617	7.68062	2.0408	3.69242	4.80715	4.10098	6.86246	4.59761	5.25232	6.42038	5.41702	11.1123	6.59666	8.48068	5.03851	5.89301	2.80638	9.59971	11.6422	9.54469
AT1G03475	233.273	202.367	215.382	198.861	158.464	147.257	263.027	214.018	228.769	166.592	151.273	152.098	172.286	161.978	168.857	145.487	127.322	142.614	218.962	179.227	180.506	177.314	165.132	175.416	143.942	136.486	138.775	100.64	99.5253	110.261
AT1G03495	6.23053	3.52072	5.14513	17.8733	13.4251	12.9823	5.27657	5.1709	5.67548	15.4547	13.2482	12.2964	6.06869	6.02732	4.24709	18.6985	13.2674	16.639	6.63973	5.92651	4.82023	16.0755	13.7538	12.8549	3.97777	2.83897	4.91116	6.62589	8.44832	8.60017
AT1G03502	0.511462	0.545463	0.866011	0.4176	0.383574	0.788214	0.659571	1.00545	0.662139	0.487112	0.668305	0.627743	1.39633	0.923104	1.21346	0.292927	0.503247	0.0437868	0.247751	0.3951	0.826325	0.307455	0.431154	0.401717	0.954665	0.774265	1.68383	1.35648	1.49391	1.39193
AT1G03506	1.11592	1.28928	0.662244	0.4176	0.43152	0.788214	0.706683	1.48424	1.18239	0.531395	0.589681	0.443112	1.0204	1.35751	1.35347	1.07407	0.457497	0.437868	0.743253	0.543263	1.37721	0.527065	0.603616	0.357081	1.85629	2.40882	2.66606	1.8782	2.06057	1.64049
AT1G03510	1.62738	1.04134	0.866011	1.96272	1.63019	1.57643	1.31914	1.19697	0.756731	1.46134	1.14005	1.10778	0.483347	0.488702	0.466714	2.68517	1.28099	1.22603	0.941454	0.987751	1.14767	1.9765	1.59527	1.42833	1.53807	1.41949	1.26287	2.50427	0.87574	2.43589
AT1G03520	8.78784	10.4134	10.3921	13.2797	13.9045	12.6578	7.91485	12.0175	8.60781	10.0965	12.226	13.5519	5.53163	8.57944	9.66097	13.1329	11.6662	13.0923	6.24333	10.4702	10.9718	13.8355	14.0556	13.3459	10.8726	12.0011	9.86909	17.2169	15.1452	13.4222
AT1G03530	11.6241	9.12411	9.3733	14.7831	13.0415	11.8232	14.0866	8.85755	7.89838	10.4508	10.6142	9.37921	8.00207	3.80102	7.18739	11.3265	9.83619	8.45085	12.9326	7.60568	9.45683	15.5924	12.2879	12.5425	12.0924	9.72132	6.12725	12.104	11.7452	13.7702
AT1G03540	2.32483	1.63639	1.2226	1.92096	1.53429	1.57643	1.27203	0.909695	2.03371	1.59419	2.59459	1.32934	1.28892	0.543002	0.373371	1.02525	1.55549	1.88283	1.78381	1.72856	1.37721	0.83452	2.28512	1.74077	1.37896	0.430147	0.280638	1.82603	1.18483	2.43589
AT1G03545	6.55601	5.80175	8.81294	8.76961	9.54139	8.90218	6.07748	5.64968	6.14844	5.35823	6.56511	6.72054	6.39092	4.12682	5.83392	11.8147	6.72521	7.66269	6.04513	7.90201	7.66646	12.386	10.7789	10.5339	6.41747	10.4526	7.15626	18.5734	14.2179	14.1679
AT1G03550	7.39295	5.95051	9.47518	9.52129	9.97291	9.4122	6.73705	5.98483	6.76328	5.9782	7.46929	7.27443	6.76685	4.12682	6.3473	11.8147	7.27421	8.66979	6.44153	8.64282	8.26325	12.43	11.4687	11.1142	6.57658	10.3235	7.15626	19.2516	15.4542	14.9136
AT1G03560	8.09039	6.54556	8.66011	9.56305	8.82219	6.25934	9.18688	7.03817	8.65511	9.12228	7.90172	9.71155	5.37052	6.51603	5.18052	10.2525	8.2807	9.10766	10.8019	10.1738	8.95185	10.9366	9.01112	10.1322	7.3191	7.44154	4.39665	10.7997	9.16952	7.9042
AT1G03580	2.55731	0.942164	0.866011	1.54512	1.39045	2.36464	1.36625	0.478787	1.1351	2.70126	2.04423	2.88023	0.214821	0.488702	0.140014	0.537034	0.823495	0.569228	0.495502	0.691426	0.137721	1.22982	0.301808	0.892703	4.18992	3.05404	1.35641	3.80858	3.81205	2.23704
AT1G03590	20.0865	21.8185	24.0955	32.9904	37.5902	30.0912	23.3677	21.0187	23.7897	33.2565	29.2088	31.2764	12.2448	17.0503	20.4887	24.5571	32.2078	24.0827	24.8247	30.8178	30.5281	34.8742	32.3366	32.1373	21.1617	17.8511	13.6109	34.5381	23.3359	29.2803
AT1G03600	445.995	499	481.4	277.12	326.373	336.938	495.008	582.875	456.498	439.021	492.894	498.169	322.768	460.412	442.911	367.185	352.685	390.797	459.083	542.424	457.417	286.943	330.825	329.006	385.154	424.641	449.862	299.73	329.639	329.292
AT1G03610	14.0419	23.3558	16.4033	23.6362	29.3913	29.4885	13.003	17.6194	18.4926	28.2082	28.7371	25.7005	12.0837	16.6702	15.7282	24.4106	28.0446	25.878	13.4281	18.3722	17.766	21.6975	22.1182	22.273	30.4962	29.0349	31.0104	39.4423	39.9235	36.7371
AT1G03620	1.44139	1.1901	0.56036	1.37808	0.863041	1.62279	0.942244	1.58	0.898618	1.06279	0.864865	0.701595	0.483347	0.705903	0.560056	1.51346	1.92149	2.23313	0.693703	1.08653	2.29535	0.395299	1.89708	1.91931	1.11378	1.07537	0.888685	2.03472	3.24539	3.62897
AT1G03630	171.851	159.474	200.711	156.057	149.977	145.588	263.64	223.593	241.681	163.625	173.563	177.725	101.556	100.673	124.332	121.077	103.532	115.86	207.269	183.03	175.64	196.771	203.634	200.546	101.513	115.193	85.7815	103.406	101.225	97.3857
AT1G03650	0.743944	0.991752	1.01884	2.04624	1.58224	2.13281	2.12005	0.813937	1.74994	2.65698	2.04423	3.43412	1.0204	0.651603	1.26013	2.78281	2.19599	1.70769	2.08111	0.740813	1.00995	2.41572	2.58692	1.47296	1.80326	1.24743	2.29187	1.93038	1.33937	2.63473
AT1G03660	0.325476	0.495876	1.27355	1.044	0.719201	1.71552	0.329786	0.861816	0.756731	1.06279	0.904177	1.51397	1.93339	3.09511	2.33357	2.00167	0.731996	1.57633	0.346851	0.345713	0.642697	1.49335	1.6815	2.45493	0.583406	1.84963	2.66606	1.40865	1.49391	0.845103
AT1G03680	291.254	373.147	392.048	180.946	169.779	210.546	347.641	390.451	378.98	202.816	201.474	218.528	298.655	423.379	321.752	242.202	185.652	227.166	276.094	348.775	266.719	210.036	193.373	200.323	244.076	294.393	298.084	192.672	177.312	172.451
AT1G03687	10.6942	9.5704	9.83178	10.9829	8.05505	5.65659	11.7781	10.1503	9.93209	8.41376	7.82309	7.16365	7.57243	6.62463	9.2876	11.8636	8.50945	11.0343	9.76139	10.0751	8.6305	11.7272	7.89012	9.32875	9.38753	7.91471	5.65952	11.9996	9.22103	7.5065
AT1G03700	0.325476	0.0495876	0.254709	0.626401	0.14384	0.185462	0.0942244	0.478787	0.520252	0.132849	0.235872	0.406186	1.77227	5.37572	8.49419	0.439391	0.411748	0.831949	0	0.493876	2.29535	0.175688	0.819193	0.357081	0.530369	0.516176	1.35641	0.156517	0.515141	0.397696
AT1G03710	0.13949	0.19835	0.356593	0.33408	0.479467	0.370924	0.0471122	0.0478787	0.283774	0.0885659	0.19656	0.147704	0.161116	0.271501	0	0.0488212	0.0914995	0	0.297301	0.148163	0.0459069	0.307455	0.388039	0.133906	0	0.129044	0.0935458	0.626068	0.463627	0.546831
AT1G03730	4.27768	4.76041	8.91482	6.63985	7.47969	6.8621	6.73705	9.4321	10.9726	6.64244	7.98034	8.19758	8.59283	10.4799	8.86756	7.42083	7.09121	7.39997	5.35142	5.23508	7.75827	8.03775	8.01947	6.20429	5.14458	6.71029	7.57721	9.33885	7.57258	8.55045
AT1G03740	17.6687	20.1326	21.3446	30.7354	24.7884	24.8519	23.4148	21.1145	24.31	27.1012	32.9828	28.8023	18.9042	21.6658	20.9554	21.7255	21.4109	24.2579	23.3877	18.5697	31.4463	30.438	27.7663	31.0661	31.1327	25.4217	13.2835	28.747	26.0146	30.026
AT1G03750	3.9987	3.12402	3.15839	4.96944	4.17136	4.49745	4.617	2.34606	4.3512	5.00397	5.26781	3.50797	3.22231	3.36661	2.19355	2.44106	3.06523	4.20353	4.31087	3.30897	4.82023	6.32479	6.20862	3.66008	4.40206	4.60257	3.9757	10.2258	6.49078	6.31342
AT1G03760	2.97578	2.3802	3.31122	4.176	3.93163	3.98743	4.66411	2.20242	4.02013	4.95969	4.04914	3.91416	1.45004	1.30321	3.08031	4.19863	3.56848	3.06508	4.75682	1.13591	2.89214	5.62203	5.3032	5.22232	4.24295	3.91434	3.32088	7.87802	7.67561	9.54469
AT1G03770	3.20826	1.73557	1.52826	4.67712	5.22619	3.80197	3.76898	3.01636	3.12151	5.00397	5.26781	4.94809	1.34263	1.52041	2.05354	3.80806	2.74498	2.9775	4.70727	4.04978	3.35121	6.58832	5.77746	6.42746	3.28829	4.30147	0.982231	5.89547	5.51201	5.36889
AT1G03780	4.92863	7.73566	5.50172	5.72113	7.14406	4.72928	6.31304	3.78242	4.68227	4.02975	4.99263	4.02494	3.70566	5.43002	4.80715	6.39558	6.90821	6.08637	10.8515	14.0261	9.36501	10.5413	8.79554	10.7124	5.19762	10.6676	4.06924	4.53899	5.30596	4.22552
AT1G03790	3.48724	7.78525	9.3733	9.27073	9.10987	7.32575	4.56988	8.5224	5.15523	9.69796	10.1818	8.16066	5.04829	15.3127	7.9808	6.78615	6.63371	8.10056	3.66672	5.53141	4.22344	3.64554	6.63977	5.17768	19.0933	18.0662	15.6689	16.4865	32.4539	22.0224
AT1G03800	1.25541	1.53721	0.56036	0.835201	0.767147	0.92731	1.08358	0.71818	1.37157	1.10707	0.628993	1.29241	1.0741	1.0317	0.373371	0.341749	0.503247	0.700589	0.842353	1.38285	0.504976	0.395299	0.431154	0.490987	0.901628	0.688235	1.26287	0.260862	0.87574	1.19309
AT1G03820	1.48789	1.1901	2.90369	4.05072	5.27414	4.91474	4.38144	3.63878	5.67548	3.09981	5.30712	3.21257	1.12781	2.22631	1.21346	5.80973	2.37899	3.24022	2.13066	1.9755	4.08572	11.7711	6.68289	6.73991	1.06074	1.50551	1.68383	1.82603	1.64845	2.23704
AT1G03830	5.25411	5.6034	4.53382	8.68609	9.97291	5.65659	8.57442	4.97938	4.91875	8.10378	9.1597	6.35128	4.88717	3.63811	4.71381	5.37034	8.0977	8.84494	11.5452	6.66732	7.75827	9.44326	8.75243	10.1322	5.4628	6.53824	3.88215	6.52154	7.00592	7.40708
AT1G03840	0.697448	0.247938	2.24144	1.2528	1.00688	0.741848	1.41337	1.67575	2.41208	1.19564	1.80835	1.47704	0.966693	0.597302	0.186685	0.39057	0.228749	0.394081	1.23876	0.790201	1.3313	0.83452	1.50904	1.83004	1.32592	1.93566	1.029	3.026	1.69997	1.88905
AT1G03850	7.06747	9.27288	9.72989	8.81137	9.34961	12.7969	11.4483	14.6988	19.8169	21.1672	21.4251	22.5249	14.8226	17.539	16.0083	10.106	6.67946	12.6982	6.44153	5.48202	7.98781	7.73029	9.05424	13.1674	11.0317	9.20515	9.72877	11.7388	14.6815	11.8314
AT1G03860	39.5685	26.7773	38.9196	62.4313	46.3165	51.0021	50.363	39.8829	49.3767	56.195	48.2752	48.8901	28.7323	26.9329	21.1888	56.3885	39.848	38.4886	43.5546	31.608	31.4003	70.4511	53.5493	56.8206	31.1327	33.9816	26.7541	57.4939	45.8476	48.4194
AT1G03870	281.629	369.576	392.762	478.194	454.966	495.972	310.045	333.044	364.65	331.989	341.189	347.511	223.575	344.861	339.767	291.414	272.76	251.599	292.396	314.944	368.679	562.95	507.555	452.065	109.415	125.56	126.147	238.219	237.429	224.748
AT1G03880	0.0464965	0.644639	0.152826	0	0	0	0	0.0478787	0	1.77132	0	1.47704	0.161116	0	0	0	0	0.0875736	0.148651	0	0	0	0	0.0892703	0.583406	1.84963	0	0	20.7602	10.9863
AT1G03900	40.4985	38.2816	54.8644	68.57	61.4197	61.6661	46.9238	57.9811	58.1737	64.0774	64.9435	62.2204	49.1402	57.2324	54.5121	72.9389	61.0301	58.324	39.8384	35.1639	48.2941	69.3969	56.6536	62.4892	60.4091	55.0158	61.0387	95.1102	84.2256	79.738
AT1G03905	2.04585	1.38845	2.85274	1.71216	2.92475	1.90099	3.76898	2.53757	3.64177	1.50562	2.35872	1.40319	3.54454	3.90962	4.99383	1.51346	1.28099	2.45206	1.93246	1.43224	2.06581	2.02042	2.54381	2.81202	3.8717	2.32279	4.02247	1.46083	3.6575	2.78387
AT1G03910	25.4336	23.7029	25.9803	34.3268	33.5627	28.283	31.1412	27.8654	24.7829	34.8064	34.7125	28.3592	20.4617	18.7336	17.6418	26.7052	27.8616	28.0673	37.5095	31.4105	29.8395	41.9895	34.4492	35.3511	33.7315	31.1426	18.335	35.5815	36.9356	35.2458
AT1G03920	0.743944	2.13227	3.15839	2.38032	3.11654	3.01376	1.50759	2.77696	2.03371	1.15136	1.88698	2.6956	1.45004	4.61552	2.47358	1.85521	1.87574	3.59052	2.67571	1.77795	4.49888	4.9632	2.37135	5.62403	2.12148	1.50551	0.654821	3.23468	2.06057	1.98848
AT1G03930	25.4336	29.455	29.4953	25.2648	24.5967	20.9572	25.629	22.0721	19.3439	20.4587	18.5553	16.9121	23.7914	24.6523	27.1627	28.414	27.7701	30.1253	31.5139	33.6823	30.8954	31.2725	32.7677	30.5751	20.9496	20.9482	17.5866	23.1123	22.3571	24.6074
AT1G03935	1.85986	5.40505	3.82064	2.42208	1.91787	2.41101	2.02583	3.39939	4.30391	2.347	1.9656	2.6956	2.20191	5.86442	6.11395	4.78448	3.61423	4.11596	1.83336	3.60529	4.45297	2.9867	1.76773	2.14249	5.99317	7.09743	7.2498	7.87802	4.79082	5.66716
AT1G03940	8.0439	5.85133	8.762	13.4885	12.8977	11.7768	7.16106	5.79332	6.99976	12.7092	9.27764	9.85925	8.70024	8.03643	4.85382	22.7507	13.9537	11.6473	9.81094	8.14895	5.55474	18.4473	11.598	11.4266	4.03081	4.77463	6.96916	10.904	9.01498	7.95391
AT1G03950	4.74264	4.46288	5.34889	5.17825	3.06859	3.10649	6.07748	7.61271	5.67548	5.57965	5.30712	5.02194	2.73896	3.47521	2.6136	4.14981	3.43123	4.94791	6.34243	4.14855	8.40097	7.59853	3.31989	5.44549	3.65955	2.70993	1.68383	3.026	3.34842	2.43589
AT1G03960	6.09104	7.68607	7.02997	12.6951	8.10299	7.97487	5.60635	4.69211	5.34441	6.42103	6.25061	5.35428	6.01498	6.13593	4.90049	11.3753	8.7382	11.6035	6.24333	5.43263	8.40097	9.04796	9.87343	11.2481	9.44057	7.74265	7.06271	11.6344	12.5695	12.5771
AT1G03970	3.9522	3.81824	4.68665	7.26625	7.38379	8.0676	7.39662	5.60181	8.93888	9.078	10.8501	11.4471	4.29641	3.52951	5.46055	12.4982	7.27421	7.04968	7.18478	5.92651	6.74832	11.2441	9.83031	8.65922	7.9025	7.78566	6.78207	9.33885	8.24226	12.2291
AT1G03980	0.185986	0.842989	0.152826	0.16704	0.335627	0.463655	0.141337	0.239393	0.236478	0.0885659	0.117936	0.0738521	0.214821	0.217201	0.420042	0.146464	0.0457497	0.218934	0.247751	0.296325	0.137721	0.263533	0.474269	0.0892703	0.477332	0.387132	0.561275	0.573896	0.515141	0.397696
AT1G03987	0.092993	0.396701	0.203767	0.626401	0.191787	0.278193	0.235561	0.143636	0	0.0442829	0.39312	0.147704	0.161116	0.1086	0	1.36699	0.365998	0.481655	0.247751	0.642038	0.229535	0.439221	0.129346	0.848068	0.159111	0	0	1.35648	0.772712	0.894815
AT1G03990	3.06877	5.55381	4.07535	6.30577	5.8495	7.18665	2.26139	3.01636	1.65535	4.42829	4.12776	3.76646	2.36303	4.72412	4.62046	7.37201	6.03897	5.51714	3.61717	5.58079	4.31525	7.81814	5.3032	8.1236	3.92473	4.6886	3.83538	8.92147	6.9029	6.61169
AT1G03993	2.92928	3.47113	1.88485	4.00896	5.80155	3.84834	2.87385	2.10666	2.31749	2.70126	2.20147	1.92015	8.16319	9.17674	5.64723	6.05383	7.9147	6.26151	7.23433	8.39588	8.44688	4.21652	5.3032	7.27553	5.72799	5.50588	2.29187	3.80858	5.4605	6.71111
AT1G04000	18.4126	25.9343	21.5484	22.8845	25.9871	26.9384	15.0759	23.3648	18.1142	22.6729	22.2506	22.7464	14.2856	24.2179	22.2156	35.786	27.0838	25.3963	14.8155	23.3109	19.7859	35.7965	29.9652	32.0034	13.7366	19.5287	13.7045	26.6601	25.0359	25.0548
AT1G04007	7.43944	5.80175	7.48845	10.0642	10.2606	6.723	7.01972	6.75089	6.33762	10.2736	8.25553	7.45906	5.31681	5.21282	6.11395	15.7204	8.87545	9.45795	7.87848	5.48202	7.2533	10.4974	10.2615	9.6412	8.59198	7.05441	6.59498	12.2605	11.5392	11.1355
AT1G04010	4.55666	5.80175	5.65454	8.76961	8.39067	6.53754	4.38144	3.78242	4.20931	4.73827	4.71744	5.05887	5.37052	7.00473	7.04737	7.56729	7.9147	5.99879	7.33343	6.46977	7.34511	10.4095	10.3477	9.81974	7.15998	8.12978	6.59498	6.31285	9.73617	9.34585
AT1G04013	15.9018	15.0746	19.2051	22.4251	17.7882	19.9372	22.237	25.8066	20.7155	23.0714	22.5651	22.5618	19.8172	23.8378	24.7825	35.2001	31.8876	30.4318	17.293	16.2485	15.792	24.4207	18.4534	20.4429	23.4954	19.8298	30.8701	27.8079	27.457	31.07
AT1G04017	0.557958	0.892576	0.458477	0.876961	0.43152	0.556386	0.612459	0.383029	0.709435	0.575678	1.25799	0.553891	0.161116	0.705903	0.840084	1.85521	1.18949	0.613015	0.792803	0.790201	0.688604	0.878442	1.121	0.714163	1.32592	0.73125	0.561275	1.77386	1.39088	2.28675
AT1G04020	5.25411	7.9836	8.04881	8.18497	9.10987	5.00748	8.76287	10.6769	8.46593	6.02248	8.60934	5.61276	5.53163	5.26712	3.26699	8.93429	7.96045	7.09346	9.41454	7.06242	7.34511	15.5484	12.4604	11.9622	3.34133	4.86066	2.10478	4.9042	2.73025	2.68444
AT1G04023	2.6038	2.67773	1.5792	1.8792	1.19867	1.06641	1.69604	1.81939	1.74994	0.841376	0.668305	0.553891	0.912988	1.73761	1.54015	1.17171	0.640496	1.09467	2.52706	1.48163	1.60674	2.45964	2.19889	2.05322	1.85629	1.89265	2.19833	1.40865	1.39088	1.69021
AT1G04030	51.5181	38.7775	52.6229	69.9063	71.3926	62.1761	84.5193	65.3544	91.8955	62.926	73.7494	65.5068	41.89	36.2725	51.1985	35.6395	40.7173	38.4448	73.5821	51.0173	77.1696	89.4694	84.7218	72.7553	21.0557	20.0449	16.4173	22.2776	25.7571	26.2976
AT1G04037	0	0.396701	0.509418	0.37584	0.479467	0.695483	0.471122	0.143636	0.425661	0.0885659	0.039312	0.147704	0.698167	1.30321	0.0933427	0.195285	0.228749	0.0437868	0.545052	0.740813	0.183628	0.351377	0.215577	0.446352	0.583406	0.516176	0.608048	0.156517	0.103028	0.0994239
AT1G04040	99.2236	101.605	151.043	144.615	138.278	121.524	175.257	160.25	214.155	126.428	150.093	130.866	79.0003	87.7492	117.845	80.8968	71.3238	70.9346	146.371	126.185	162.419	237.179	169.918	159.749	40.0429	45.4235	32.0862	62.5546	47.29	48.3697
AT1G04047	2.37132	2.47938	1.32449	4.09248	4.17136	2.73557	2.35561	2.68121	2.79044	4.11831	3.22359	2.47404	2.57785	3.58381	2.56692	7.51847	4.25473	5.38578	2.47751	2.86448	1.65265	4.52398	2.97496	4.0618	5.67495	5.20478	2.66606	8.76495	6.64532	5.21975
AT1G04050	3.39425	3.71907	3.66781	5.34529	5.37003	3.8947	2.87385	2.96848	2.12831	2.16986	2.47666	2.58482	2.68526	4.01822	1.40014	5.5168	3.70573	3.72188	4.11267	4.79059	4.59069	6.01733	6.89847	4.0618	1.64414	2.58088	2.43219	3.70424	3.96659	3.92724
AT1G04053	1.67387	2.62814	11.6147	3.29904	3.26038	4.08016	4.80545	8.42665	16.2224	1.32849	8.60934	7.16365	8.21689	6.57033	7.3274	2.44106	1.55549	1.83905	5.74782	2.12366	11.5685	5.09497	4.44089	5.49013	4.77332	3.57022	5.65952	4.01727	3.50296	2.38617
AT1G04057	0.697448	0.148763	0.407535	0.37584	0.43152	0.231828	0.518234	0.430908	0.378365	1.15136	0.432432	0.812373	0.698167	0.543002	0.560056	1.46464	0.411748	0.394081	0.693703	0.0493876	0.780418	1.84473	0.5605	1.38369	0.159111	0.860294	0.561275	0.730413	0.772712	0.795391
AT1G04067	0.743944	0.545463	0.407535	0.876961	0.767147	0.602752	0.706683	0.478787	0.567548	0.575678	1.14005	0.886225	0.429641	0.325801	0.326699	0.976425	0.869245	0.744376	0.247751	0.296325	0.550883	0.658832	0.344923	1.02661	0.265185	0.430147	0.32741	0.313034	0.309085	0.795391
AT1G04070	5.20761	3.52072	3.31122	6.63985	5.41798	6.81573	4.617	4.88362	6.66869	4.64971	3.9312	3.61875	4.67235	5.91872	9.6143	3.85688	5.21547	5.60471	5.64872	3.01264	3.90209	4.39221	3.88039	4.50815	6.31139	4.25846	7.71753	4.12161	3.29691	6.21399
AT1G04073	2.41782	3.86783	4.02441	2.5056	2.78091	2.22554	2.21427	3.06424	2.93233	1.99273	1.61179	2.43712	1.28892	1.68331	2.6136	3.27102	1.96724	3.94081	2.52706	2.66693	1.60674	2.45964	2.88873	2.09785	2.91703	3.82831	3.04024	3.91293	3.91508	3.03243
AT1G04077	8.32288	7.14061	9.3733	8.22673	10.1647	7.88214	9.46956	8.61816	7.6146	4.29544	4.83538	5.09579	6.98167	7.16763	9.2876	8.88547	10.7054	10.7278	11.5947	11.1616	10.8799	12.386	10.5633	10.5785	6.94784	5.16176	6.96916	9.33885	8.24226	9.79325
AT1G04080	75.1849	72.3979	81.1504	93.2084	82.0848	67.3227	70.2443	71.6744	63.66	64.2103	64.3931	65.7653	59.1831	62.5539	60.8128	83.1914	71.2323	72.2482	88.8931	81.687	82.7243	88.3713	90.2837	89.0472	96.4211	87.9221	63.2838	125.683	115.083	116.823
AT1G04083	11.2057	8.23154	11.2581	9.89713	7.86326	9.82949	8.8571	8.71392	10.5942	8.76802	8.88452	9.30536	8.80765	13.0321	8.91423	12.4982	8.7382	8.80115	8.62174	9.5318	7.16148	9.5311	10.8651	10.6678	8.22072	6.62426	7.48367	7.51282	8.03621	8.15276
AT1G04090	1.85986	1.48763	1.32449	0.668161	1.19867	0.788214	1.27203	0.71818	1.18239	0.398546	1.02211	0.627743	0.751873	0.434402	1.12011	1.36699	1.28099	0.569228	0.941454	1.43224	0.964046	2.02042	1.50904	2.18712	0.636443	0.645221	0.233865	0.208689	0.669684	0.0994239
AT1G04097	7.81141	8.67783	10.1884	11.9016	13.0415	12.6578	8.05619	12.1612	13.6684	8.01521	11.086	9.67462	10.3114	12.652	12.1346	10.8871	9.5617	9.67688	5.74782	8.3465	10.5586	8.87227	11.4687	16.8275	12.6228	13.2915	12.9561	14.243	17.8239	20.4813
AT1G04100	2.83629	3.66948	2.44521	2.9232	2.78091	4.31199	2.82673	2.68121	2.50667	2.56841	2.08354	2.47404	3.86677	4.01822	3.87372	2.63635	3.33973	4.90412	3.02256	2.81509	4.54479	3.51377	4.22531	2.67811	1.432	3.18309	2.66606	3.75641	3.45145	4.52379
AT1G04103	0	0	0.56036	0	0.0479467	0	0	0.143636	0	0.0442829	0.353808	0.406186	0.161116	0.217201	0.233357	0	0.137249	0	0	0	0.137721	0.0439221	0.258692	0.535622	0.159111	0.172059	0	0.0521723	0.0515141	0.0497119
AT1G04105	1.53438	1.93392	1.63014	1.50336	1.58224	1.94735	1.50759	1.77151	1.60805	1.32849	1.06142	1.40319	2.30932	0.651603	2.10021	1.95285	1.60124	3.15265	2.03156	1.48163	2.34125	2.32787	2.54381	1.60687	0.901628	2.36581	1.7306	2.29558	2.62722	2.58502
AT1G04110	10.6012	13.0415	11.1563	6.97393	8.05505	6.49117	19.5045	17.38	15.6076	7.48382	10.2604	9.04688	13.48	10.5342	9.42761	6.15148	8.4637	10.2899	19.275	17.7795	15.1493	9.97032	11.5549	11.8283	19.6237	21.9375	20.9075	10.9562	8.19075	9.24642
AT1G04117	3.58023	4.01659	5.34889	5.51233	4.4111	3.70924	5.70058	2.68121	4.20931	5.22539	4.914	5.2435	2.20191	2.00911	3.78038	6.10266	5.12397	4.81655	4.55862	3.70407	4.59069	7.46676	5.17385	4.15107	3.71258	3.09706	2.29187	5.53027	5.0999	3.23128
AT1G04120	54.5404	66.3482	72.3374	91.2457	84.6739	67.3227	51.211	45.8199	50.5118	48.8884	59.3612	51.8811	63.4258	67.7124	69.2136	76.3076	70.3631	79.4731	64.8612	65.9324	89.8399	82.1783	84.6355	92.5287	79.9797	88.0081	58.9807	105.545	94.0648	104.395
AT1G04123	0.13949	0.19835	0.0509418	0.25056	0.0479467	0.0463655	0.141337	0.0478787	0.425661	0.265698	0.157248	0.110778	0.10741	0.162901	0.513385	0.292927	0.0914995	0.175147	0.148651	0	0.0459069	0.351377	0.129346	0.0446352	0.212148	0.0860294	0.32741	0.469551	0.463627	0.497119
AT1G04130	6.55601	4.76041	4.83948	8.10145	8.10299	8.43852	7.01972	3.97393	4.87145	8.01521	5.42506	5.35428	4.40382	2.60641	3.82705	8.64136	7.68596	6.21773	6.24333	5.53141	5.69246	10.3656	8.36439	7.85579	4.8794	5.5489	3.55474	9.07799	8.55135	9.89268
AT1G04133	0.464965	0.19835	0.509418	0.0835201	0.527414	0.370924	0.235561	0.143636	0.141887	0.442829	0.550368	0.664669	0	0.0543002	0.420042	0.488212	0.228749	0.831949	0.297301	0	0.0918139	0	0	0	0.424295	0.0430147	0.187092	0	0.463627	0.347984
AT1G04140	74.5804	73.588	86.2955	119.726	112.867	99.6395	57.3356	62.0986	61.8627	78.8679	75.8722	67.4639	80.8263	93.6136	87.4621	109.067	106.505	112.488	76.2578	75.4148	81.8062	97.6828	110.548	106.098	97.8531	94.1162	77.1753	123.179	116.783	114.835
AT1G04147	2.09234	2.62814	3.66781	3.92544	3.596	5.88842	2.6854	3.01636	3.45258	5.88963	5.66093	5.2435	2.30932	5.86442	4.90049	5.90737	4.48347	4.77276	2.18021	2.81509	4.17753	4.52398	4.00973	5.7133	5.72799	4.47353	5.09825	13.4083	10.0968	4.92148
AT1G04150	0.13949	0.0495876	0.0509418	0.45936	0.43152	0.185462	0	0.335151	0.0945913	0.132849	0.235872	0.0738521	0.0537052	0	0.0933427	0	0	0.0875736	0.148651	0.0493876	0.367255	0.483143	0.258692	0.0892703	0	0.301103	0	0.104345	0.0515141	0.347984
AT1G04157	8.60185	9.81834	7.48845	14.0314	15.0073	21.0963	6.31304	8.61816	5.439	24.577	16.3145	20.3462	5.1557	4.94132	4.43378	8.88547	10.6597	11.1218	3.81537	7.60568	4.54479	6.5444	8.49374	9.73047	26.0411	21.8085	17.306	42.2074	38.275	39.3221
AT1G04160	10.2292	11.4051	10.3412	11.484	12.61	7.51121	8.99843	8.42665	9.31725	5.93391	8.57002	6.68361	9.93546	7.92783	7.09405	8.39725	8.05195	7.04968	15.0137	14.4706	17.4446	13.7915	10.6495	16.8275	5.94014	8.34485	6.68853	8.97364	9.32406	7.9042
AT1G04163	1.85986	1.33886	1.17166	1.92096	1.24661	2.36464	2.92096	0.957574	1.65535	1.41705	1.2973	1.18163	0.375936	0.705903	0.840084	2.24578	1.28099	1.3136	2.08111	1.33346	1.23949	3.03063	3.31989	2.00858	1.06074	1.11838	0.982231	0.991274	0.87574	1.73992
AT1G04170	82.3918	57.3232	89.1482	96.1316	74.3174	71.6811	92.9995	72.201	91.7063	72.004	65.7297	62.6635	73.6835	55.8749	53.9521	87.1459	62.3569	69.6648	89.785	64.3026	65.6928	123.421	95.0264	87.4849	63.6443	66.8018	47.6148	98.1362	73.2016	76.2084
AT1G04173	0.325476	0.396701	0.356593	0.25056	0.57536	0.602752	0.329786	0.335151	0.283774	0.0442829	0.589681	0.295408	0	0.0543002	0	0.341749	0.365998	0.569228	0.247751	0.19755	0.459069	0.351377	0.172462	0.267811	0.371258	1.03235	0	0.521723	0.87574	0.24856
AT1G04180	0.371972	0.19835	0.458477	1.37808	2.10965	1.62279	1.08358	0.574544	0.804026	1.10707	1.33661	0.738521	1.55745	1.24891	1.3068	1.26935	0.960744	1.92662	1.1892	0.3951	1.23949	2.37179	2.19889	2.49957	0.636443	0.559191	0.0467729	2.29558	1.4424	0.944527
AT1G04183	27.4329	24.645	23.4842	24.8472	31.1174	25.3619	22.4725	29.7327	25.9653	24.1785	24.4128	23.0418	24.3822	33.7747	37.7571	27.6328	29.9661	23.6887	18.9777	29.6819	19.3727	23.2787	24.3602	27.406	26.2533	23.6581	26.3332	21.495	27.5086	22.6189
AT1G04187	0.790441	0.842989	1.2226	3.21552	2.10965	2.17918	1.13069	0.71818	1.27698	2.39128	2.67322	3.32334	1.28892	1.35751	0.70007	5.5168	2.15024	2.14555	0.941454	0.642038	0.550883	3.73338	2.50069	1.74077	0.318222	1.37647	0.514502	2.29558	1.49391	1.04395
AT1G04190	12.2286	10.3142	14.009	18.3327	12.8497	12.7505	19.7871	16.7575	21.0466	16.6947	16.7469	16.1367	9.3447	7.76493	8.9609	15.574	11.5747	10.1148	19.0768	13.9273	15.792	23.2787	19.79	19.5502	8.75109	7.65662	6.54821	15.8604	12.5695	14.8639
AT1G04193	0.418469	0.19835	0.764128	0.584641	0.767147	0.324559	0.942244	0.813937	0.662139	0.531395	0.589681	1.21856	1.23522	0.868804	1.12011	0.537034	0.548997	0.700589	0.198201	0.296325	0.550883	0.570988	0.388039	0.669528	0.742517	0.559191	1.029	1.14779	1.33937	0.994239
AT1G04197	0.92993	1.63639	0.81507	0.29232	0.57536	0.741848	1.03647	1.3406	0.993209	0.221415	0.471744	0.406186	0.590757	1.41181	1.35347	1.31817	0.365998	0.525442	0.693703	0.642038	1.37721	0.83452	0.344923	0.133906	1.64414	2.66691	2.80638	1.77386	1.28785	1.49136
AT1G04200	15.2974	14.2812	24.7068	19.7107	19.5623	16.6916	15.7826	16.9969	17.4521	11.6907	16.1572	13.3672	16.7023	19.6567	13.9547	20.9931	20.9076	21.1928	16.8471	18.866	22.219	25.958	21.1697	24.1476	23.018	23.7871	18.0076	24.1558	21.3269	22.7184
AT1G04203	0.13949	0	0.0509418	0.37584	0.191787	0.463655	0.0471122	0.0957574	0.141887	0.177132	0.0786241	0.36926	0.375936	0.0543002	0.466714	0.537034	0.274498	0.13136	0.0495502	0	0.137721	0.439221	0.388039	0.312446	0	0.473162	0.233865	0.417379	0.0515141	0.198848
AT1G04210	43.0093	53.3066	45.3382	58.6311	54.0839	46.3655	39.0089	34.5684	37.6947	43.0873	41.1204	39.2524	37.0566	38.1731	32.3432	52.0434	41.0833	50.8803	56.6854	48.8443	50.5435	65.2683	61.4395	65.3013	42.0052	47.2301	30.4024	62.1372	53.3171	53.2912
AT1G04213	0.0464965	0	0.56036	0.29232	0.0479467	0.0463655	0.471122	0.143636	0.472957	0.309981	0.353808	0.258482	0	0.0543002	0.420042	0	0.228749	0.13136	0.297301	0	0.229535	0.483143	0.0431154	0.223176	0.159111	0.0860294	0	0.469551	0.566656	0.0994239
AT1G04217	1.67387	4.06618	3.66781	2.2968	1.82197	1.80825	1.41337	2.63333	3.54718	1.94845	2.12285	2.03093	1.87968	7.22193	4.57379	4.97977	3.52273	3.67809	1.0901	3.01264	3.48893	2.85494	0.732962	1.83004	5.14458	6.66728	6.96916	8.08671	3.96659	5.07062
AT1G04220	2.88278	7.33896	10.2903	10.6071	17.9321	14.837	4.14587	9.76725	6.99976	7.04099	9.31695	10.5978	11.654	29.3221	33.1833	13.2306	8.4637	13.6177	4.40997	6.81548	16.297	16.6465	19.3588	20.0412	12.2515	11.614	11.0384	18.2081	14.4755	20.0836
AT1G04223	1.99935	2.23144	2.24144	1.83744	1.34251	2.22554	2.02583	1.3406	2.50667	2.47984	1.33661	1.88323	3.1149	2.55211	3.54702	2.34342	2.74498	2.3207	2.03156	1.23469	1.51493	1.84473	1.55215	2.09785	2.54577	1.97868	4.53697	3.18251	2.93631	2.63473
AT1G04227	1.44139	2.23144	2.39427	2.33856	1.96581	1.53006	2.07294	1.53212	1.41887	1.99273	1.45455	2.84331	2.68526	2.93221	1.12011	4.49155	2.47049	2.27691	1.38741	1.08653	1.19358	3.46985	1.81085	2.72275	1.0077	1.24743	2.66606	3.44337	2.42116	2.0879
AT1G04230	15.2044	12.4961	16.9127	23.0098	23.2062	21.8382	22.0956	17.1406	16.4589	21.7872	19.5774	17.5029	10.6336	9.77404	10.5477	20.5537	18.3914	16.026	22.2976	19.5575	16.8019	34.1714	27.4645	25.1296	10.3422	9.50625	8.23203	13.1474	15.4542	13.9691
AT1G04233	2.27833	2.42979	2.95463	3.67488	3.45216	4.72928	4.14587	3.39939	4.3985	4.64971	6.09337	6.2405	2.73896	2.33491	3.31367	7.03026	4.25473	4.51004	2.97301	3.40774	4.91204	7.42284	6.33797	4.73133	3.50044	5.03272	3.36765	7.51282	3.96659	6.61169
AT1G04237	37.6157	39.1742	52.4192	56.4596	48.4741	43.1199	69.2078	65.3544	87.8754	45.0357	57.7887	53.3581	29.8064	34.2091	47.8381	29.6833	24.9336	28.5052	56.9332	52.8941	71.9821	69.3969	68.7691	64.3639	14.5321	15.2272	12.8158	15.756	18.3905	20.0339
AT1G04240	17.6222	17.3061	19.1541	28.8979	29.8708	26.4283	26.9953	21.8806	21.2358	25.3741	20.5209	20.3462	9.07618	10.3713	10.8278	25.9241	20.9991	16.7703	26.9553	24.7432	18.3628	46.6014	35.0097	38.3862	6.84176	9.80735	6.82885	11.9475	12.5179	11.2349
AT1G04247	3.02227	7.63649	9.78083	9.64657	16.0142	12.7505	3.72186	9.33634	6.66869	6.02248	9.04177	9.30536	10.0966	26.9872	28.1895	11.7659	7.54871	11.91	3.61717	6.42038	15.8379	15.9877	18.9708	18.1219	10.7665	11.2699	9.58845	18.6777	13.7543	18.0951
AT1G04250	39.6615	35.2072	59.551	74.667	77.338	77.2449	55.5924	63.0562	79.2675	39.0133	60.3833	64.8791	64.2314	52.8341	58.2458	57.1209	43.142	54.0329	57.0818	41.93	59.8167	71.7687	77.5646	75.9691	33.3072	32.089	37.5119	48.8855	35.5448	44.6413
AT1G04260	7.34645	8.92576	10.3921	14.7413	14.2881	13.8169	8.15041	8.28301	11.7766	12.3107	14.3489	11.0778	11.117	8.95954	8.72754	15.3299	14.4569	16.026	9.31544	6.81548	9.45683	17.0857	11.1238	14.7296	9.17539	12.2162	12.6287	11.5823	11.6937	13.5216
AT1G04267	1.62738	0.793401	1.47731	1.00224	1.67813	1.02004	1.27203	0.861816	1.1351	0.929942	1.02211	1.10778	0.590757	1.35751	1.35347	2.83163	0.914995	2.23313	1.58561	0.938364	1.3313	1.9765	2.19889	2.58884	1.32592	1.54853	0.608048	2.81731	1.39088	2.68444
AT1G04270	238.853	219.475	272.131	191.01	161.628	187.734	279.375	254.906	275.261	156.452	148.914	157.194	263.102	244.731	224.163	202.901	144.981	183.598	267.026	177.795	207.224	200.373	177.032	173.452	244.394	240.538	393.968	236.915	183.905	213.563
AT1G04273	1.11592	0.991752	0.967895	0.50112	1.05483	1.06641	1.83738	1.10121	0.993209	0.841376	0.668305	0.923151	0.375936	1.086	0.840084	1.85521	1.05224	1.40118	1.83336	1.53101	0.780418	1.5812	1.94019	2.00858	1.11378	1.59154	0.654821	3.13034	1.23634	1.73992
AT1G04277	0.836937	0.595051	0.967895	0.668161	0.863041	1.02004	1.79026	0.909695	0.851322	1.15136	0.786241	0.480039	0.375936	0.868804	0.466714	1.80639	1.28099	0.875736	1.33786	1.13591	0.734511	1.40551	1.55215	1.87468	0.68948	1.24743	0.654821	3.86075	1.54542	1.54107
AT1G04280	37.8017	47.7033	45.0835	36.206	38.0697	33.7541	45.1806	55.4435	50.701	59.5605	62.7813	57.1984	26.4229	33.5032	34.5368	41.3516	45.704	43.8306	46.1312	48.8443	55.7769	45.9425	38.2865	46.8669	48.3166	52.3919	32.4136	53.7375	49.3506	49.364
AT1G04290	7.43944	9.86793	9.3733	8.10145	7.2879	9.96858	15.3115	18.7684	15.3711	11.9564	9.55282	10.8193	10.204	9.01384	9.38094	10.2036	8.3722	7.70648	11.347	11.5073	10.6504	9.70679	7.50208	8.07897	7.53124	8.30184	11.0852	7.04327	7.46955	8.89844
AT1G04295	7.39295	9.37205	9.3733	7.93441	7.19201	9.59766	14.9817	18.5769	14.9927	11.7793	9.23833	10.6347	9.98916	8.74234	9.24093	10.106	8.0977	7.66269	11.2479	11.3098	10.6045	9.70679	7.32962	7.81116	7.26606	8.25882	10.9449	6.83458	6.5423	8.79901
AT1G04297	1.53438	0.495876	1.73202	2.088	1.72608	1.25187	1.31914	1.29272	1.1351	2.03701	1.10074	0.812373	0.966693	0.271501	0.280028	2.14813	1.14374	0.525442	1.48651	0.790201	0.734511	3.68946	2.28512	2.05322	1.37896	0.903309	1.30964	2.08689	1.18483	1.83934
AT1G04300	40.8239	46.6123	45.4911	54.5386	55.81	47.1074	43.249	38.3987	39.4446	53.5823	47.5676	45.456	34.3713	38.6618	30.7564	49.1142	50.5077	43.0862	48.6088	55.7586	53.4816	61.3592	58.2489	59.2755	54.4159	65.5114	30.2621	86.1887	69.6986	71.9829
AT1G04303	2.27833	3.22319	3.26028	4.76064	3.596	3.70924	4.00454	2.9206	3.92554	3.76405	3.69533	3.5449	1.87968	2.44351	1.68017	6.39558	4.39197	4.6414	4.40997	3.50652	4.82023	8.03775	4.95827	6.60601	3.81866	3.31213	2.66606	6.20851	3.19388	4.82206
AT1G04310	6.649	3.37196	7.43751	10.6906	10.5483	12.4723	6.12459	4.45272	5.67548	8.50232	6.72236	11.4101	4.45753	4.12682	4.80715	8.25079	9.3787	14.7562	4.40997	4.09917	10.0995	10.7609	10.3908	13.3013	15.4868	12.0441	12.2077	24.4688	23.4905	20.2328
AT1G04313	0.325476	0.148763	0.254709	0.04176	0.335627	0.139097	0.282673	0	0	0	0.0786241	0	0.268526	0	0	0.195285	0	0	0.198201	0.148163	0.0918139	0.439221	0	0.178541	0.0530369	0.129044	0.0467729	0	0	0.0497119
AT1G04323	0.371972	0.347113	0.254709	0.33408	0.14384	0	0.235561	0.0478787	0.141887	0	0.0786241	0.110778	0.0537052	0.1086	0.233357	0	0	0	0.445952	0.296325	0.0918139	0.175688	0.258692	0	0.265185	0.344118	0	0.260862	0	0
AT1G04330	0.418469	0.347113	0.152826	0.4176	0.335627	0.370924	0.612459	0.622423	2.08101	0.177132	0.943489	0.443112	0.375936	0.868804	0.653399	0.0488212	0.182999	0.13136	0.445952	0.0493876	1.74446	0.263533	0.258692	0.357081	0.212148	0.172059	0	0.208689	0.463627	0.397696
AT1G04340	13.5305	10.7605	12.8373	12.6951	14.4799	13.7706	13.5212	13.0709	15.1819	12.4435	10.3784	12.8133	14.8226	15.8014	15.4949	12.7912	12.5354	13.7053	12.4867	11.2604	14.0475	11.859	13.7969	16.3811	13.3123	12.8184	15.2012	15.13	12.5695	15.2616
AT1G04343	10.2292	6.69432	7.33563	10.6488	10.2606	9.2731	9.98779	6.27211	4.02013	9.69796	9.04177	7.86525	5.26311	5.64722	8.02747	8.739	10.5682	7.35618	11.9911	9.63057	8.86004	10.9366	9.26981	8.39141	6.31139	4.90368	4.4902	8.60844	8.29378	7.5065
AT1G04347	7.34645	3.96701	6.11302	7.22449	9.20577	6.5839	6.9255	6.46362	8.27674	5.93391	8.09828	6.27743	11.6003	6.08162	6.39398	3.51513	6.45071	8.10056	8.22533	4.39549	6.24334	5.53419	8.27816	5.62403	8.22072	5.89301	8.69976	3.80858	7.36652	7.10881
AT1G04350	45.7526	52.4141	52.7758	39.2127	43.4397	40.7553	64.4024	50.6078	60.3493	52.9181	48.9042	55.4629	29.699	34.8064	40.6507	32.5638	33.0771	30.8259	44.2483	42.5227	40.3981	50.5544	44.4951	40.4841	28.2687	29.0349	23.1058	34.6424	38.6356	38.7256
AT1G04353	13.4375	13.9837	10.3921	17.2051	15.5347	13.8633	11.5896	11.6824	10.405	8.85659	11.4791	9.60077	8.53912	9.17674	10.7811	10.8383	14.7314	12.5668	15.9056	16.5448	17.0315	20.1163	22.3769	18.2558	12.4106	10.0654	11.0384	10.7475	12.3119	10.8372
AT1G04357	0.650951	0.19835	0.203767	0.50112	0.28768	0.41729	0.329786	0.335151	0.709435	0.841376	0.314496	0.590817	0.537052	0.380102	0.513385	0.488212	0.777746	0.481655	0.792803	0.592651	0.59679	1.27374	0.344923	0.535622	0.477332	0.602206	0.748367	0.260862	0.669684	0.745679
AT1G04360	3.02227	2.52897	3.92252	2.96496	2.49323	1.80825	2.73251	2.68121	1.70264	3.54263	4.67813	4.61576	2.52414	4.34402	4.62046	3.80806	2.92798	3.41537	2.47751	2.7657	3.35121	3.42593	4.13908	3.34764	3.23525	2.66691	4.25634	2.86948	3.14236	3.43012
AT1G04363	0.325476	0.19835	0.203767	0.4176	0.191787	0.278193	0.329786	0.335151	0.709435	0.531395	0.314496	0.406186	0.537052	0.380102	0.513385	0.439391	0.731996	0.481655	0.792803	0.543263	0.504976	1.27374	0.344923	0.535622	0.477332	0.602206	0.467729	0.260862	0.669684	0.745679
AT1G04367	0.185986	0	0.101884	0	0.0958934	0	0.141337	0	0	0.354263	0	0.332334	0	0	0	0.146464	0.274498	0	0	0	0.0459069	0.439221	0.0431154	0	0.106074	0.0860294	0	0	0.103028	0.0497119
AT1G04380	0.13949	0	0.254709	0.12528	0.0479467	0.370924	0.235561	0.0478787	0	0.177132	0.0786241	0.147704	0.0537052	0.325801	0.0466714	0.146464	0.320248	0.437868	0.346851	0.444488	0.0918139	0.483143	0.129346	0.0892703	0	0	0	0	0.309085	0.397696
AT1G04390	8.18339	9.22329	10.9525	11.9434	11.0277	9.64403	6.12459	6.08059	5.67548	7.48382	6.44717	8.82532	5.96127	9.55684	5.97393	14.7928	9.33295	9.06387	9.51364	10.2232	7.80418	12.5178	10.3908	9.7751	10.4483	10.5386	9.02717	19.3038	17.1542	16.6535
AT1G04400	83.6472	86.2328	92.5104	122.733	127.538	110.489	103.317	98.1513	110.766	120.051	119.43	115.8	72.1261	82.5363	75.1409	124.494	122.426	124.53	88.1498	88.0086	91.0335	136.202	125.725	116.007	155.716	143.798	106.783	196.272	181.948	181.995
AT1G04410	628.958	612.902	759.95	712.176	660.13	692.793	663.811	734.555	912.239	549.02	585.474	554.334	1188.33	1086.38	1201.18	700.438	653.215	738.377	704.802	627.815	720.601	575.204	639.876	634.757	694.412	608.744	947.713	533.723	523.59	553.94
AT1G04413	5.11462	5.35546	6.77527	8.26849	6.52075	9.4122	6.21881	6.5115	8.89159	6.33246	6.5258	7.2375	5.96127	8.30793	5.83392	12.1077	8.5552	8.23192	4.36042	7.40813	6.19744	12.3421	8.53685	10.0429	4.82636	7.3125	8.27881	12.1562	7.10895	8.10305
AT1G04420	104.199	89.7535	95.465	91.2457	71.4406	71.4493	151.796	126.783	135.076	122.044	114.201	132.528	72.2872	60.8162	66.2266	85.3884	72.6963	75.6198	117.682	93.6882	83.5506	88.5909	81.4881	83.9588	80.1918	74.0713	59.9161	65.4241	64.5472	66.1666
AT1G04425	0.743944	1.09093	0.509418	1.50336	0.623307	1.06641	0.565347	0.383029	0.993209	0.354263	0.628993	0.443112	0.429641	0.597302	0.466714	1.51346	0.731996	1.40118	0.644153	1.08653	0.642697	0.966287	1.33658	0.535622	1.0077	1.41949	1.35641	0.0521723	1.23634	0.894815
AT1G04427	0.13949	0.0495876	0.101884	0.2088	0.383574	0.092731	0	0	0	0.0885659	0.314496	0.18463	0.161116	0.0543002	0.233357	0	0	0.0875736	0.0495502	0.148163	0.688604	0.263533	0.258692	0.178541	0.212148	0.0860294	0	0.521723	0.154542	0.845103
AT1G04430	92.0631	96.0511	106.367	138.435	137.223	114.569	100.066	102.796	114.976	104.862	101.779	96.4508	70.139	75.8574	75.6076	93.0533	95.068	84.3334	105.393	109.295	106.596	147.666	149.61	133.191	89.4202	77.4695	67.2127	88.693	88.8619	87.3936
AT1G04433	2.18534	4.36371	3.20934	2.79792	4.36315	5.14657	2.87385	3.11211	3.73636	1.72703	1.57248	2.17864	2.63155	5.04992	5.60056	5.61444	6.22196	4.81655	2.13066	3.21019	3.39711	6.72008	4.22531	4.64206	11.3499	10.4526	18.8963	16.9038	8.03621	13.5216
AT1G04437	2.18534	3.27278	3.7697	3.3408	3.26038	3.94107	2.44984	3.25575	2.12831	4.1626	2.9484	3.02794	2.36303	3.63811	2.24022	5.5168	3.79723	4.24732	2.87391	2.81509	3.81028	3.25024	3.75104	3.12446	5.99317	3.82831	2.2451	8.71278	7.16047	5.86601
AT1G04440	31.9896	44.0834	43.81	58.0047	52.1181	51.6512	33.3083	36.3399	37.6001	39.8546	46.3882	41.3941	36.9492	49.739	46.4847	52.1411	47.351	55.6092	38.8969	39.757	49.7631	58.8117	66.3977	66.8635	50.1729	52.9081	39.5699	78.2063	68.8229	74.6176
AT1G04445	0	0	0.0509418	0.16704	0.14384	0.185462	0.141337	0.191515	0.189183	0.354263	0.157248	0.036926	0.214821	0.271501	0.373371	0.341749	0.0457497	0.569228	0	0	0.229535	0	0	0.178541	0.265185	0.645221	0.0467729	0.365206	0.206057	0.397696
AT1G04463	4.09169	3.81824	2.49615	4.09248	3.73984	4.40472	4.56988	2.87272	3.3107	3.67548	3.5774	4.06186	2.36303	4.34402	2.75361	7.95786	4.20898	4.20353	4.01357	4.44488	3.67255	5.88556	5.51877	6.20429	3.71258	3.18309	2.80638	5.94765	4.79082	4.87177
AT1G04467	13.9025	25.1905	14.926	12.1939	15.9663	11.4059	18.7978	24.2745	18.7764	15.3662	19.2629	15.6566	11.3318	27.1501	23.3823	17.5756	14.9144	15.0189	11.2479	19.1624	13.4048	16.0316	12.9777	16.6936	31.1857	30.7985	23.8074	16.3299	17.9269	15.5101
AT1G04470	0.278979	0.148763	0	0.2088	0.479467	0.510021	0.0471122	0.0478787	0	0	0	0	0.214821	0.325801	0.186685	0.146464	0.0457497	0.13136	0.297301	0.0987751	0	0.219611	0.129346	0.669528	0	0	0	0	0	0
AT1G04473	1.48789	1.14051	0.764128	2.21328	1.86992	1.71552	2.44984	2.20242	2.1756	3.14409	2.55528	2.36327	2.95378	0.977404	2.47358	3.36867	1.73849	3.80945	2.82436	1.1853	3.48893	4.52398	2.63004	3.48154	1.432	3.91434	1.029	2.03472	2.47268	1.88905
AT1G04477	7.06747	6.64474	12.4808	9.73009	8.87014	8.29943	5.84191	8.37877	9.36454	5.57965	5.26781	8.04988	8.70024	11.3487	9.6143	9.56896	7.68596	7.26861	7.08568	6.17344	7.52874	9.44326	9.05424	7.9897	9.06931	10.5816	16.2302	8.39975	6.33624	8.20247
AT1G04480	91.3656	56.9265	79.8768	99.4724	75.8037	75.6221	133.092	91.8313	91.0915	87.1488	68.1278	74.4429	107.142	71.6763	75.981	93.7368	70.1801	70.453	114.907	51.8075	61.148	86.7901	76.228	65.7922	82.7906	70.8452	121.984	87.3365	71.8622	77.1529
AT1G04483	1.53438	0.446288	2.59803	2.63088	1.96581	1.76189	1.22492	1.48424	1.51346	1.72703	1.49386	1.51397	0.375936	0.814503	0.886756	2.88045	2.37899	1.97041	2.22976	1.87673	1.92809	3.95299	2.71627	2.32103	1.69718	1.59154	1.7306	4.38248	3.34842	3.97696
AT1G04487	13.019	10.0663	10.6468	13.1544	11.4593	11.8696	13.7097	12.9751	13.0063	12.8863	16.5504	14.9181	8.86135	10.9686	8.77421	11.9612	9.69894	8.01299	11.5947	13.1865	11.844	13.0888	11.7705	11.0249	9.59968	9.72132	8.32558	12.8866	12.0543	13.5714
AT1G04490	0.0464965	0.148763	0.305651	0.29232	0.335627	0	0.0471122	0.239393	0.662139	0.0885659	0.314496	0.147704	0.268526	0.162901	0.233357	0	0.0457497	0.0437868	0.297301	0.0987751	0	0.263533	0.689847	0.0892703	0.106074	0.258088	0	0.313034	0.103028	0.198848
AT1G04493	0.604455	0.19835	1.06978	0.50112	0.43152	0.602752	0.612459	0.0478787	0.472957	0.354263	0.235872	0.443112	0	0.1086	0.0466714	1.31817	0.823495	0.831949	1.0901	0.740813	0.642697	1.05413	0.862308	0.714163	0.848591	0.258088	0.374183	1.14779	1.18483	1.04395
AT1G04497	0.976427	0.495876	1.27355	0.709921	0.239734	0.695483	0.471122	0.239393	0.378365	0.797093	0.471744	1.03393	0.268526	0.162901	0.420042	1.95285	0.457497	1.0071	0.445952	0.3951	0.550883	1.05413	1.33658	1.02661	1.11378	0.430147	0.32741	1.61734	1.39088	0.994239
AT1G04500	0.418469	0.247938	0.56036	0	0.0479467	0.139097	0.329786	0	0.141887	0.265698	0.117936	0.0738521	0.0537052	0	0.0466714	0.0488212	0	0	0.346851	0	0	0.351377	0.0862308	0	0.106074	0	0	0	0	0.0497119
AT1G04503	59.841	47.9016	65.1037	59.2575	60.2211	61.3879	78.8658	78.521	80.4499	61.1547	79.5676	78.394	42.9104	43.9832	58.3859	46.8684	50.645	57.4045	56.5863	49.3382	72.8543	65.7953	71.8734	68.7828	80.2979	66.3287	63.9386	72.4152	69.7502	75.065
AT1G04507	2.27833	0.991752	1.93579	3.29904	1.96581	2.6892	2.02583	1.10121	1.1351	2.0813	2.47666	3.21257	1.98709	1.0317	1.3068	5.27269	0.960744	3.10886	1.68471	2.32122	0.872232	3.95299	2.50069	2.27639	1.59111	1.11838	1.26287	2.08689	2.16359	1.73992
AT1G04510	48.3564	42.5957	52.521	52.6177	39.3163	41.0798	44.2384	39.4999	45.9241	38.2162	40.7273	35.7444	44.629	45.7208	40.6974	49.7	37.4233	41.1158	51.2845	47.8072	41.1785	48.5779	46.8233	45.394	50.332	48.4346	43.4988	65.5285	51.4111	47.4252
AT1G04513	11.5776	9.37205	5.75643	11.1082	12.9456	10.3859	9.79934	9.24058	8.18215	8.32519	9.19902	8.56684	7.2502	8.90524	12.8813	13.5235	11.7577	9.54552	7.53163	10.0751	9.73227	11.1123	13.1071	11.6051	11.509	7.26949	11.1787	12.417	12.5695	13.7205
AT1G04520	11.9496	13.2895	12.3279	10.7741	9.34961	8.39216	19.74	16.8054	18.3507	10.1851	11.4398	11.4471	7.3039	5.37572	6.95403	12.3518	6.99971	7.57512	16.5498	10.1738	12.8998	17.7445	10.7789	11.4266	6.4705	6.32316	4.53697	4.95637	4.06962	5.31918
AT1G04530	41.1959	33.1245	35.7102	28.5221	31.7887	29.9521	61.4343	41.6544	44.6944	50.1283	47.8427	46.453	28.2489	18.8422	22.4956	24.8988	25.2996	24.3455	51.334	46.128	41.5917	30.482	32.9833	32.5837	32.5116	30.6265	25.1171	35.738	30.3418	28.9324
AT1G04533	0.092993	0	0.101884	0.0835201	0	0	0.188449	0.478787	0.283774	0.0442829	0.314496	0.110778	0.375936	0.380102	0.140014	0.0488212	0	0	0.0991004	0	0.459069	0	0.129346	0.490987	0.0530369	0	0.0467729	0	0.463627	0.0994239
AT1G04537	6.50951	3.76866	6.26585	9.18721	7.57558	8.80945	5.74769	4.9315	8.18215	8.8123	8.45209	8.23451	8.64653	7.60203	6.76735	9.81307	8.2807	10.0272	6.04513	6.37099	7.39102	6.67616	8.92489	8.30214	8.85717	6.75331	9.30781	10.6432	12.621	10.4892
AT1G04540	1.76687	0.842989	1.2226	1.83744	1.58224	2.04008	1.08358	1.19697	1.22969	0.974224	1.61179	1.6986	1.87968	2.38921	2.80028	1.6111	1.73849	2.40827	1.88291	1.1853	2.01991	3.29416	2.28512	2.05322	2.06844	1.89265	2.10478	4.17379	3.14236	3.92724
AT1G04550	19.5285	14.8763	14.7731	16.704	20.8089	20.7717	21.4361	17.5715	17.2629	18.8645	17.769	15.9151	17.7227	14.9326	14.0014	14.4999	18.5286	16.7266	17.6399	17.7795	16.9397	14.9774	22.8512	18.8807	16.2823	12.0011	10.8513	11.1649	16.2785	17.1506
AT1G04555	0.92993	1.43804	1.52826	1.83744	1.48635	2.50374	3.15652	2.05878	2.08101	2.52413	3.42015	2.58482	1.18151	1.0317	1.54015	1.22053	2.24174	2.05798	2.08111	1.1853	2.70851	2.50356	2.242	2.00858	1.85629	1.80662	1.16932	1.93038	1.69997	1.44165
AT1G04557	0	0	0.407535	0.04176	0.0958934	0	0	0.143636	0	0	0.0786241	0	0	0.217201	0	0.0976425	0.0457497	0.0437868	0	0.19755	0.229535	0.175688	0	0	0.106074	0	0.0935458	0	0	0
AT1G04560	0.325476	0.0991752	1.88485	3.25728	5.51387	2.08645	0.0942244	0.574544	0	3.3655	5.07125	1.36626	0.429641	0.705903	0.373371	2.09931	3.84298	2.14555	0.445952	0.19755	0.183628	5.27065	13.2364	3.34764	0.106074	0.344118	0	4.38248	14.8876	9.49498
AT1G04563	0.092993	0	0.305651	0.12528	0.0958934	0.0463655	0.141337	0.239393	0.189183	0	0	0	0	0	0	0.0488212	0	0	0	0	0	0.219611	0.215577	0.0446352	0.0530369	0	0	0.0521723	0	0.298272
AT1G04567	1.02292	1.23969	1.5792	1.37808	1.19867	1.3446	0.942244	0.430908	1.56076	1.06279	0.943489	0.997003	1.23522	2.33491	1.21346	2.5387	1.05224	0.744376	1.38741	1.5804	1.92809	2.15218	1.25035	1.16051	1.27289	2.36581	0.467729	1.61734	1.0818	1.04395
AT1G04570	0.790441	0.297525	0.81507	0.2088	1.15072	0.185462	0.0942244	0.143636	0.141887	0.354263	0.275184	0.221556	0.537052	0.651603	0.466714	0.537034	0.457497	0.218934	0.445952	0.296325	0.734511	0.395299	0.732962	0.446352	1.53807	0.688235	0.32741	1.09562	0.721198	1.04395
AT1G04577	0.0464965	0	0	0	0	0	0.188449	0	0	0	0.039312	0	0.0537052	0	0	0	0.228749	0	0	0	0.321349	0.0439221	0.0431154	0.0446352	0	0	0	0	0.103028	0.149136
AT1G04580	0	0.148763	0	0	0	0	0	0	0.141887	0	0	0	0	0.162901	0.233357	0.0976425	0	0	0	0	0	0	0.215577	0.133906	0.0530369	0.0430147	0	0	0.0515141	0.0994239
AT1G04587	4.09169	5.25628	5.04324	4.05072	3.83574	4.68292	3.8632	4.9315	4.63498	3.27694	3.22359	4.61576	2.95378	6.40743	7.84079	4.97977	4.34623	5.38578	3.66672	5.08692	7.75827	5.49026	5.3032	4.9545	6.36443	8.34485	5.79984	5.94765	5.8211	4.82206
AT1G04590	10.8802	8.23154	8.91482	10.6071	11.3634	8.53125	11.4483	11.06	10.2632	14.2591	11.2432	10.8193	6.1761	7.33053	7.60743	10.2525	8.5552	9.45795	11.9911	9.87751	12.808	15.768	12.8484	16.3365	12.1985	11.3559	7.20303	18.469	10.9725	11.732
AT1G04600	0.278979	0.545463	0.407535	0.918721	0.43152	0.231828	0.235561	0.574544	0.236478	0.354263	0.432432	0.258482	0.429641	0.162901	0	0.488212	0.869245	0.13136	0.396402	1.13591	0.321349	0.351377	0.0431154	0.892703	0.424295	0.0860294	0	0.469551	0.309085	0.546831
AT1G04610	0.743944	0.644639	1.47731	2.21328	2.2535	2.41101	0.376898	0.957574	1.93912	0.265698	1.10074	0.997003	1.50375	2.60641	2.66027	0.927604	1.23524	0.788163	1.58561	0.938364	2.57079	2.10826	3.19054	2.32103	0.848591	0.516176	1.07578	0.782585	0.463627	0.944527
AT1G04620	33.338	40.761	44.2175	25.7659	25.9392	20.2154	45.5575	36.8666	41.6202	22.1415	20.0884	22.451	25.9933	33.4489	31.1765	15.4275	15.6922	18.1715	34.6356	29.9289	34.2925	34.0396	29.0598	23.7905	25.1925	19.4857	19.972	29.2165	22.2026	22.8178
AT1G04625	2.92928	2.3802	4.68665	4.05072	2.49323	2.41101	3.58053	3.35151	4.30391	3.27694	3.34152	4.28342	3.0612	2.22631	3.54702	3.51513	2.37899	2.88993	3.66672	1.77795	3.35121	4.21652	3.96662	5.17768	2.33362	3.09706	3.18056	4.53899	4.22416	3.18156
AT1G04630	21.9464	18.8929	22.4144	25.3901	23.9734	21.4209	26.5713	28.6793	24.1208	25.6841	22.9189	23.1526	23.2543	20.4712	23.429	22.116	22.5089	21.5869	25.1715	23.7554	21.7599	23.9376	26.6453	24.1476	16.5475	16.4746	20.2994	19.9298	22.8208	23.0663
AT1G04635	0.836937	0.396701	1.01884	1.75392	0.863041	1.4837	2.26139	1.43636	1.0878	0.797093	1.25799	1.77245	1.18151	0.814503	0.420042	1.51346	0.457497	0.96331	2.47751	0.592651	0.688604	1.75688	0.732962	1.02661	0.742517	0.817279	0.233865	0.88693	1.39088	0.994239
AT1G04640	23.3412	20.5788	25.42	17.3304	15.0553	15.7643	31.6123	27.626	30.3165	17.2261	15.5676	22.0448	23.2543	15.1498	22.8223	16.648	13.4047	17.1206	19.3246	18.224	16.1133	17.3492	19.5313	15.8901	13.3653	9.24816	12.769	14.8691	12.3119	14.0188
AT1G04647	7.9509	9.07453	9.52613	11.484	10.9318	12.5187	9.94068	7.42119	11.9185	12.2221	11.4005	12.3333	11.7077	10.317	13.5347	7.03026	8.1892	10.5526	9.91004	7.75385	9.41092	10.9805	11.5549	11.873	6.84176	7.26949	9.44813	8.97364	8.24226	10.0915
AT1G04650	1.44139	3.57031	2.85274	1.79568	2.06171	1.80825	2.63828	3.15999	3.35799	2.03701	3.61671	2.47404	1.77227	1.68331	1.49348	2.48988	2.10449	1.83905	2.67571	2.7657	1.65265	3.86515	1.81085	1.78541	1.53807	1.7636	0.701594	2.92165	0.515141	1.39193
AT1G04657	0.557958	1.43804	0.56036	0.793441	0.383574	0.370924	0.235561	0.526665	0.425661	0.354263	0.432432	0.110778	0.375936	0.380102	0.0933427	0.39057	0.457497	0.218934	0.545052	0.592651	0.688604	0.0439221	0.862308	0.267811	0.265185	0.817279	0	0.939102	0.515141	0.845103
AT1G04660	11.1127	4.36371	3.82064	40.2567	58.8306	55.2677	5.70058	4.64423	4.11472	17.9789	14.9386	12.4441	0.10741	0.597302	1.16678	9.66661	16.1954	7.88163	1.63516	2.02489	4.36116	24.2889	36.4756	25.7099	2.49274	2.19375	2.57251	7.61716	13.5482	13.6708
AT1G04680	71.7906	109.589	98.1649	101.393	115.264	103.163	58.6076	76.9889	82.7201	56.1065	69.3071	66.2822	66.5944	98.2291	91.7559	121.174	109.25	113.058	88.4471	130.926	107.881	144.24	147.412	123.148	44.498	51.7897	50.8889	76.589	67.5866	71.6846
AT1G04690	39.1501	34.6121	43.759	71.7437	65.3034	58.4205	48.1958	41.8938	54.9576	56.9479	52.8747	51.0318	40.44	34.8607	32.4833	64.6393	57.5532	56.6163	50.0953	39.4113	44.5756	66.3663	72.6926	65.9261	38.9291	39.7026	35.3136	57.2852	47.393	43.8956
AT1G04697	3.9987	5.90092	4.94136	3.25728	2.73296	4.1729	1.79026	5.02726	4.49309	4.33973	5.42506	5.2435	2.90008	3.90962	4.71381	6.29794	4.07173	6.48045	4.55862	6.12406	4.40707	4.43613	4.22531	5.49013	3.18222	4.25846	3.92893	6.26068	4.58476	5.21975
AT1G04700	1.44139	1.53721	5.04324	1.50336	1.34251	2.6892	2.54406	2.53757	3.21611	0.974224	2.79115	1.99401	1.93339	2.44351	1.9602	1.22053	1.00649	1.53254	3.76582	2.3706	5.9679	4.21652	2.28512	3.83862	1.48503	3.18309	1.12255	1.93038	2.06057	0.994239
AT1G04707	0.418469	0.396701	0.662244	1.2528	1.24661	0.973676	1.22492	0.861816	1.0878	0.885659	0.943489	0.480039	0.644462	0.488702	0.560056	0.829961	0.365998	0.613015	0.545052	0.691426	2.38716	1.40551	1.37969	0.892703	0.159111	0.559191	0.233865	0.939102	0.669684	0.944527
AT1G04710	14.7859	15.7193	14.6203	19.4602	16.8772	14.0487	19.6458	16.0394	17.7832	14.2591	13.2875	11.7056	12.7281	12.2719	18.3885	14.8417	12.9929	13.6177	18.3831	17.5326	16.4347	21.3901	15.3922	17.5863	12.5167	12.3452	7.62399	13.6692	17.5663	16.4547
AT1G04713	0.092993	0	0.101884	0.0835201	0.14384	0.185462	0	0	0.283774	0.0442829	0.0786241	0	0.0537052	0.217201	0	0	0.411748	0.0875736	0	0.0493876	0	0.0439221	0.0431154	0.0446352	0	0	0	0.0521723	0	0.347984
AT1G04723	13.5305	14.2316	15.2826	14.2819	10.5483	7.60394	19.2218	13.0709	17.4994	6.77529	8.01966	9.04688	9.66693	13.5208	15.1682	10.3501	8.9212	14.2307	14.6173	11.9518	13.1294	11.3319	14.7455	12.3193	11.456	13.7217	13.5174	10.4866	8.29378	7.30766
AT1G04730	6.23053	4.95876	7.33563	6.26401	5.65771	4.26563	4.71122	2.9206	4.49309	2.87839	4.48157	2.73253	4.88717	5.70152	4.06041	6.05383	4.94097	7.44376	5.99557	7.45752	5.78427	8.38912	9.18358	7.90043	5.35673	4.6886	3.22733	4.9042	3.76053	4.12609
AT1G04733	1.76687	1.33886	0.764128	1.2528	0.863041	2.27191	1.27203	1.3406	0.804026	0.885659	1.06142	0.775447	2.90008	2.06341	7.84079	0.537034	2.65348	1.09467	1.43696	0.691426	0.780418	0.131766	0.474269	1.07124	1.59111	0.559191	3.04024	0.782585	0.566656	0.994239
AT1G04737	3.48724	2.87608	4.78853	7.26625	4.84262	3.57014	4.99389	3.49514	5.86466	4.82684	2.9484	3.02794	4.40382	3.47521	5.13385	4.14981	4.89522	3.72188	3.22076	2.22244	3.21349	6.85185	6.76912	6.29356	3.65955	2.40882	2.71283	4.9042	5.04839	4.87177
AT1G04743	0.0464965	0	0	0	0	0.0463655	0	0.191515	0.0945913	0.132849	0.19656	0.18463	0.214821	0.1086	0.70007	0.195285	0	0.0875736	0.0495502	0.0987751	0	0.219611	0.258692	0.0892703	0.159111	0.0860294	0.233865	0	0.0515141	0.397696
AT1G04750	27.4794	32.3311	39.5818	56.5849	54.851	55.9632	42.8721	54.869	59.2615	51.5896	50.9091	50.441	43.2864	41.8112	35.7503	52.6293	47.3967	44.2685	40.0861	38.8186	45.4938	63.4675	60.534	61.1055	39.0352	37.8099	43.5456	55.8244	48.9384	46.1824
AT1G04760	4.18469	2.52897	3.92252	7.01569	7.04817	5.88842	6.31304	4.9315	5.91196	5.40252	3.69533	3.3972	3.65195	3.42091	2.9403	7.32319	5.35272	5.69228	5.45052	3.1608	6.56469	8.43305	6.726	6.07038	4.08384	5.89301	2.99347	3.80858	5.4605	4.22552
AT1G04767	0.464965	0.247938	0.203767	0.12528	0.383574	0.231828	0.518234	0.239393	0.283774	0.487112	0.511056	0.221556	0.375936	0	0.466714	0.585855	0.320248	0.0875736	0.297301	0.444488	0.0918139	0.395299	0.301808	0.624892	0.318222	0.473162	0	0	0.206057	0.0497119
AT1G04770	9.95025	5.05793	7.74316	13.4467	12.0826	13.7706	12.6732	9.91089	12.6279	12.6206	10.9681	8.86225	6.06869	3.47521	5.27386	13.5723	10.4309	10.5964	13.4777	6.96365	10.0077	19.0622	15.5647	14.4618	7.3191	7.26949	6.82885	12.0518	7.98469	9.64412
AT1G04773	1.58088	2.08268	3.7697	2.25504	2.10965	2.45737	2.21427	2.53757	4.02013	2.92267	2.51597	1.73552	3.22231	3.80102	4.10708	2.48988	3.56848	3.10886	2.77481	3.70407	4.03981	3.382	4.22531	5.49013	2.75792	4.77463	2.52574	5.58244	4.17265	4.37465
AT1G04778	0.232483	0.297525	0.0509418	0.668161	0.479467	0.463655	0.329786	0.71818	0.614844	0.221415	0.0786241	0.295408	0.644462	0.217201	0.560056	0.537034	0.365998	0.788163	0.297301	0.493876	0.367255	0.307455	0.862308	0.624892	0.212148	0.301103	0	0.417379	0.721198	0.745679
AT1G04780	20.6445	21.3722	21.9559	31.5288	33.4668	27.7729	29.1153	19.9654	23.3641	32.9465	37.543	27.3622	18.0986	20.4169	21.6088	23.5318	26.6721	27.5857	31.4644	21.8293	27.4983	36.7628	29.6634	37.9845	31.7691	35.1	19.5043	29.9469	35.9054	38.1788
AT1G04790	183.987	84.4972	56.4436	113.504	156.834	130.148	216.245	119.505	116.489	166.991	134.644	112.551	147.689	72.5994	130.633	49.8953	109.296	103.819	212.422	128.309	155.716	52.6187	110.979	92.3502	116.045	63.6187	87.0444	35.4772	111.477	105.737
AT1G04797	0.13949	0.0495876	0	0.33408	0.191787	0.185462	0.141337	0	0.189183	0.0885659	0.275184	0.110778	0	0.434402	0.0466714	0	0.0914995	0	0.247751	0.0987751	0.229535	0.263533	0.0431154	0	0	0.0430147	0	0.104345	0.206057	0.447407
AT1G04800	212.629	100.167	63.3717	121.772	178.889	150.688	245.549	136.215	134.935	193.782	156.816	122.447	173.629	84.3825	157.049	45.2085	123.113	110.824	253.449	155.077	183.765	60.7443	121.672	99.1794	126.811	63.0165	100.983	27.3905	119.925	115.183
AT1G04803	0.13949	0	0.611302	0.0835201	0.191787	0.092731	0.188449	0.287272	0.945913	0	0.864865	0.221556	0.268526	0.380102	0.326699	0.439391	0.182999	0.525442	0.198201	0.148163	1.3313	0.0439221	0.172462	0.312446	0.318222	0.473162	0	0.313034	0.566656	0.24856
AT1G04810	54.8659	52.2157	57.1568	66.5237	64.0568	50.3066	52.6243	49.4587	53.6806	49.774	48.5897	42.6496	50.268	56.255	54.7922	56.0956	49.7757	53.5513	52.3746	49.8814	55.4556	75.5021	63.0778	61.0609	62.7427	61.0379	50.468	70.537	58.314	58.9584
AT1G04820	365.416	540.306	599.942	768.176	752.092	721.355	334.874	415.204	450.349	398.945	430.388	413.018	419.921	573.139	450.752	910.272	611.903	625.232	383.073	520.298	490.975	1053.25	877.7	750.585	276.747	357.194	336.905	559.757	391.456	409.179
AT1G04823	4.27768	4.16536	4.94136	4.51008	4.79467	5.14657	4.19299	4.21332	5.34441	3.45407	4.04914	3.24949	5.04829	6.84183	3.78038	4.93095	3.84298	4.51004	4.36042	6.37099	5.69246	6.50047	7.80389	6.65064	3.0231	5.41985	5.19179	4.22596	2.62722	3.87753
AT1G04827	2.6038	2.92567	2.59803	4.88592	6.13718	4.45109	3.15652	4.2612	3.97284	6.33246	4.16708	6.86824	4.24271	3.25801	5.04051	3.95452	3.70573	3.76567	3.41896	2.02489	3.44302	2.28395	3.01808	3.66008	5.83406	4.73162	5.65952	6.26068	6.64532	8.35161
AT1G04830	8.88083	12.2977	11.36	15.2842	17.3567	16.5061	8.62154	9.04907	8.37133	11.3807	10.9287	10.8193	10.6873	13.6294	10.2677	16.1598	14.3654	15.3692	10.5046	10.0751	11.339	19.8528	14.7886	15.8009	17.4491	12.5173	16.0899	22.7993	17.2057	18.7911
AT1G04833	6.04455	5.85133	7.59034	9.06193	8.82219	8.76308	6.68993	6.70301	6.95246	7.97093	8.72727	6.31435	6.87426	8.95954	9.24093	7.27437	8.8297	7.6189	7.53163	8.00078	8.67641	11.859	9.39916	8.74849	7.9025	5.93603	6.12725	10.591	9.4786	10.2904
AT1G04837	5.62608	5.45463	6.46961	7.89265	8.48657	6.81573	5.08812	6.65514	7.47272	5.31395	7.23341	8.16066	6.1761	5.97302	6.81402	5.46798	8.0062	7.6189	5.35142	6.71671	6.05972	8.43305	8.01947	7.14163	3.81866	5.24779	3.4612	5.32158	6.79987	4.92148
AT1G04840	1.11592	0.495876	1.42637	1.29456	1.15072	1.43733	1.13069	0.430908	0.804026	1.23992	1.49386	1.51397	0.751873	0.434402	0.186685	1.36699	0.731996	1.75147	1.13965	1.67918	0.826325	1.9765	1.59527	1.74077	0.848591	0.688235	0.140319	1.14779	1.13331	1.09366
AT1G04850	35.7558	29.9013	38.6139	38.5028	46.1247	34.7278	46.5469	38.9254	44.4106	40.1203	42.5749	38.5508	29.2693	26.227	36.497	29.3904	33.4431	37.9194	49.0052	35.9048	48.6154	55.7811	45.0987	44.5459	40.6263	33.8096	28.2976	39.3379	41.984	39.3221
AT1G04853	7.53244	13.1903	15.6391	10.9829	9.68523	11.6377	12.4847	19.8697	14.6144	16.9604	10.8894	16.469	10.5262	19.711	11.8545	20.8467	11.0257	12.0414	6.54063	8.59343	10.1913	17.6128	8.4075	11.5159	13.3653	16.5176	17.4931	33.1294	14.733	19.1888
AT1G04860	25.2941	23.5045	22.0069	33.2828	28.5283	25.2692	26.43	23.5084	25.9653	29.4039	29.0123	27.436	17.132	18.3535	18.5285	28.951	22.5546	27.1916	27.4013	22.5701	27.3146	33.7761	31.7329	31.2446	23.7075	28.6048	12.9093	31.0425	31.1145	29.0318
AT1G04870	15.8088	10.7109	17.2183	21.5482	14.5758	15.7643	24.357	20.109	18.7764	13.3292	13.6413	12.2594	14.9837	12.652	10.361	18.6497	10.1564	12.1727	22.8426	14.273	14.0934	23.7619	17.9791	16.8721	17.8734	17.679	18.9898	20.5559	20.8117	19.2385
AT1G04873	4.64965	3.52072	4.58477	3.29904	4.79467	3.33832	4.14587	3.78242	3.21611	3.45407	3.42015	2.58482	2.95378	2.76931	2.56692	3.56395	3.84298	3.76567	5.54962	5.28447	6.33516	4.39221	4.00973	4.9545	3.8717	5.07574	2.71283	2.76513	3.09085	4.32494
AT1G04877	0.371972	0.396701	0	1.16928	1.77403	0.788214	0.376898	0.430908	0.283774	0.619961	0.275184	0.553891	3.1149	4.56122	4.15375	13.5235	9.1042	10.5964	3.86492	5.18569	2.75442	8.82835	8.79554	6.69528	0.848591	1.41949	1.91769	2.81731	0.978769	2.38617
AT1G04880	0.511462	0.842989	1.01884	0.37584	0.239734	0.139097	0.659571	0.71818	1.0878	0.531395	1.10074	0.738521	0.805578	0.325801	0.326699	0.195285	0.228749	0	0.693703	0.444488	0.183628	0.702754	0.5605	0.357081	0.318222	0.516176	0.140319	0.156517	0.61817	0.198848
AT1G04883	32.78	33.67	38.0026	29.4826	25.0282	25.5938	43.8144	45.8678	43.5593	29.581	32.4324	34.1197	20.7302	24.7066	24.7358	27.6328	21.9599	25.0461	35.3293	34.5713	34.2466	32.722	32.9402	33.4317	26.4124	25.8088	26.1461	20.0342	19.1633	21.5253
AT1G04893	12.5541	9.76875	11.2072	14.0314	16.4457	13.3069	11.6838	8.7618	8.93888	15.9861	12.1867	11.8163	6.92797	7.49343	7.93413	7.71376	13.2217	10.6402	9.91004	12.1	10.3291	10.4974	11.6412	10.6232	14.0548	8.34485	14.8738	11.8953	15.4027	16.4547
AT1G04900	4.27768	3.32237	5.55266	7.34977	6.04128	5.5175	4.56988	5.07514	6.71599	6.33246	5.543	5.87124	4.67235	2.82361	2.66027	6.83497	5.12397	5.21063	6.68928	3.1608	3.48893	12.7374	8.45062	7.94506	4.40206	4.94669	4.95793	6.73023	6.95441	7.65564
AT1G04910	13.949	12.744	18.1862	25.5989	25.6994	21.3281	17.4315	14.8903	20.479	23.3371	20.4029	17.7245	15.4134	13.4665	16.3816	27.8281	24.8879	23.5135	24.2301	18.9648	22.1271	34.1714	30.3532	30.3966	19.6237	15.0551	12.2545	23.3732	21.5329	25.7011
AT1G04913	3.44074	3.32237	4.22817	4.46832	3.30832	3.24559	4.05165	5.12302	6.95246	2.78982	2.83047	3.65568	2.41673	4.56122	3.12698	4.34509	4.16323	4.29111	3.56761	4.69182	3.81028	5.18281	4.95827	4.68669	2.97007	4.77463	1.96446	5.4781	3.14236	3.77811
AT1G04917	1.06942	1.9835	1.63014	1.33632	1.34251	1.90099	1.74315	2.39393	2.08101	1.94845	1.61179	2.58482	1.39633	0.597302	0.70007	0.78114	1.96724	0.569228	1.68471	0.987751	1.65265	1.62512	1.59527	2.05322	1.48503	0.688235	0.420956	1.513	1.33937	1.88905
AT1G04920	3.85921	3.32237	2.64898	2.7144	3.45216	1.62279	2.49695	2.15454	1.56076	1.8156	1.88698	1.36626	3.27602	1.41181	2.66027	1.17171	1.05224	2.40827	3.12166	5.63018	2.38716	1.62512	3.14742	1.78541	4.29599	2.96801	2.71283	2.86948	2.88479	2.63473
AT1G04927	3.39425	4.21494	4.9923	3.17376	4.12342	3.38468	4.38144	3.73454	4.25661	2.61269	3.5774	3.65568	3.81307	3.80102	5.04051	4.39391	2.51624	3.02129	4.45952	4.93876	5.04976	6.28086	5.43254	4.73133	2.75792	4.12941	3.64829	4.06944	3.96659	3.92724
AT1G04930	1.95285	1.78515	3.26028	4.51008	3.26038	2.8283	3.15652	1.58	1.74994	2.347	3.02703	2.28941	1.66486	1.84621	1.44681	4.34509	2.83648	2.9775	2.92346	3.35835	2.20353	3.33808	4.65646	2.81202	2.91703	2.02169	3.41442	5.00854	3.70902	3.03243
AT1G04933	0.697448	0.19835	2.13956	0.876961	0.623307	0.510021	2.02583	1.19697	1.27698	0.442829	0.825553	0.775447	0.537052	0.868804	1.12011	0.146464	0.411748	0.350294	0.991004	1.13591	1.92809	0.790598	0.517385	1.24978	0.583406	0.387132	0.374183	0.939102	0.61817	0.149136
AT1G04940	72.5346	60.5464	84.5125	56.0837	45.3576	47.9883	82.1166	59.3696	71.4638	47.6042	43.8329	43.0927	57.6794	64.0743	60.5794	59.6596	46.2072	52.4566	68.5775	58.623	44.1166	72.3397	53.3769	50.3931	50.4911	55.2309	56.9694	53.3723	43.7355	37.9799
AT1G04945	75.3244	62.9762	86.9068	60.8444	50.5838	53.5522	85.0847	61.9071	74.6799	51.9439	46.8993	46.0468	59.3442	66.6807	62.9597	64.0046	49.8672	55.5655	71.3523	60.1047	46.7333	79.0598	57.9902	56.285	53.2491	58.457	59.7758	57.6504	48.99	42.454
AT1G04950	17.5757	21.1739	20.2749	24.9725	23.3021	21.8382	15.7826	17.0927	15.7968	20.3701	19.656	20.7524	11.5466	15.7471	12.0412	30.4645	21.3651	27.1478	15.0137	18.4709	18.9137	30.7016	24.4033	27.6292	21.4269	26.5831	19.5043	41.0596	32.6085	32.2631
AT1G04953	1.25541	1.53721	1.93579	1.75392	2.10965	1.3446	1.69604	1.24485	2.12831	1.50562	1.57248	1.18163	0.698167	0.325801	1.44681	2.19696	1.50974	1.97041	1.53606	2.27183	2.57079	2.45964	2.58692	2.58884	0.954665	1.93566	1.96446	1.14779	1.803	1.14337
AT1G04960	8.55536	10.7109	14.0599	18.9591	14.6237	15.5788	15.2644	14.0285	17.3102	17.2261	19.5381	18.1307	9.39841	13.4122	12.4613	16.5992	16.5614	14.6248	13.4777	11.8036	13.5885	19.3257	19.7469	19.4609	9.75879	10.3235	6.87562	15.6517	12.4149	13.2234
AT1G04970	15.4368	21.1243	24.6049	35.5378	31.2613	36.1651	19.8814	23.2212	24.4992	33.0794	36.1278	33.0488	21.4284	26.8243	20.9554	33.2473	29.4628	36.6496	21.703	16.9893	22.7698	34.0396	32.509	36.4669	19.7828	22.3676	19.364	51.0245	43.6325	42.106
AT1G04973	7.48594	10.5126	5.9602	15.4095	13.5689	13.7242	7.44373	9.76725	8.84429	10.6279	10.4963	12.0379	9.61323	10.1541	13.628	8.39725	12.3982	13.0923	7.08568	7.40813	11.6145	7.46676	12.2017	11.6051	11.0317	8.12978	12.6755	7.51282	13.0846	14.5159
AT1G04977	21.4814	21.6202	20.7333	24.2626	25.172	25.5474	23.2263	19.0557	18.9183	20.3259	19.4988	21.0848	19.119	16.6702	16.1016	29.8298	23.9729	23.1632	19.6219	20.2983	19.3727	30.6576	26.5591	22.273	21.9042	21.1202	19.4108	26.6079	25.4995	26.5462
AT1G04980	6.74199	5.35546	8.20164	19.0426	15.2471	12.1478	10.2234	9.14483	12.5334	9.29942	10.5356	10.7086	4.35012	4.45262	4.62046	6.4444	6.54221	6.83074	9.16679	5.77834	9.54864	20.4677	17.3755	11.9176	5.83406	4.64559	4.39665	5.68678	5.4605	6.36313
AT1G04985	12.74	10.3142	8.96576	12.5698	14.9594	15.4861	17.2431	16.183	14.4725	20.8573	19.5381	17.8722	10.3114	5.04992	12.0879	10.0084	14.2282	11.1656	11.9911	11.6061	11.9358	13.3962	12.5897	12.8996	14.373	10.9687	11.0852	14.5039	15.1967	17.8963
AT1G04990	6.41652	12.149	12.9392	15.7435	16.0142	10.6641	9.37533	9.67149	12.6279	6.37674	8.37346	7.90217	12.3522	14.824	17.3617	15.6716	13.6792	15.5443	9.36499	11.0628	16.3429	15.812	18.5827	15.8901	12.6228	13.2055	13.0964	12.4692	15.3512	14.9136
AT1G05000	6.6025	8.82659	15.5373	10.7741	7.67147	11.7305	13.0501	14.5072	20.4317	11.0707	15.0172	14.5489	13.9633	13.5751	13.1147	9.08075	5.71872	9.98339	6.68928	3.65468	13.1753	7.73029	9.83031	11.8283	7.21302	6.88235	5.7063	11.1127	11.4877	10.7378
AT1G05010	362.859	175.54	185.938	484.584	346.559	382.933	462.265	242.553	260.315	569.434	299.165	397.804	183.242	75.8031	92.596	405.997	302.635	311.674	480.092	196.859	203	689.665	391.574	433.541	174.226	115.968	100.421	242.393	217.184	229.023
AT1G05017	5.06812	3.37196	5.34889	4.67712	5.70566	5.47113	6.40726	5.21878	7.23624	7.48382	5.81818	6.27743	4.40382	4.56122	3.64037	5.95619	3.93448	5.60471	3.46851	4.93876	5.14158	6.63224	4.95827	3.97253	5.83406	4.47353	5.23857	9.8084	7.10895	7.60593
AT1G05020	5.3471	4.51247	6.31679	8.72785	7.67147	11.1741	4.75833	3.73454	5.4863	9.29942	6.2113	9.7854	3.49084	2.06341	2.80028	8.83664	5.12397	6.21773	4.50907	3.25958	4.36116	10.4095	6.4242	8.16824	4.18992	2.925	3.60151	6.62589	5.4605	4.1758
AT1G05023	2.46432	4.90917	1.93579	3.29904	3.16448	3.33832	2.02583	2.29818	2.74315	5.04825	3.81327	4.57883	1.93339	1.30321	1.86685	4.54038	4.07173	3.50294	1.98201	6.37099	3.02986	2.59141	1.76773	2.09785	3.81866	5.37684	5.14502	6.31285	4.53324	5.26947
AT1G05030	12.926	9.47123	11.8695	11.5258	11.5072	9.18037	9.23399	8.04362	7.75649	7.7938	8.05897	7.16365	6.71315	8.25363	8.82089	9.37368	11.6204	13.0923	11.347	12.1	10.2372	10.5413	12.2448	11.4266	16.4414	12.2592	12.1142	9.75623	10.1998	11.4835
AT1G05033	4.64965	2.47938	2.59803	4.55184	4.4111	3.70924	4.00454	3.73454	2.83774	3.40979	3.42015	3.3972	2.95378	1.84621	3.96706	3.75924	3.93448	3.76567	4.45952	2.81509	3.12167	4.43613	4.22531	3.1691	2.22755	2.45184	1.54351	2.34776	3.19388	2.58502
AT1G05035	0.557958	0.396701	0.509418	0.29232	0.28768	0.092731	0.235561	0.0957574	0.189183	0	0.235872	0	0	0	0.513385	0.0488212	0	0	0.842353	0.0987751	0.459069	0.61491	0.0431154	0.178541	0.265185	0.559191	0.280638	0	0	0.0497119
AT1G05043	3.62673	2.42979	5.55266	5.97169	7.76737	8.57762	6.64282	4.78787	5.86466	4.73827	6.76167	5.42813	5.58534	5.53862	5.97393	5.46798	4.43772	5.42956	6.09468	3.70407	5.87609	6.19302	8.49374	7.90043	4.61421	5.07574	2.61928	5.58244	3.91508	5.21975
AT1G05047	18.7846	15.3721	15.792	12.5698	9.49345	11.2668	19.6458	17.38	14.9927	11.5578	13.0909	11.2624	10.3114	10.0455	10.9678	8.88547	10.7969	11.9976	18.3831	16.4954	13.6803	11.2001	11.21	11.5605	11.1908	10.3665	10.6175	9.02581	9.8392	8.35161
AT1G05055	10.3222	7.5869	8.1507	10.9829	10.2606	9.82949	10.3647	8.23513	10.1213	7.83808	10.2604	7.56984	7.51873	9.77404	7.56076	12.9865	6.58796	11.5159	10.6533	9.5318	7.52874	10.4095	10.477	11.7837	8.00858	6.92537	7.62399	10.8518	6.9029	11.3343
AT1G05057	0.092993	0	0.203767	0.2088	0.191787	0.185462	0	0.191515	0.283774	0.221415	0.235872	0.221556	0.268526	0.0543002	0.793413	0	0.182999	0.0437868	0	0	0.0459069	0	0	0.0446352	0.159111	0.129044	0	0	0	0.0497119
AT1G05060	4.32418	6.89267	6.52056	9.68833	10.1168	9.2731	7.7264	9.04907	8.32404	12.2664	10.3391	10.967	6.1761	6.29883	7.23406	9.91071	10.5682	10.1585	6.98658	6.32161	8.30916	15.1531	13.3227	10.9803	7.10695	6.88235	5.47243	11.7388	8.44832	9.79325
AT1G05061	0.13949	1.23969	0.611302	0.4176	0.191787	0.463655	0.329786	0.383029	0.378365	0.0885659	0.511056	0.221556	0	0.271501	0.0466714	0.292927	0.503247	0.13136	0.198201	0.296325	0.0459069	0.351377	0.474269	0.267811	0.159111	0.129044	0.140319	0.208689	0	0.198848
AT1G05065	0.790441	2.33062	1.93579	0.4176	1.24661	1.2055	2.26139	1.38848	1.84453	0.75281	1.14005	1.14471	0.859283	1.1403	0.280028	1.26935	0.777746	1.70769	0.594602	1.1853	1.3313	2.41572	0.517385	1.5176	1.21985	1.11838	2.05801	1.56517	1.64845	2.03819
AT1G05070	10.6012	6.69432	9.88272	13.405	10.836	11.1741	12.2021	10.4376	12.155	17.9789	13.6806	18.0568	5.80016	6.29883	7.60743	12.3518	11.8492	12.7857	11.4956	7.70446	7.20739	13.6598	8.88177	12.6764	9.70576	8.64596	9.35458	11.4779	14.2179	11.0361
AT1G05077	0.976427	1.53721	1.73202	1.92096	1.24661	2.13281	1.13069	2.05878	1.56076	0.929942	1.10074	1.14471	1.50375	1.35751	1.49348	2.19696	1.37249	1.26982	0.743253	1.08653	2.6167	1.53727	1.63839	3.03519	2.59881	1.89265	0.935458	2.92165	3.09085	3.18156
AT1G05083	1.67387	3.12402	1.32449	2.12976	1.82197	1.29823	2.6854	2.53757	2.27019	1.23992	1.65111	1.62475	0.859283	1.68331	1.3068	0.683497	1.50974	1.75147	1.98201	1.9755	3.62665	3.29416	2.41446	2.72275	1.27289	1.4625	0.654821	1.56517	1.59694	1.59078
AT1G05087	4.09169	6.74391	3.36216	7.34977	5.60976	4.49745	4.38144	5.50605	4.58768	6.81957	6.01474	6.16665	4.99458	3.80102	3.78038	6.39558	5.21547	6.83074	5.05412	4.74121	3.90209	7.9499	7.11404	10.4446	7.42517	6.71029	6.59498	9.75623	8.96346	8.45103
AT1G05090	5.67257	5.30587	7.23374	8.68609	7.71942	7.65031	6.5486	5.88908	7.37812	8.28091	7.94103	8.04988	4.24271	6.08162	5.78725	13.4747	8.41795	10.5526	7.23433	5.72896	6.65651	11.9468	11.0807	12.0069	9.54665	7.69963	5.89339	12.3648	12.4664	12.2789
AT1G05093	0.0464965	0.495876	0.203767	0.33408	0.671254	0.139097	0.235561	0.0478787	0	0.0442829	0.275184	0.258482	0	0.1086	0	0.0488212	0.0457497	0	0	0.148163	0	0.570988	0.129346	0.357081	0.0530369	0.129044	0	0.313034	0.0515141	0.0994239
AT1G05100	0.325476	0.0991752	0.203767	0.668161	0.719201	0.185462	0.612459	0.71818	0.567548	0.177132	0.19656	0.18463	0.537052	0.651603	0.653399	0	0.411748	0.394081	0.545052	0.19755	0.413162	0.570988	1.121	0.446352	0.901628	0.258088	0.701594	0.573896	1.28785	0.397696
AT1G05103	0.092993	0	0.152826	0.45936	0.335627	1.25187	0	0.239393	0.378365	0.708527	0.314496	1.07086	0	0	0	0.634676	0.823495	0.0875736	0	0	0.321349	0.175688	0.215577	0.758798	0.318222	0.301103	0.32741	0.834757	0.566656	0.347984
AT1G05107	0.092993	0	0.152826	0.45936	0.335627	1.25187	0	0.239393	0.378365	0.708527	0.353808	1.07086	0	0	0	0.634676	0.823495	0.0875736	0	0	0.321349	0.175688	0.215577	0.758798	0.318222	0.301103	0.32741	0.834757	0.566656	0.347984
AT1G05120	16.7387	15.1738	17.8806	22.6757	21.3363	18.4998	14.7461	12.9272	15.9386	15.6319	13.3661	13.6996	13.5874	15.5299	13.9081	16.111	20.4044	20.4484	20.4147	22.2244	25.5702	25.958	20.3936	22.8086	21.1617	18.9265	16.4641	24.6253	26.4783	22.1715
AT1G05123	20.412	14.5292	25.1143	18.2909	9.63729	10.7104	24.6868	20.2527	23.3168	13.3734	11.2826	13.4411	11.3855	12.0003	11.2945	15.5252	7.41146	11.9538	24.0814	14.6187	12.1653	21.2583	15.1335	16.1579	12.6228	11.3129	11.5529	17.7386	10.4574	11.8314
AT1G05135	35.8488	20.1326	17.7787	48.9428	65.5911	66.8127	38.208	18.3375	25.0667	46.4971	31.5676	25.5897	30.612	12.0546	17.1284	13.9141	33.8091	22.0686	43.5051	22.1256	20.5663	27.056	41.0028	25.8884	30.7614	15.4853	19.4575	23.8428	46.8779	40.0181
AT1G05136	0.185986	0.0991752	0.203767	0.12528	1.39045	0.649117	0.0942244	0.0957574	0.141887	0.177132	0.550368	0.0738521	0.161116	0	0.0933427	0.146464	0.182999	0.218934	0.148651	0.19755	0.137721	0.0878442	0.388039	0.0446352	0.0530369	0.0430147	0.140319	0.313034	0.412113	0.0994239
AT1G05137	0.185986	0.0495876	0	0	0.0479467	0.185462	0.235561	0.0478787	0.0472957	0	0	0.258482	0.0537052	0.0543002	0	0	0.0914995	0.0875736	0	0.0987751	0.0459069	0.219611	0.172462	0.133906	0.159111	0	0	0	0	0.149136
AT1G05140	59.0971	79.1418	88.1803	60.7191	48.57	65.6999	68.9723	80.7713	85.0849	52.0767	56.0196	66.0607	61.2239	81.3417	69.867	63.5164	53.0239	58.1927	52.8701	68.2536	50.9567	68.1232	52.9026	53.8747	42.3235	51.6176	54.0227	57.3896	44.1991	45.4864
AT1G05143	7.85791	5.15711	7.59034	5.26177	4.79467	5.84205	5.04101	6.36786	5.06064	4.73827	4.16708	4.50498	5.1557	5.81012	3.73371	6.59087	5.26122	5.82365	6.29288	7.70446	5.60065	5.49026	5.17385	6.60601	4.29599	6.88235	6.12725	3.75641	5.71807	8.00362
AT1G05147	5.06812	4.56206	4.27912	14.9501	16.9252	18.268	3.25074	6.84665	7.04706	19.0417	13.4054	23.7804	3.65195	4.61552	3.96706	6.78615	4.52922	8.01299	1.38741	1.08653	1.65265	13.9672	12.0723	9.59656	20.4723	20.432	17.1657	31.9816	25.448	28.8329
AT1G05150	38.9641	34.5625	37.8498	50.112	48.57	42.0535	37.5955	41.6066	49.1402	39.1018	49.7297	45.456	32.5453	27.3673	25.9026	42.1816	41.312	38.1383	40.1852	44.1525	47.4678	58.2847	60.5771	50.8395	41.3158	39.4015	34.4716	47.2681	43.787	39.2724
AT1G05153	0.185986	0.247938	0.152826	0.29232	0	0.185462	0.376898	0	0.33107	0.177132	0.275184	0	0.0537052	0.1086	0.0933427	0.292927	0.365998	0	0	0.0987751	0.137721	0.131766	0.172462	0.133906	0.106074	0.0430147	0	0	0.309085	0.198848
AT1G05160	5.76557	9.07453	6.06208	6.97393	6.47281	7.37212	4.85256	6.84665	5.62818	5.04825	5.62162	7.34828	4.94088	5.64722	5.04051	11.0824	8.3722	6.43666	6.09468	8.93915	6.6106	7.24715	7.5452	7.14163	7.84946	7.09743	6.2208	10.4866	9.53012	9.79325
AT1G05163	1.06942	1.1901	1.32449	1.21104	1.86992	1.90099	1.5547	0.957574	0.804026	1.50562	0.904177	0.960077	2.36303	2.17201	3.78038	1.26935	1.82999	2.10177	2.18021	0.592651	1.46902	0.527065	1.98331	1.69614	2.49274	1.33346	7.7643	0.782585	1.803	1.83934
AT1G05170	10.3222	8.57865	10.1884	18.4579	18.0759	15.0224	8.19753	8.28301	8.22945	10.2294	11.2432	8.12373	9.39841	6.13593	8.44751	18.2103	11.0714	10.7278	9.66229	10.5689	10.1913	28.4615	18.6259	18.6575	5.35673	4.55956	5.98693	8.45192	6.64532	7.95391
AT1G05180	15.2509	15.5209	19.5107	26.5176	22.8706	20.0763	17.62	18.1939	20.2898	20.6358	19.145	18.0568	17.8838	13.4122	16.895	19.6261	18.2541	18.6532	20.8606	14.8657	20.9795	26.3093	26.2142	23.2996	19.9419	17.2919	15.248	23.1645	24.1601	23.1161
AT1G05183	4.32418	3.52072	5.09418	5.59585	6.90433	7.09392	6.1717	4.2612	5.06064	7.92664	7.27273	8.30836	4.51124	3.58381	3.36034	6.78615	7.04546	6.43666	3.27031	4.00039	4.31525	9.70679	4.82893	7.45407	4.56118	6.23713	2.89992	12.5735	10.1998	10.9863
AT1G05187	1.99935	1.23969	0.866011	2.04624	1.58224	1.71552	1.97871	1.38848	2.2229	1.50562	2.04423	2.03093	0.966693	1.1946	1.9602	2.14813	1.60124	2.62721	1.0901	0.19755	2.6167	0.922364	2.28512	2.18712	2.33362	1.50551	0.888685	1.66951	1.75148	2.4856
AT1G05190	366.346	263.955	294.393	263.297	235.994	256.587	535.006	479.936	520.016	397.262	359.744	414.199	229.59	175.933	200.733	219.5	212.462	212.016	390.802	298.992	275.442	271.087	254.898	258.259	265.662	225.44	243.266	238.48	285.491	306.275
AT1G05200	40.9169	37.5874	35.7102	45.0591	42.1931	36.026	37.1715	29.0145	22.9384	38.8804	35.027	35.1905	24.7581	23.8378	26.2293	44.232	40.1225	36.3868	45.7348	43.5598	35.9451	48.7536	40.5716	43.7425	28.1626	30.6695	23.48	36.8337	34.566	30.2249
AT1G05203	5.02162	5.65298	5.39984	7.30801	5.17824	3.38468	5.46502	4.69211	4.82416	4.1626	5.26781	4.98502	4.02789	5.43002	3.82705	6.59087	4.62072	5.16684	4.55862	5.67957	5.60065	6.93969	7.97635	7.09699	5.25066	4.77463	3.64829	5.00854	6.38775	5.8163
AT1G05205	9.11332	4.36371	9.11859	8.76961	10.6921	8.90218	8.95132	7.51695	9.97939	7.97093	9.67076	8.30836	13.7485	7.60203	7.70077	6.2003	9.24145	10.5964	10.3064	5.18569	7.39102	7.24715	10.1321	7.49871	9.97094	6.53824	9.44813	4.69551	10.2513	9.44527
AT1G05207	2651.46	1911.5	1818.73	1945.1	2355.91	2314.38	2182.99	2144.53	1798.28	2439.77	2874.73	2842.46	1943.64	1588.55	2081.22	2211.07	2573.06	2787.82	2770.2	2592.75	2574.97	1499.06	2209.49	2120.57	1765.71	1667.03	2401.23	962.006	1010.04	1142.13
AT1G05210	3.9987	3.17361	4.68665	4.84416	4.12342	4.49745	5.70058	4.88362	4.87145	3.09981	3.69533	4.32035	4.99458	5.37572	4.29376	4.8333	4.39197	5.34199	3.51806	3.06203	4.49888	4.21652	4.13908	5.13304	3.76562	4.77463	5.0047	4.38248	2.47268	4.32494
AT1G05213	79.1836	48.3975	67.6508	73.9153	73.9818	76.0858	69.255	53.8156	60.4912	70.4099	76.0295	80.7942	58.2164	60.9248	64.3598	60.7824	61.3046	71.0222	78.3884	68.945	85.5246	60.9639	82.1349	74.4068	64.599	56.9945	64.4063	58.746	75.8288	68.5031
AT1G05220	0.0464965	0.19835	0.56036	0.584641	0.14384	0.741848	0.188449	0.383029	1.0405	0.575678	0.511056	0.664669	0.805578	1.52041	2.33357	0.634676	0.503247	0.613015	0.594602	0.19755	0.0918139	1.05413	0.776077	0.446352	0.636443	0.645221	1.7306	0.626068	1.18483	0.646255
AT1G05227	0.232483	0.0991752	0	0.2088	0.191787	0.0463655	0.235561	0.0478787	0.236478	0.0442829	0.314496	0.110778	0.10741	0	0.140014	0.0976425	0	0.437868	0.297301	0.0493876	0.137721	0.351377	0	0	0.0530369	0.258088	0.140319	0.417379	0.103028	0.0497119
AT1G05230	22.7833	29.4054	24.6049	30.276	30.59	24.8055	20.3996	23.6521	20.3371	16.6504	22.6044	19.6447	15.1986	20.9599	20.162	24.7524	27.6328	24.433	31.3653	37.0407	38.9291	39.5299	41.089	35.9313	24.397	22.2816	19.1769	19.3559	21.1723	18.9403
AT1G05240	4.09169	5.50422	53.8965	9.85537	5.7536	13.2605	24.1215	27.7218	53.5387	2.347	29.0909	30.1686	33.4046	22.2088	27.2094	0.976425	2.15024	5.03548	20.8606	3.85223	46.6874	7.9499	7.45897	22.8978	17.8734	17.679	26.7073	11.5823	6.9029	10.7378
AT1G05243	4.60315	5.00835	6.16396	7.80913	5.94539	7.78941	4.47566	5.1709	5.67548	4.02975	4.16708	5.35428	7.03538	7.71063	6.30063	8.78782	5.94747	7.53133	6.24333	3.60529	7.98781	7.29107	7.2865	6.56137	5.72799	5.41985	9.07395	7.77368	5.66656	6.21399
AT1G05247	0.092993	0.0495876	0.305651	0.33408	0.14384	0.139097	0.471122	0.239393	0.0945913	0	0	0.110778	1.0741	0.217201	0.233357	0.146464	0.182999	0.350294	0.545052	0.19755	0.0918139	0	0	0.312446	0.318222	0.0430147	0.374183	0	0	0.0994239
AT1G05250	5.3936	8.33071	61.9962	12.6951	7.04817	16.3207	21.3889	32.366	60.8222	2.25843	34.6339	31.6825	43.7697	25.684	29.1229	1.41582	2.33324	5.51714	22.0003	4.00039	47.1464	7.24715	9.70097	25.3528	19.6237	22.0665	36.9038	14.5561	9.01498	11.0858
AT1G05253	51.2392	73.4888	52.572	24.9725	29.3434	33.2441	57.3827	58.8908	59.3088	46.01	52.5995	60.0787	32.5453	50.3363	53.7187	27.8281	35.09	42.2543	43.6042	76.6001	76.2514	27.0121	35.484	38.8326	67.1978	70.4581	60.5709	36.1554	41.0053	34.8481
AT1G05257	0.92993	0.842989	0.81507	0.626401	0.57536	0.649117	2.35561	2.05878	1.32428	1.46134	1.41523	1.92015	1.0204	0.543002	1.6335	0.195285	0.731996	0.831949	1.88291	1.33346	1.88218	0.570988	0.776077	0.401717	0.795554	0.989338	1.54351	0.626068	1.28785	1.09366
AT1G05260	18.0871	19.7854	69.9432	46.1031	41.7136	51.6975	31.8479	44.4314	75.342	16.6947	56.688	51.6226	61.8147	69.7758	66.88	37.4459	25.2539	41.7726	32.604	20.0513	64.8665	62.8526	57.1279	78.7811	36.7015	47.0581	39.5699	56.5548	47.3415	41.8575
AT1G05267	0.92993	0.743814	1.47731	1.12752	0.527414	0.510021	0.612459	1.14909	0.33107	0.442829	0.275184	0.258482	0.912988	1.0317	0.186685	0.927604	0.777746	1.44496	0.247751	1.33346	0.688604	1.09805	1.03477	1.24978	1.90933	1.84963	0.608048	1.8782	1.49391	2.18733
AT1G05270	21.6209	14.3308	17.4731	22.3834	19.2746	20.4472	20.2583	17.0448	21.8979	21.6986	21.1499	18.5738	20.408	17.8648	19.1819	16.7457	18.4371	18.5656	21.1084	20.1007	23.3207	18.7987	21.9457	20.3536	22.2225	19.9158	18.4285	19.3559	22.9753	22.3704
AT1G05273	0.697448	0.595051	0.254709	0.626401	0.43152	1.3446	0.282673	0.0478787	0.851322	0.797093	0.235872	0.443112	0.912988	0.814503	1.91353	0.39057	0.640496	0.437868	0.792803	0	0.642697	0.131766	0.646731	0.446352	0.742517	0.129044	0.888685	0.104345	0.463627	0.198848
AT1G05277	25.5266	29.1079	38.0026	39.8391	30.59	38.6225	28.3616	39.5957	42.6607	34.895	37.8575	41.2464	28.0878	33.5575	28.8429	57.6091	35.456	36.8247	28.3427	36.5468	37.9191	50.9936	40.9596	45.394	30.8675	37.6379	31.5249	51.2854	41.8295	44.8402
AT1G05280	0.418469	0.347113	1.47731	0.4176	0.671254	0.510021	0.565347	0.383029	1.46617	0.132849	0.786241	0.923151	1.45004	1.41181	1.49348	0	0.0914995	1.05088	0.445952	0.246938	1.23949	0.570988	0.388039	0.981974	1.48503	1.24743	0.467729	1.19996	0.669684	1.14337
AT1G05283	0.883434	0.743814	1.17166	0.918721	0.719201	0.092731	1.36625	1.10121	1.46617	1.01851	0.904177	0.997003	0.912988	1.0317	0.933427	1.07407	0.594747	0.700589	0.941454	1.28408	1.10177	0.790598	0.603616	0.580257	0.265185	0.989338	0.420956	0.156517	0.61817	0.347984
AT1G05287	2.04585	1.04134	0.916953	1.71216	2.49323	1.15914	1.64893	1.62787	2.08101	1.5499	2.20147	0.849299	1.12781	0.868804	1.26013	1.02525	1.92149	1.3136	2.08111	1.87673	2.43307	1.44943	1.59527	2.58884	2.22755	1.41949	0.935458	0.991274	0.87574	2.53531
AT1G05293	3.90571	3.37196	6.26585	4.92768	5.17824	3.61651	6.5486	5.8412	6.29032	5.09254	5.81818	5.61276	1.71857	2.28061	2.80028	4.78448	2.83648	2.71478	5.20277	4.88937	5.83018	7.20323	5.34631	5.22232	3.8717	3.69926	2.47896	5.68678	3.14236	4.47407
AT1G05297	4.97513	7.09102	8.60917	8.14321	7.38379	6.8621	6.97261	4.69211	5.39171	4.78256	5.2285	5.35428	6.01498	5.86442	3.92039	15.8181	6.22196	8.27571	8.77039	10.4702	7.89599	18.2716	9.48539	10.6678	4.77332	7.09743	4.81761	14.3474	7.72712	8.10305
AT1G05300	5.57958	6.14886	5.55266	8.43553	6.28102	6.44481	4.47566	6.70301	7.23624	7.39525	7.94103	9.00995	7.84096	11.6202	11.1545	5.71209	9.14995	8.88872	4.85592	3.45713	5.14158	5.84164	6.76912	6.02575	17.9795	16.6467	18.0543	28.3296	25.0359	25.8999
AT1G05303	0.232483	0.793401	0.916953	0.37584	0.479467	0.185462	1.17781	0.766059	0.945913	0.531395	0.668305	0.221556	0.161116	0.271501	0.233357	0	0.503247	1.3136	0.693703	1.48163	0.964046	1.9765	0.819193	0.446352	0.371258	0.473162	0	1.30431	0.257571	0.347984
AT1G05310	3.06877	3.07443	5.39984	6.13873	5.32208	5.19294	2.77962	4.69211	6.05385	2.65698	5.07125	3.17564	5.80016	4.18112	6.48732	7.86022	9.3787	7.66269	3.71627	5.67957	7.06967	6.50047	6.9847	8.43605	1.85629	3.14007	2.10478	4.17379	2.52419	1.98848
AT1G05317	2.18534	0.991752	3.05651	6.89041	7.2879	4.72928	3.67475	2.39393	4.16202	1.28421	3.45946	3.10179	8.53912	5.15852	7.04737	1.85521	3.24823	4.6414	2.92346	0.987751	6.28925	4.26045	6.68289	4.86523	6.52354	2.32279	5.09825	3.23468	4.32719	4.07638
AT1G05320	11.7636	13.3886	19.0013	14.9083	15.0073	14.0024	25.8175	22.0721	22.6073	18.2446	19.2629	15.8043	14.4467	14.3353	17.035	17.6733	15.8294	15.5005	25.7166	19.2118	28.2787	42.2531	22.3769	36.6901	8.27376	16.6467	6.87562	16.7473	13.5997	12.5771
AT1G05323	0	0	0.254709	0.25056	0.527414	0.0463655	0.188449	0.191515	0	0.0885659	0	0	0.10741	0	0	0.0488212	0.0457497	0.0875736	0.198201	0	0.0459069	0	0	0.133906	0.159111	0	0	0.208689	0.0515141	0.298272
AT1G05327	0.371972	0.247938	0.662244	0.668161	0.815094	0.231828	0.42401	0.430908	0.0945913	0.0885659	0.235872	0.221556	0.214821	0.325801	0.0466714	0.195285	0.274498	0.218934	0.247751	0.444488	0.0459069	0.395299	0.215577	0.848068	0.159111	0	0	0.469551	0.412113	0.397696
AT1G05330	0	0	0	0	0	0	0	0	0.0945913	0.177132	0	0	0.214821	0.868804	0.0466714	0.341749	0.228749	0.218934	0.0495502	0.0987751	0.229535	0.0439221	0	0.0892703	0.0530369	0	0	0.208689	0.206057	0.298272
AT1G05333	11.5776	11.901	11.0034	19.7943	17.7882	16.7843	9.89357	9.81513	9.03347	15.8533	15.4103	13.5888	6.76685	9.17674	6.90736	14.7928	14.1367	11.6911	10.8515	11.1122	12.5326	19.6771	18.4103	17.1845	9.9179	8.73199	4.86438	21.9646	27.251	23.6132
AT1G05337	9.81076	20.678	17.8806	20.2119	18.3636	15.6252	11.7781	18.6727	17.4048	14.6134	15.9214	14.6227	10.2577	18.5164	15.6816	24.5083	15.6007	17.3834	13.775	26.8174	20.3368	30.5698	24.0584	23.5227	9.44057	10.6246	6.96916	13.5126	11.5392	11.6823
AT1G05340	2.6503	5.2067	5.34889	12.4863	10.0209	16.4598	3.34497	6.41574	7.23624	13.6391	10.2604	12.8872	4.72606	7.22193	9.05424	7.56729	8.6467	7.66269	2.47751	4.14855	5.69246	5.79772	8.75243	10.1322	7.10695	6.45221	9.4949	17.1647	16.9482	20.9287
AT1G05343	4.18469	4.56206	4.43194	6.47281	3.64395	4.08016	5.98325	4.5006	3.21611	5.4468	3.5774	3.91416	2.14821	3.52951	4.29376	5.80973	4.62072	4.72898	4.06312	3.50652	2.47897	6.80793	5.82058	3.88326	4.50814	5.72096	3.60151	4.38248	2.67874	5.91572
AT1G05347	22.0393	30.0997	62.5056	69.8228	59.9813	85.2662	74.2017	102.221	134.556	107.918	142.86	140.171	74.5428	61.9566	53.9988	58.3414	50.7822	76.8896	39.7393	14.3718	55.1342	67.9914	82.3935	95.8317	79.2902	79.6202	64.5934	164.03	132.546	158.879
AT1G05350	16.5993	14.8763	16.7599	23.3021	21.3363	19.0562	18.3267	17.0448	22.0398	15.0119	16.5111	14.3642	14.3393	13.6294	15.6816	24.9477	20.1299	22.2437	20.4642	19.3599	20.245	27.1878	25.3519	25.3974	15.9111	15.4853	10.0562	21.2341	20.3481	21.227
AT1G05353	0.511462	1.14051	0.356593	1.21104	0.767147	0.649117	0.753795	0.909695	0.33107	1.32849	0.904177	1.21856	0.161116	0.814503	0.560056	0.927604	1.28099	0.788163	0.495502	1.33346	1.51493	1.75688	1.59527	0.892703	0.371258	0.516176	0.374183	1.30431	1.49391	1.34222
AT1G05357	0.13949	0.247938	0	0.12528	0.0958934	0.0463655	0.329786	0.0957574	0.0472957	0.0442829	0.235872	0.0738521	0.0537052	0.0543002	0	0	0	0.13136	0.198201	0.444488	0.183628	0.351377	0.0431154	0.0892703	0.159111	0.473162	0.0935458	0.469551	0.154542	0.149136
AT1G05360	8.41587	5.45463	9.22047	10.1059	12.7059	9.08764	7.67929	6.41574	8.13486	8.94515	7.74447	8.45606	9.12988	8.52513	8.86756	12.0588	9.74469	10.4213	7.92803	8.49466	9.18139	12.0786	11.9861	12.8103	15.752	15.0982	9.44813	21.808	18.236	17.0512
AT1G05363	2.27833	2.28103	2.1905	2.7144	2.01376	3.47741	2.82673	1.3406	1.37157	1.90417	2.31941	1.80938	1.66486	1.24891	2.9403	2.05049	3.24823	2.62721	2.37841	2.51877	1.37721	3.86515	2.84562	3.03519	2.33362	1.63456	2.47896	4.3303	2.73025	3.03243
AT1G05370	3.02227	1.73557	2.1905	1.96272	1.77403	1.29823	1.22492	1.29272	0.851322	0.619961	1.37592	1.14471	1.0204	1.1403	0.980098	1.90403	1.92149	1.0071	1.43696	1.72856	1.92809	1.71296	3.10431	0.624892	1.11378	1.67757	0.654821	1.66951	1.18483	1.93877
AT1G05380	34.8724	35.4551	25.6747	51.7825	53.7003	46.4582	29.6807	30.1636	27.8099	49.4198	42.6929	41.2464	25.7785	28.5076	25.4826	40.1311	49.7757	51.4495	42.6132	37.8309	39.5718	50.6422	53.2475	53.3837	38.717	36.6055	21.1881	57.1809	60.4776	60.6983
AT1G05383	0.0464965	0	0.0509418	0.04176	0.14384	0	0	0.239393	0.189183	0.177132	0	0.0738521	0.214821	0	0.0466714	0	0.274498	0.175147	0.346851	0.19755	0.918139	0.0878442	0.5605	0.312446	0.265185	0.344118	0	0.104345	0.257571	0.149136
AT1G05385	14.6464	8.87618	12.226	13.0709	10.788	12.2869	19.9285	19.6303	18.398	17.4475	17.4545	15.5828	7.51873	10.4256	10.0343	14.0117	8.1892	13.355	14.5182	10.0751	12.349	12.6056	10.5633	10.9803	11.1908	13.2055	10.5707	15.0778	14.0634	13.4719
AT1G05397	0.13949	0	0.101884	0.33408	0.0479467	0.0463655	0.0942244	0.143636	0.0472957	0.0442829	0.275184	0.221556	0	0.217201	0.233357	0.146464	0.137249	0.262721	0.0991004	0.0987751	0	0.131766	0	0.0446352	0.371258	0.0430147	0.0935458	0.104345	0.61817	0.596543
AT1G05400	0.371972	1.09093	0.509418	1.58688	0.767147	1.29823	0.84802	0.0957574	0.520252	1.72703	1.10074	0.738521	0.268526	0.434402	0.420042	1.51346	1.00649	0.656802	0.346851	0	0.550883	1.84473	1.03477	0.981974	0.848591	0.860294	0.420956	0.939102	0.978769	1.04395
AT1G05410	8.18339	6.7935	8.50729	13.6138	10.6442	10.7568	10.1762	8.80968	10.2159	12.5764	10.3784	14.2535	7.67984	6.89613	5.32053	12.4982	9.1042	11.3408	9.31544	6.86487	8.30916	15.3288	14.0556	10.7124	9.9179	9.97941	8.9804	16.5386	14.527	14.5159
AT1G05417	0.92993	0.545463	0.967895	1.33632	0.910987	1.06641	1.60182	1.29272	0.662139	0.708527	0.707617	0.701595	0.859283	0.597302	0.793413	3.02692	1.18949	0.919523	0.941454	1.08653	1.28539	2.67925	1.89708	2.36566	0.795554	0.73125	1.16932	3.65206	3.19388	1.14337
AT1G05420	1.25541	1.1901	1.63014	2.88144	3.6919	3.29195	0.565347	0.622423	0.709435	0.398546	0.39312	0.553891	0.483347	1.1403	0.0933427	2.78281	1.09799	1.35739	0.495502	1.03714	0.688604	4.34829	1.89708	2.4103	0.68948	1.93566	0.841913	1.30431	0.412113	1.34222
AT1G05423	0.92993	0.595051	1.12072	1.16928	0.815094	0.834579	0.989357	0.574544	0.709435	0.885659	0.511056	0.406186	0.644462	0.325801	0.746742	2.14813	1.00649	1.35739	1.1892	1.03714	1.19358	1.88865	1.33658	0.937339	1.0077	0.559191	1.029	1.8782	1.803	1.14337
AT1G05427	0.976427	0.347113	1.17166	0.918721	0.623307	0.834579	0.471122	0.766059	0.662139	0.841376	0.39312	0.443112	0.751873	0.217201	0.466714	1.07407	0.548997	1.6639	0.941454	0.493876	0.688604	1.27374	1.25035	0.401717	1.11378	0.559191	0.654821	1.61734	1.49391	1.64049
AT1G05430	16.2738	9.07453	16.8618	18.625	18.3156	18.9171	21.2005	19.6781	23.1276	25.9055	23.5479	23.7804	16.3801	9.66544	10.9211	19.4797	16.6072	17.9526	17.1939	13.8779	17.5824	23.1909	20.9972	18.1219	12.2515	9.29118	8.04494	11.8431	13.4452	15.361
AT1G05433	0.650951	0.148763	0.509418	0.542881	0.719201	0.602752	0.188449	0.335151	0.189183	0.354263	0.19656	0.406186	0.375936	0.1086	0	0.439391	0.457497	0.656802	0.198201	0.148163	0.321349	0.483143	0.603616	0.312446	0.848591	0.430147	0.654821	0.521723	1.13331	1.14337
AT1G05440	1.48789	1.23969	1.32449	0.918721	0.958934	0.788214	1.79026	0.861816	1.0405	0.75281	0.864865	0.812373	1.18151	0.705903	0.793413	0.732319	0.777746	1.3136	1.58561	1.08653	1.00995	1.49335	1.121	1.5176	0.901628	1.07537	0.79514	0.626068	1.0818	0.149136
AT1G05447	0.185986	0.694226	0.101884	0.0835201	0	0.0463655	0.0471122	0.0957574	0	0.132849	0.275184	0.036926	0.214821	0.0543002	0.0466714	0	0.0457497	0	0.0495502	0.148163	0.504976	0.131766	0.0862308	0.0892703	0.477332	0.258088	0.420956	0.0521723	0.0515141	0.149136
AT1G05450	0.092993	0	0	0.0835201	0.43152	0.092731	0.0471122	0.191515	0.33107	0.0885659	0.19656	0.0738521	0.375936	0.814503	1.86685	0	0.0914995	0.437868	0.247751	0.296325	0.367255	0.219611	0.474269	0.0892703	0.265185	0.129044	0.0935458	0.104345	0.257571	0.24856
AT1G05453	6.6025	11.2068	8.35446	11.0247	10.836	11.6841	6.21881	7.32544	9.22266	7.17383	9.74938	8.82532	5.85386	10.2627	9.52096	10.4477	10.3852	9.93961	7.23433	8.54405	11.0177	13.3523	11.1238	12.5425	10.2892	10.7107	6.31434	11.0084	10.6634	10.8372
AT1G05460	8.41587	7.14061	10.8506	13.1127	13.1374	8.80945	11.0243	8.33089	11.0672	12.0892	12.855	10.5239	7.03538	6.84183	5.74058	9.95953	14.6857	13.3112	12.8831	11.6555	12.808	19.9406	13.6245	12.0515	7.74339	11.3989	5.09825	9.91274	12.9301	12.776
AT1G05463	7.71842	6.14886	8.45635	6.89041	6.85638	6.53754	7.63218	8.95331	8.13486	6.15533	7.66585	9.30536	5.85386	6.40743	3.50035	9.32486	6.40496	6.21773	8.67129	6.81548	5.92199	8.56481	7.02781	8.48068	7.79643	8.04375	5.89339	6.93892	7.05744	6.61169
AT1G05467	7.90441	10.3142	10.5959	10.8159	7.91121	9.50493	7.53795	10.0545	10.4523	6.90814	6.48649	6.49898	11.5466	19.9825	12.2279	13.5235	8.8297	12.4792	7.87848	11.5567	9.86999	10.4535	10.6926	10.5339	12.5167	12.9474	17.6334	14.2952	10.921	12.0303
AT1G05470	17.9477	18.6945	18.1353	13.3632	14.384	10.2468	12.4376	11.7303	10.5942	10.1851	11.9509	10.3762	13.2652	14.6068	14.8415	11.3265	11.6204	15.807	21.1084	22.6689	18.271	14.3186	15.5647	18.1219	19.0403	20.346	18.7092	20.1385	18.236	17.1506
AT1G05490	0.604455	0.297525	0.764128	1.00224	1.10277	1.76189	0.471122	0.478787	0.662139	0.309981	1.06142	0.480039	0.483347	0.380102	0.0933427	0.878782	0.320248	0.569228	0.495502	1.33346	1.00995	1.44943	1.63839	1.16051	0.636443	0.344118	0.280638	0.156517	0.61817	0.447407
AT1G05493	0.511462	0.19835	0.713186	0.668161	0.0958934	0.278193	0.282673	0.239393	0.945913	0.487112	0.353808	0.36926	0.0537052	0.271501	0.186685	1.70874	0.503247	1.62011	0.0495502	0.19755	0.504976	1.71296	0.603616	1.5176	0.371258	0.473162	0.140319	0.521723	0.824226	0.944527
AT1G05500	31.8501	32.4799	44.3194	46.0196	43.2959	36.9069	35.7582	33.3236	42.5188	40.386	42.2997	43.6835	35.1232	31.7113	32.9966	52.1899	45.9327	37.788	43.3069	41.2386	44.392	49.8516	53.1182	51.3304	33.4133	36.0463	23.7139	38.3988	39.7689	39.4216
AT1G05510	0.557958	0	0.152826	0.668161	1.05483	0.370924	0.565347	0	0.0945913	0.841376	0.471744	1.03393	0.429641	0.1086	0	0.292927	0.594747	0.0875736	0.346851	0	0.0918139	0.0878442	1.33658	0.669528	0.159111	0.0430147	0	0.156517	2.00905	1.34222
AT1G05517	0.13949	0	0.152826	0.16704	0	0	0.0942244	0	0.189183	0	0.157248	0	0	0	0	0	0	0.175147	0	0	0	0.0439221	0.215577	0.0446352	0.106074	0	0	0	0	0.0497119
AT1G05520	38.4061	30.298	40.1931	54.121	46.1247	37.7879	28.55	27.2908	33.4853	30.3338	33.7297	32.4211	37.9696	40.6166	42.1442	46.2825	38.8415	44.4436	35.9734	29.3856	39.8931	59.6023	49.1085	47.8043	39.4064	37.6379	33.8636	53.3201	43.8901	43.4482
AT1G05523	2.18534	3.17361	5.55266	7.64209	6.80843	5.56386	3.39208	2.77696	5.91196	5.62393	6.68305	7.56984	4.189	4.12682	6.48732	6.2003	5.30697	5.2982	3.71627	4.29672	6.01381	11.859	11.7705	9.7751	3.55347	4.04338	2.01124	5.53027	6.33624	3.82782
AT1G05530	0.232483	0.347113	0.509418	0.16704	0.383574	0.510021	0.895132	1.05333	1.79724	0.309981	0.668305	0.997003	0.644462	0.543002	1.02677	0	0.0457497	0.218934	0.346851	0.543263	0.964046	0.0878442	0.646731	0.848068	1.0077	0.645221	0.701594	2.34776	0.87574	0.944527
AT1G05540	3.90571	3.66948	3.87158	4.5936	4.4111	3.75561	1.9316	2.05878	1.37157	1.01851	2.16216	0.960077	0.966693	3.47521	1.68017	1.85521	1.14374	1.88283	3.12166	5.03753	2.52488	4.48006	4.39777	4.15107	1.53807	2.10772	1.40319	1.40865	1.54542	1.73992
AT1G05550	0.0464965	0	0.0509418	0.12528	0.191787	0.324559	0.0471122	0	0	0	0.157248	0.147704	0	0	0	0.0976425	0	0	0	0	0	0.219611	0.129346	0	0.212148	0.344118	0.187092	0	0	0.0497119
AT1G05553	1.58088	0.991752	1.78296	3.25728	2.78091	2.87466	1.79026	1.91515	2.45937	2.92267	3.5774	2.40019	3.0612	1.68331	2.6136	5.12623	2.74498	3.41537	1.78381	1.1853	3.16758	3.90907	2.41446	3.03519	2.33362	1.84963	2.7596	2.03472	2.73025	3.77811
AT1G05557	1.76687	2.28103	2.8018	2.63088	2.92475	3.43105	2.82673	2.48969	3.87825	2.87839	2.24079	2.58482	3.00749	1.68331	2.2869	2.19696	2.05874	1.97041	2.22976	4.44488	3.25939	2.45964	1.98331	2.4103	2.59881	1.7636	3.32088	2.24341	3.45145	3.13185
AT1G05560	38.1736	58.4142	50.2287	101.769	75.8517	80.3514	57.4769	72.4404	72.7407	67.3986	54.3292	76.9169	26.1544	40.0736	36.8704	38.1782	40.5343	40.3714	23.3381	33.8305	31.6758	61.0957	44.84	41.7785	38.1866	39.1864	34.0975	86.1887	77.1167	80.7819
AT1G05562	38.1736	58.4142	50.2287	101.769	75.8517	80.3514	57.4769	72.4404	72.7407	67.3986	54.3292	76.9169	26.1544	40.0736	36.8704	38.1782	40.5343	40.3714	23.3381	33.8305	31.6758	61.0957	44.84	41.7785	38.1866	39.1864	34.0975	86.1887	77.1167	80.7819
AT1G05563	1.3949	1.09093	1.98673	0.668161	1.05483	1.06641	0.471122	1.29272	1.0878	0.619961	0.904177	0.443112	0.590757	1.24891	1.54015	1.36699	1.28099	1.53254	0.991004	0.740813	0.826325	1.66904	1.33658	1.56223	1.27289	1.20441	1.07578	1.19996	0.721198	1.69021
AT1G05570	48.9608	69.2738	110.442	67.9853	72.3995	68.8991	67.5589	87.8095	109.395	52.6967	85.7395	87.2932	117.292	123.099	116.072	40.961	46.2987	80.3926	66.0009	34.9664	114.492	44.1857	56.395	86.2798	178.363	190.469	116.371	173.264	150.627	150.031
AT1G05575	0.697448	0.446288	0.764128	0.793441	1.34251	1.85462	1.17781	2.0109	1.74994	1.15136	1.92629	2.5479	1.23522	2.17201	2.42691	1.07407	0.869245	1.26982	0.594602	0.148163	0.734511	1.05413	1.37969	1.83004	2.81096	1.97868	1.44996	3.59989	2.73025	2.88329
AT1G05577	0.092993	0	0.407535	0.0835201	0.0958934	0.0463655	0.141337	0.335151	0.378365	0.177132	0.275184	0.0738521	0.214821	0	0.326699	0	0.0914995	0	0.0495502	0	0.137721	0.0439221	0.0862308	0.0446352	0.106074	0.0860294	0.140319	0.573896	0.206057	0.0497119
AT1G05590	18.1801	18.9425	21.2937	25.5571	27.7611	22.9973	18.0911	19.7739	20.7628	20.3701	19.1056	16.2105	18.1524	19.6567	14.8415	25.3382	21.1821	21.1928	21.703	17.9277	17.7201	37.5534	25.7399	27.2721	18.0856	17.9371	12.3481	24.521	17.5663	20.7796
AT1G05600	4.64965	2.87608	5.24701	9.02017	7.2879	9.13401	5.08812	3.5909	4.87145	7.57238	9.55282	6.83132	4.88717	3.96392	1.86685	10.5454	8.32645	7.13725	4.31087	5.08692	3.71846	8.47697	10.4339	8.25751	5.99317	6.06507	2.38542	12.4692	9.42709	12.3286
AT1G05607	0.557958	0.793401	1.47731	2.67264	1.53429	1.43733	0.989357	1.14909	1.70264	1.28421	1.45455	1.62475	0.483347	1.68331	0.933427	0.341749	1.05224	1.44496	1.13965	0.345713	0.918139	1.1859	0.991654	1.24978	1.85629	0.989338	2.43219	0.67824	1.13331	2.68444
AT1G05610	0.0464965	0.0991752	0.203767	0.2088	0.14384	0.649117	0.188449	0.191515	0.33107	0.221415	0.157248	0.295408	0.161116	0.271501	0.466714	0.341749	0.0914995	0.306508	0.445952	0.493876	0.642697	0.351377	0.431154	0.624892	0.68948	0.172059	0	0.573896	0.721198	0.894815
AT1G05620	8.69485	9.66958	16.1486	12.7786	12.8497	14.466	9.79934	14.986	18.6345	6.02248	10.9681	11.1886	19.6024	20.3083	20.302	13.9629	14.3654	11.6473	12.2389	12.742	19.74	16.8222	17.4186	16.9167	12.941	14.1949	12.6287	14.5561	11.7967	12.9251
AT1G05630	14.8789	18.0995	14.1618	18.2491	18.2197	14.6515	13.3799	13.1666	12.2969	12.045	10.5749	9.19458	12.8355	17.0503	12.3679	17.9662	18.3456	15.3254	24.2796	24.1505	21.8517	19.5014	19.2726	17.8987	24.5561	24.9485	14.4996	20.5037	22.4087	21.1276
AT1G05640	1.76687	1.78515	2.39427	1.8792	2.92475	1.15914	1.79026	2.53757	2.64856	3.01124	1.72973	2.28941	2.47044	2.06341	1.58683	3.36867	2.24174	2.71478	1.43696	2.12366	2.80032	5.00712	3.9235	3.34764	1.90933	1.4625	1.96446	2.76513	2.67874	2.63473
AT1G05650	0	0.19835	0.81507	0.0835201	0.14384	0	0.0942244	0.0957574	0.804026	0	0.039312	0	0.966693	1.0317	2.24022	0	0	0	0	0	0.367255	0	0.0862308	0	0.636443	0.172059	1.59028	0.730413	0.360599	0.198848
AT1G05660	0.0464965	0.842989	2.1905	1.58688	1.29456	1.06641	0.612459	3.01636	3.35799	0.398546	2.12285	1.77245	5.1557	4.72412	7.09405	0.0488212	0.594747	1.05088	1.13965	0.296325	4.77432	0.878442	1.42281	3.303	1.59111	2.06471	2.52574	2.92165	3.39993	2.98272
AT1G05670	4.83564	6.89267	6.5715	7.43329	7.33585	6.07388	6.26592	4.64423	3.64177	4.73827	3.61671	5.2435	4.02789	4.56122	3.36034	8.20197	5.26122	7.48754	8.27488	7.80323	5.60065	9.22364	6.89847	7.09699	6.15228	4.94669	2.43219	10.1214	8.80892	9.79325
AT1G05675	0.464965	0.892576	0.356593	0.45936	0.527414	1.3446	0.42401	0.287272	0.520252	0.177132	0.117936	0.480039	0.0537052	0	0.0933427	0	0.0914995	0	0.644153	0.19755	0.0459069	0.307455	0.129346	0.0892703	0.742517	1.84963	0.187092	1.72169	0.566656	1.54107
AT1G05680	2.6038	2.92567	2.95463	11.6093	5.99334	10.7568	5.32368	3.68666	7.70919	1.5499	1.33661	3.28642	1.98709	2.82361	2.00687	1.70874	1.23524	1.18224	0.743253	1.72856	3.35121	1.40551	1.76773	2.05322	9.22842	14.539	9.16749	22.2776	14.733	18.294
AT1G05687	18.0871	24.5954	27.0501	27.4363	20.665	23.1364	16.4893	16.0394	18.0669	9.6094	12.3047	9.26844	13.5337	21.1228	19.8353	27.6328	19.5809	23.6011	17.0948	24.4468	17.5364	36.9824	32.0347	27.5399	9.65272	17.0338	10.0094	13.9822	10.8695	12.3783
AT1G05690	4.83564	3.42154	3.87158	2.58912	4.12342	4.72928	5.7948	4.97938	4.58768	4.20688	3.69533	4.02494	3.86677	3.20371	2.89362	3.36867	2.74498	3.19644	3.41896	6.51916	3.39711	5.53419	4.69958	4.0618	2.81096	2.83897	3.78861	3.23468	4.0181	5.17004
AT1G05700	0.604455	1.38845	4.17723	1.54512	2.10965	1.80825	4.28721	2.44181	5.81737	1.10707	1.84767	1.21856	2.25562	0.488702	0.513385	2.5387	1.00649	2.23313	2.42796	0.938364	1.88218	3.20631	2.45758	4.41888	2.49274	2.36581	0.935458	2.76513	1.64845	1.54107
AT1G05703	1.90636	1.23969	2.64898	2.75616	2.82886	3.70924	3.58053	3.5909	4.58768	4.69399	4.16708	4.80039	2.95378	1.79191	2.19355	4.24745	1.64699	2.93372	2.77481	2.41999	3.21349	3.95299	3.62169	2.99056	2.59881	1.4625	2.01124	2.39993	2.42116	2.98272
AT1G05707	0.511462	1.04134	1.01884	0.835201	1.34251	1.4837	0.753795	0.957574	0.898618	1.10707	0.471744	1.25549	0.429641	0.923104	1.16678	0.829961	0.777746	1.35739	1.04055	2.46938	1.19358	2.15218	0.776077	1.33906	0.742517	1.59154	0.140319	0.521723	0.927255	0.397696
AT1G05710	2.92928	2.72732	6.72432	4.46832	5.27414	4.21926	3.4863	4.02181	6.5741	2.30271	3.85258	4.68961	4.45753	5.97302	5.92726	5.66326	4.16323	4.55383	3.17121	2.22244	7.71237	7.07146	5.64812	7.40944	4.13688	4.98971	7.53044	7.72151	5.92413	5.76659
AT1G05717	0	0	0	0	0.191787	0.185462	0	0.143636	0	0.0885659	0.039312	0.295408	0.0537052	0	0.280028	0	0	0.175147	0.0495502	0.0987751	0	0.351377	0.0431154	0.0446352	0.0530369	0	0	0.156517	0.0515141	0.0994239
AT1G05720	9.02032	7.88443	12.1242	14.5743	12.562	18.5462	12.0136	12.5921	15.0873	12.7978	12.973	12.998	14.2856	14.7154	11.2478	23.0924	17.5679	16.1135	8.42353	11.3098	10.8799	22.4881	14.4437	18.0326	9.81183	14.582	13.8448	19.7211	12.9816	14.0685
AT1G05723	0.325476	0.446288	1.01884	1.08576	1.39045	0.510021	0.612459	0.478787	1.18239	0.531395	0.235872	0.849299	0.590757	0.705903	0.513385	1.17171	0.320248	1.05088	0.495502	0.246938	0.826325	2.37179	1.29346	0.892703	0.954665	1.80662	0.187092	2.81731	1.28785	1.2428
AT1G05727	0.371972	0.644639	2.54709	1.044	1.19867	1.2055	0.518234	1.48424	1.0405	0.929942	1.14005	0.775447	1.0204	0.760203	1.49348	1.36699	1.05224	1.26982	0.594602	0.246938	1.69856	1.75688	1.85396	1.83004	1.21985	1.29044	1.029	3.18251	2.16359	1.73992
AT1G05730	4.69615	3.61989	7.53939	7.30801	6.66459	10.2004	6.07748	7.1818	8.56052	7.39525	6.84029	6.31435	7.62614	7.81923	5.41388	13.4258	8.8297	9.93961	4.65772	7.21058	6.79423	11.5076	7.5452	7.90043	6.09925	9.20515	7.2498	9.59971	6.5423	8.00362
AT1G05733	2.6503	2.82649	1.83391	2.00448	2.06171	1.76189	3.43919	4.02181	5.15523	4.02975	3.38083	2.62175	1.66486	1.79191	1.02677	3.66159	2.65348	2.53963	2.62616	1.87673	1.46902	3.51377	2.28512	3.07983	3.07614	4.34449	1.91769	3.9651	4.48173	3.97696
AT1G05750	6.88148	5.6034	6.62244	9.43777	9.34961	8.76308	7.30239	7.66059	6.19573	6.50959	7.23341	6.79439	6.12239	6.24453	4.29376	11.1801	9.1957	5.47335	6.98658	6.56855	5.37111	13.5719	8.83866	7.72188	6.84176	7.05441	5.42566	10.904	8.19075	10.2904
AT1G05753	5.16111	6.64474	16.1995	12.7786	10.836	15.6252	12.3434	17.38	25.3032	10.8936	18.3587	22.2664	23.308	19.3309	15.2615	9.47132	7.68596	16.8141	7.68028	4.88937	16.3429	5.97341	12.8484	16.8275	20.4723	18.1952	24.3687	29.8426	23.9541	27.2919
AT1G05757	1.44139	1.09093	0.916953	2.46384	2.10965	1.85462	0.84802	1.19697	1.51346	2.25843	1.17936	2.10478	2.41673	1.46611	1.16678	2.63635	0.960744	1.92662	1.28831	1.38285	2.34125	2.15218	1.33658	2.05322	1.59111	1.20441	2.01124	2.4521	1.69997	2.63473
AT1G05760	2.6968	3.07443	2.69992	5.51233	4.50699	4.1729	3.95743	4.2612	3.54718	3.14409	3.22359	2.91716	2.41673	3.25801	2.66027	5.37034	3.56848	2.40827	2.08111	2.66693	3.02986	7.90598	4.39777	3.61545	2.0154	1.84963	2.52574	3.07817	3.09085	3.13185
AT1G05763	23.8992	25.3393	29.3425	20.4624	11.9867	13.6315	25.1108	28.009	27.6207	17.0046	15.6069	18.6477	17.1857	19.6024	18.4352	28.4628	14.5942	17.9526	21.6039	25.237	21.8976	22.1367	17.8498	25.933	20.5783	22.1956	17.9608	26.4514	13.8573	16.1564
AT1G05767	6.46302	3.86783	6.01114	9.35425	8.24683	6.49117	6.45437	6.70301	6.47951	5.57965	8.09828	7.20058	6.1761	5.04992	7.14072	9.47132	7.54871	6.39287	6.44153	5.48202	7.71237	8.91619	8.01947	9.32875	7.79643	8.86103	7.29658	8.39975	7.88166	8.69959
AT1G05770	0.371972	0.0991752	0.407535	0.793441	0.479467	1.29823	0.659571	1.24485	1.32428	1.06279	0.904177	0.886225	0.375936	0.651603	0.466714	0.732319	0.731996	0.744376	0.148651	0.19755	0.826325	0.483143	1.03477	0.981974	0.265185	0.215074	0.467729	0.313034	0.463627	0.695967
AT1G05773	39.8475	38.3808	51.9097	50.9055	41.7616	41.4971	55.6866	61.1889	63.2343	34.9392	38.5651	38.0338	62.7276	63.0969	58.9926	42.9139	32.8941	37.9194	49.1043	36.5468	44.3002	41.5942	42.1669	44.0103	40.3081	37.1647	51.5905	44.2421	33.5872	43.6968
AT1G05777	22.3183	13.8845	8.71106	15.6183	13.8087	16.7843	21.3889	10.5333	13.9995	21.123	17.887	19.9401	16.3801	7.81923	16.1483	8.34843	20.5416	20.9739	20.4642	10.4702	15.9756	5.22673	17.9791	12.2747	16.5475	6.71029	14.7335	6.83458	15.0421	14.7644
AT1G05780	2.51081	1.93392	3.26028	4.09248	3.64395	3.52378	2.44984	2.72908	2.74315	3.94118	4.2457	4.17264	1.28892	3.25801	2.56692	3.41749	3.01948	2.71478	2.03156	0.888976	1.65265	3.90907	2.41446	3.03519	3.76562	3.44118	1.029	4.79985	4.58476	4.67292
AT1G05783	0.13949	0.0495876	0.203767	0.29232	0.383574	0.278193	0	0.0478787	0.0472957	0.221415	0.746929	0.258482	0.214821	0.217201	0.233357	0	0.0457497	0.0875736	0.0991004	0.148163	0.688604	0.351377	0.301808	0.401717	0.371258	0.344118	0	0.521723	0.412113	1.34222
AT1G05785	4.37067	3.76866	6.21491	6.05521	4.98646	5.05384	3.76898	3.30363	2.83774	3.49835	3.22359	3.02794	7.67984	5.86442	7.46742	3.95452	5.58147	5.21063	3.27031	3.80284	4.26934	4.48006	5.34631	5.7133	6.62962	4.64559	6.68853	5.99982	6.59381	7.10881
AT1G05787	0.0464965	0	0	0	0	0	0	0.0478787	0.236478	0	0	0.036926	0.0537052	0.217201	0.186685	0	0	0.0875736	0.0495502	0	0	0	0	0	0.106074	0.0430147	0	0	0	0.149136
AT1G05790	12.8795	16.7606	18.6447	20.4624	18.7951	17.4798	14.9346	13.5975	12.5334	17.0046	12.2654	14.8443	12.9429	13.3036	15.5882	19.7238	18.7116	19.4851	15.9056	17.7795	18.5464	22.1367	19.6175	18.8807	18.669	15.6574	20.5333	20.2429	21.0178	23.9114
AT1G05805	19.854	22.4136	23.5351	28.2715	24.8843	27.3557	20.2111	18.4812	15.844	27.3226	22.8796	24.5189	13.6411	18.9508	19.1353	26.6076	23.7899	24.5206	20.6129	20.3477	25.5702	29.6035	29.7496	24.8172	28.5339	23.443	22.1704	30.1034	25.4995	26.6456
AT1G05810	11.1127	13.0415	16.9127	16.4535	16.4937	18.9635	14.8403	19.5824	20.6209	22.2743	15.9607	19.6816	12.7818	14.0095	14.9815	15.9645	18.2084	15.3254	11.7929	10.8159	12.9458	17.9202	13.3227	12.8103	30.3902	23.486	33.8168	34.4859	31.0115	31.7162
AT1G05820	3.39425	3.17361	2.95463	5.63761	3.35627	5.10021	3.15652	3.68666	3.07422	4.07403	4.04914	4.28342	2.47044	3.25801	2.24022	4.44273	4.34623	4.9917	3.96402	2.51877	3.02986	3.382	5.56189	5.22232	3.07614	2.27978	2.05801	5.63461	6.5423	5.17004
AT1G05830	34.3144	32.7774	32.3481	38.3775	45.5973	35.0987	23.4148	24.9448	20.6209	26.7026	24.9238	27.0668	26.047	25.684	23.1957	39.9358	39.3905	38.7951	37.6086	43.3623	37.7814	39.0028	40.3991	45.885	42.4295	38.4551	25.4445	60.7808	50.0202	52.0484
AT1G05833	16.3203	15.7689	16.9127	19.3349	17.069	18.1753	20.9649	22.6466	24.7356	16.3847	13.5627	15.3612	17.7227	20.1454	20.9088	14.0605	12.5354	17.6461	17.3426	21.0391	20.3827	20.863	17.548	21.1571	18.616	15.9154	18.0543	22.9037	18.133	21.7241
AT1G05835	3.02227	4.81	3.56593	3.92544	4.89056	5.74932	3.20363	3.35151	4.3985	3.49835	2.24079	3.13871	3.43713	5.15852	5.83392	6.39558	7.73171	5.47335	2.62616	3.70407	3.81028	6.89577	4.87204	5.35622	12.2515	10.9687	20.3462	17.3212	9.42709	14.665
AT1G05837	1.48789	1.43804	3.26028	2.21328	2.44528	2.6892	1.9316	2.58545	3.21611	1.85988	1.72973	2.43712	1.71857	1.68331	2.56692	2.09931	1.78424	2.10177	1.33786	2.32122	1.51493	2.59141	2.02642	2.09785	3.28829	2.53787	1.49673	4.38248	2.62722	3.18156
AT1G05840	14.7859	16.0168	18.7466	23.4691	21.3363	21.8382	14.1337	14.986	14.8508	23.9128	20.6388	19.6816	14.6078	15.8557	14.2814	28.8534	24.4761	25.1336	13.9732	16.3967	19.0055	20.863	20.8247	23.2549	32.5116	25.5077	20.3462	37.6684	36.2144	34.6492
AT1G05843	0.0464965	0.19835	0.0509418	0.16704	0.14384	0.0463655	0.0942244	0.0957574	0.0945913	0.221415	0	0	0.0537052	0	0.140014	0	0.182999	0.306508	0.198201	0	0.137721	0.0878442	0.0431154	0	0	0	0.0467729	0	0.309085	0
AT1G05847	0.0464965	0.0495876	0.0509418	0.0835201	0.0958934	0	0.0942244	0.0957574	0.0945913	0.132849	0	0	0.0537052	0	0.140014	0	0.182999	0.306508	0.148651	0	0	0.0878442	0.0431154	0	0	0	0.0467729	0	0.309085	0
AT1G05850	438.927	434.734	509.418	676.095	717.139	647.031	468.343	541.891	587.412	572.977	576.904	589.303	487.536	506.893	523.886	635.897	608.929	598.347	497.137	543.411	507.18	755.812	741.499	707.958	408.172	369.023	366.232	462.09	469.964	470.275
AT1G05860	6.18404	8.3803	7.59034	9.64657	9.78113	9.87585	8.29175	6.75089	8.51322	11.4693	9.71007	7.12673	3.75936	5.43002	6.20729	10.3989	8.0977	9.6331	8.62174	11.0628	9.73227	11.815	10.1321	11.5159	8.59198	6.96838	6.50144	8.76495	9.94223	10.1412
AT1G05867	3.62673	2.28103	4.48288	4.34304	2.49323	2.22554	4.38144	2.05878	3.07422	1.37277	1.25799	1.58782	3.38343	2.66071	1.40014	2.09931	0.869245	1.62011	5.15322	2.56815	3.81028	3.11847	2.93185	2.23176	1.27289	1.29044	0.701594	1.14779	0.978769	0.894815
AT1G05870	13.2515	18.1986	17.3712	26.9352	35.1929	23.971	16.8662	15.3212	14.6617	16.119	15.9214	16.986	11.3318	15.7471	17.8751	27.5352	22.6004	20.9301	17.1939	18.9648	19.0514	32.6341	32.8108	33.8335	13.6835	14.539	11.9271	16.8517	19.8329	16.5044
AT1G05873	3.9987	4.16536	4.48288	3.42432	3.40422	3.06012	3.76898	3.83029	2.93233	2.52413	2.98771	3.10179	1.77227	3.09511	4.76048	4.39391	4.66647	3.76567	3.66672	3.75345	3.16758	3.82122	5.08762	4.32961	4.24295	4.64559	6.92239	4.38248	4.89384	5.8163
AT1G05890	47.4729	43.1412	42.3836	64.7698	69.0433	65.4681	37.4071	52.092	45.9241	84.2704	67.4595	68.1285	32.6527	39.8021	37.4304	64.6393	76.3106	65.8116	42.3159	40.399	45.0347	55.3858	60.4047	67.1313	75.1533	68.7375	65.1079	107.84	115.701	123.186
AT1G05894	0.371972	0	0.152826	0.16704	0.383574	0.463655	0.235561	0.478787	0.425661	0.265698	0.0786241	0.18463	0.214821	0	0.186685	0.146464	0.0914995	0	0.495502	0.246938	0.137721	0.0439221	0.172462	0.0446352	0.424295	0.172059	0	0	0.154542	0.198848
AT1G05900	13.577	10.1159	15.5882	10.6071	9.4455	9.92222	13.5212	12.3048	10.9726	8.41376	11.6364	11.3363	7.08908	7.76493	13.3013	7.86022	10.8884	11.8224	14.3696	15.5571	13.818	13.7915	12.5466	12.5871	10.9256	12.4312	8.74654	14.1909	15.9179	10.5389
AT1G05910	24.3642	26.1327	18.0844	31.8629	30.0146	21.7918	23.2263	18.9121	21.5195	19.3516	19.6953	18.5738	19.7635	22.1545	18.3885	21.4813	23.2409	25.4839	32.8518	25.484	28.6	30.482	29.7927	30.5751	25.1395	22.4107	14.219	20.9733	23.0783	24.6074
AT1G05913	0	0.148763	0	0.16704	0.14384	0.139097	0	0.0478787	0.0945913	0.0885659	0	0	0	0.271501	0.0933427	0.292927	0.228749	0.13136	0.0495502	0.0493876	0.0918139	0	0.0862308	0	0	0	0.374183	0	0.0515141	0.0497119
AT1G05917	0	0.148763	0	0.16704	0.14384	0.139097	0	0.0478787	0.0945913	0.0885659	0	0	0	0.271501	0.0933427	0.292927	0.228749	0.13136	0.0495502	0.0493876	0.0918139	0	0.0862308	0	0	0	0.374183	0	0.0515141	0.0497119
AT1G05927	27.8514	24.2483	30.1066	36.5818	35.6723	32.3631	30.1989	28.4399	31.6408	29.271	28.7371	30.5378	32.5453	30.1909	29.1696	30.1715	32.1163	27.6733	27.6986	25.3358	29.7477	34.6546	34.1474	33.2532	30.9205	28.9919	34.4249	32.0338	35.1326	34.9475
AT1G05933	6.23053	3.52072	4.73759	7.09921	3.97958	4.1729	8.19753	4.40484	5.62818	2.43556	4.12776	3.61875	4.24271	2.22631	4.66714	3.46631	2.56199	4.81655	6.73883	5.33386	6.38106	2.54748	5.82058	6.38283	4.03081	3.09706	5.19179	2.08689	2.93631	4.12609
AT1G05937	0.13949	0.148763	0	0.29232	0.0479467	0	0.141337	0.335151	0.0945913	0.0442829	0.039312	0	0.10741	0.162901	0	0.244106	0.274498	0	0.495502	0.0493876	0	0.175688	0.0862308	0.267811	0	0	0	0.260862	0.0515141	0.198848
AT1G05940	29.0603	33.1245	34.5895	44.8503	42.8164	42.3781	28.9269	27.3866	24.2627	30.201	30.7027	31.1656	32.1157	49.9562	39.2039	46.8196	41.6323	47.0708	32.604	31.8056	34.017	46.1621	48.936	48.9201	37.9214	40.7779	36.4361	52.8506	49.196	48.8668
AT1G05943	0	0.19835	0.0509418	0.12528	0.0958934	0.139097	0	0.191515	0.141887	0.177132	0.0786241	0	0	0	0.280028	0.439391	0.137249	0.175147	0.0991004	0.19755	0.0459069	0.439221	0.215577	0.178541	0	0	0	0.260862	0	0
AT1G05950	4.13819	3.02484	4.17723	6.01345	6.80843	4.31199	3.95743	3.97393	3.02692	3.49835	2.9484	2.80638	2.20191	2.11771	2.56692	6.98144	4.34623	3.9846	4.95502	5.28447	4.6366	10.4974	6.1655	7.05236	2.97007	2.70993	1.91769	3.07817	2.62722	2.83358
AT1G05960	64.5372	81.1749	91.7972	101.268	102.702	87.2135	59.5498	66.7908	70.9908	75.4581	83.3808	82.4559	52.0403	62.8797	52.7853	100.132	89.4865	87.6612	61.7396	71.8589	83.872	113.187	91.2322	98.3313	71.6529	77.9857	50.2809	109.875	89.9952	93.1602
AT1G05970	2.6038	2.72732	6.11302	4.96944	5.0344	4.82201	3.62764	3.39939	4.30391	5.80106	5.89681	5.61276	2.90008	4.56122	6.76735	7.66494	6.49646	7.88163	3.86492	4.29672	4.08572	5.49026	6.81223	4.90987	6.15228	4.64559	7.71753	10.1736	7.72712	8.30189
AT1G05973	1.58088	1.48763	2.13956	0.960481	1.67813	1.4837	1.9316	1.96303	1.37157	1.8156	1.45455	2.14171	1.0741	2.06341	1.07344	2.63635	0.960744	2.27691	1.68471	2.81509	2.01991	1.93257	0.905424	1.87468	0.901628	2.10772	1.59028	2.4521	1.803	0.994239
AT1G05977	2.37132	2.47938	3.26028	2.96496	1.24661	2.50374	2.07294	4.02181	3.45258	0.841376	1.9656	2.06786	3.1149	3.09511	4.48045	2.9781	2.01299	3.89703	1.78381	3.75345	2.47897	3.68946	3.27677	1.6515	1.96237	1.59154	1.77737	1.98255	1.95754	2.4856
AT1G05987	0.557958	0.0495876	0.101884	0.16704	0.383574	0.092731	0.0471122	0.143636	0	0.132849	0.0786241	0.110778	0.214821	0.1086	0	0.0976425	0	0.0437868	0.148651	0.0493876	0.183628	0.0878442	0.732962	0.312446	0.159111	0.215074	0.841913	0	0.0515141	0.397696
AT1G05990	0	0.0495876	0.254709	0.16704	0.191787	0	0.0942244	0.287272	0.283774	0	0.19656	0	0.322231	0	0.560056	0	0	0	0.0991004	0	0.137721	0.263533	0.129346	0.401717	0.212148	0	0	0	0.0515141	0
AT1G05993	0.0464965	0	0.203767	0.33408	0.28768	0	0	0.0957574	0.0472957	0	0.117936	0	0.214821	0.0543002	0.420042	0.0488212	0.274498	0.13136	0.198201	0.0987751	0.229535	0.219611	0	0	0	0	0	0	0	0.298272
AT1G05997	0.092993	0	0.407535	0.45936	0.28768	0	0	0.0957574	0.141887	0.221415	0.275184	0	0.214821	0.217201	0.560056	0.292927	0.411748	0.0875736	0.247751	0.0987751	0.229535	0.746676	0	0.0892703	0.159111	0.0430147	0.0467729	0	0	0.198848
AT1G06000	37.8017	27.9178	58.2775	19.2931	24.0692	23.7855	70.9039	52.5229	64.6059	9.38798	15.5283	16.2475	32.5453	44.2547	49.8917	12.5959	15.5092	16.9893	35.8248	29.2374	42.6475	27.8905	27.9819	28.3433	21.0557	27.7445	28.7653	15.7039	21.0178	17.3495
AT1G06002	37.8017	27.9178	58.2775	19.2931	24.0692	23.7855	70.9039	52.5229	64.6059	9.38798	15.5283	16.2475	32.5453	44.2547	49.8917	12.5959	15.5092	16.9893	35.8248	29.2374	42.6475	27.8905	27.9819	28.3433	21.0557	27.7445	28.7653	15.7039	21.0178	17.3495
AT1G06003	1.16241	0.694226	0.764128	0.584641	0.191787	1.11277	0.895132	0.670301	1.65535	0.619961	0.353808	1.07086	0.214821	0.434402	0.746742	0.292927	0.503247	0.0875736	1.04055	1.13591	0.780418	0.439221	0.905424	0.892703	0.371258	0.344118	0.608048	0.573896	0.721198	0.745679
AT1G06010	3.11527	2.72732	4.27912	5.05296	5.46592	4.96111	5.60635	5.36241	4.11472	6.33246	6.44717	4.24649	3.75936	4.72412	3.40701	7.07908	5.39847	5.99879	4.65772	3.01264	4.77432	8.60874	5.0445	4.90987	4.72029	5.50588	6.50144	9.2345	6.49078	6.51226
AT1G06017	5.67257	4.56206	5.04324	7.64209	6.18512	6.76936	10.4589	9.14483	7.18894	6.73101	8.01966	7.86525	4.40382	4.88702	4.38711	9.95953	4.89522	6.65559	8.32443	5.03753	6.10562	11.9468	8.57997	10.4893	4.82636	5.03272	4.63052	5.00854	6.23321	5.96543
AT1G06020	0.0464965	0.644639	0.356593	0.33408	0.0958934	0.510021	0.188449	0.143636	0.236478	0.221415	0.550368	0.110778	0.375936	0.0543002	0.606728	0.195285	0.594747	0	0	0.19755	0.780418	0.219611	0.129346	0.714163	0.212148	0.172059	0	0.104345	0.515141	0.198848
AT1G06030	0	0	0.152826	0.25056	0.0479467	0	0.0471122	0.143636	0	0	0	0	0	0.434402	0	0	0	0.0437868	0.0495502	0	0	0.0439221	0.0431154	0	0.0530369	0.0860294	0	0.104345	0	0
AT1G06033	0.418469	0.0495876	0.458477	0.29232	0.383574	0.092731	0.800908	0.670301	0.567548	0.797093	0.550368	0.258482	0.429641	0.651603	0.280028	0.829961	0.228749	0.306508	0.495502	0.19755	0.550883	1.1859	0.474269	0.401717	1.06074	0.430147	0.79514	1.513	0.669684	0.497119
AT1G06040	88.8083	98.2826	88.9445	168.001	175.821	194.225	78.913	70.7647	79.5513	227.747	217.749	233.668	82.33	76.3461	65.4332	203.145	179.385	189.071	115.898	127.321	101.087	198.133	188.069	198.448	137.153	154.939	123.247	232.428	194.826	190.098
AT1G06045	37.4762	52.067	51.5531	72.2031	73.9818	79.0068	33.591	30.1157	36.6068	87.2374	93.8771	96.2293	34.5861	40.2908	29.9163	103.452	71.0036	82.9322	48.3115	64.5001	43.1066	110.245	85.196	90.4309	60.7803	83.7066	57.1565	132.57	90.3043	80.3842
AT1G06050	2.32483	1.53721	2.8018	3.7584	2.63707	2.96739	3.01518	3.15999	3.59447	3.18837	3.38083	5.02194	3.75936	2.11771	2.52025	4.88212	2.79073	2.80236	3.46851	3.01264	2.20353	4.52398	3.79416	4.24034	3.07614	3.44118	0.79514	4.43465	4.12113	3.77811
AT1G06060	13.4375	13.3391	15.0278	20.713	18.6513	17.248	10.7887	13.9806	14.1414	22.23	18.6732	19.3123	9.88175	12.9778	13.208	22.5066	14.6399	21.0177	13.8245	14.915	15.2411	22.3564	19.7037	20.8	16.6536	16.3026	11.6932	20.7124	19.2663	18.642
AT1G06070	12.1821	9.02494	13.2449	18.5832	15.5347	15.7643	9.98779	11.0121	11.8239	12.8863	13.1695	15.2505	8.00207	10.4256	11.2478	16.5016	15.4634	16.7266	10.8515	11.8036	13.0376	19.4136	18.1947	20.0858	14.9034	11.3989	11.4126	20.1907	16.9997	18.99
AT1G06080	3.06877	1.53721	2.1905	12.2357	19.8499	29.4421	2.6854	1.86727	3.35799	4.1626	2.55528	1.88323	10.6336	3.63811	4.29376	80.0668	82.624	87.3109	3.27031	2.17305	2.11172	21.8732	26.5591	24.8172	17.0779	10.1945	18.943	19.1994	20.3996	20.6305
AT1G06083	3.39425	2.72732	3.31122	5.67937	3.78779	3.52378	5.51213	4.59635	4.68227	5.22539	5.2285	4.68961	3.00749	2.55211	3.54702	4.8333	2.92798	3.41537	4.50907	3.21019	3.90209	4.12868	3.06119	3.52618	5.67495	4.3875	4.4902	7.3563	5.51201	5.96543
AT1G06087	0.232483	0.0495876	0.152826	0.0835201	0.0958934	0.092731	0.235561	0	0.0945913	0.309981	0.19656	0.147704	0.268526	0	0.280028	0	0.0457497	0.0437868	0.0495502	0.0493876	0.137721	0.439221	0.215577	0.267811	0.0530369	0.0860294	0	0	0	0.347984
AT1G06090	2.23183	5.50422	20.3767	6.18049	5.17824	5.33203	8.05619	10.9642	19.0129	2.16986	10.2604	8.12373	23.7377	21.883	26.0893	0.683497	2.01299	6.87453	5.50007	4.69182	23.5044	4.21652	6.25173	11.7391	11.7212	15.8294	20.8607	13.8778	12.1058	10.9863
AT1G06100	1.95285	2.03309	1.5792	1.16928	1.58224	0.649117	0.471122	0.478787	0.472957	0.75281	1.21867	1.32934	0	0	0	0	0	0.0437868	1.78381	1.72856	1.51493	2.54748	1.29346	2.23176	0	0.258088	0	0	0	0
AT1G06110	23.7597	33.1741	30.0047	38.1687	37.6861	33.5686	21.2005	27.6739	30.8368	34.275	37.2678	37.3692	35.2843	36.9242	34.9102	57.5114	49.0437	56.7477	23.2886	25.7803	30.8495	34.6985	38.1571	40.6626	41.7931	40.0897	43.6859	60.3634	55.2747	60.9468
AT1G06113	0.185986	0.0495876	0	0	0.0958934	0.0463655	0.188449	0.335151	0.0945913	0.265698	0.157248	0.221556	0.10741	0.217201	0.233357	0.244106	0.274498	0.175147	0.247751	0.0493876	0.0918139	0.0878442	0.0431154	0.0446352	0.159111	0.301103	0	0.104345	0.0515141	0.0994239
AT1G06120	0.790441	1.28928	4.22817	1.12752	1.29456	2.41101	1.74315	3.39939	4.02013	0.531395	3.38083	2.51097	8.05578	5.37572	8.07414	0.439391	0.365998	2.53963	2.52706	0.246938	7.20739	1.49335	1.89708	3.9279	2.65185	3.2261	4.30311	3.23468	3.60599	2.933
AT1G06123	0.092993	0	0.203767	0.16704	0.239734	0.185462	0	0	0.0945913	0.0885659	0.0786241	0.036926	0.375936	0	0	0	0.137249	0.0437868	0.0495502	0.296325	0.275442	0.131766	0.301808	0	0.106074	0.0860294	0	0	0	0
AT1G06130	15.6693	17.9507	18.1353	24.8472	22.2473	21.9309	17.6671	16.8533	18.3034	22.23	15.9607	19.4969	18.0449	18.5164	18.8552	26.0217	20.2671	26.1407	18.1849	17.1869	20.4286	26.5729	20.6092	25.1296	22.2225	21.7224	16.277	23.8949	23.2844	24.5577
AT1G06140	1.11592	0.495876	0.713186	1.6704	1.58224	1.15914	1.46048	0.574544	0.756731	1.23992	0.707617	0.886225	1.12781	0.543002	0.466714	2.58753	1.00649	1.57633	0.743253	0.839588	1.14767	1.80081	0.862308	1.16051	0.583406	0.989338	0.140319	1.40865	0.566656	0.596543
AT1G06143	3.81271	1.43804	2.75086	3.42432	2.58912	3.29195	3.20363	2.96848	3.21611	3.18837	2.9484	2.91716	1.93339	1.52041	1.54015	2.00167	3.56848	3.89703	2.18021	1.82734	1.3313	4.9632	3.27677	3.52618	1.85629	2.79596	0.841913	4.01727	1.90602	4.07638
AT1G06148	0.0464965	0.0991752	0	0	0.0479467	0.139097	0.282673	0.0957574	0.189183	0	0	0.110778	0	0.1086	0	0.0488212	0	0.0875736	0.0495502	0.0493876	0.0459069	0.307455	0.258692	0	0.0530369	0	0	0	0	0.0994239
AT1G06150	31.8501	30.8931	28.2218	26.977	27.7611	19.5662	26.7597	26.8599	22.6546	17.9789	21.9754	18.2415	21.1598	24.598	18.0618	24.5083	21.9599	23.8638	36.7167	38.5717	37.4601	33.4247	26.7316	29.6378	27.5262	26.368	16.6512	36.9902	29.5691	32.4619
AT1G06153	0.418469	1.33886	1.06978	1.50336	2.1576	1.57643	1.08358	1.05333	1.74994	0.309981	0.904177	0.886225	1.82598	2.44351	2.38024	1.95285	1.00649	2.40827	0.891904	1.53101	1.28539	1.62512	1.6815	1.07124	1.21985	2.02169	2.43219	3.28686	0.669684	1.69021
AT1G06160	0.557958	0.247938	0.662244	2.75616	1.34251	0.880945	1.97871	0.909695	2.31749	0.885659	0.746929	0.738521	0.805578	0.0543002	0.560056	0.488212	0.320248	0.700589	0.743253	0.148163	0.0918139	1.31766	0.776077	0.803433	3.28829	1.4625	2.2451	2.34776	1.64845	1.78963
AT1G06170	0.13949	0.148763	0.407535	0.04176	0.14384	0.0463655	0.141337	0.0478787	0.141887	0.0442829	0.275184	0.295408	0.214821	0	0.326699	0	0.182999	0.0437868	0.445952	0.543263	0.367255	0.61491	0.344923	0.401717	0.212148	0.0430147	0.187092	0	0.103028	0.0994239
AT1G06173	0.371972	1.23969	0.254709	1.41984	1.48635	0.649117	1.13069	0.335151	0.0945913	0.309981	0.982801	0.480039	0.429641	0.162901	0.373371	1.36699	0.777746	0.525442	0.743253	0.790201	0.137721	1.84473	0.5605	0.580257	0.742517	0.430147	0.187092	0.573896	0.927255	0.745679
AT1G06177	0.325476	1.09093	0.101884	1.21104	1.24661	0.649117	1.13069	0.191515	0.0472957	0.309981	0.825553	0.516965	0.375936	0.162901	0.373371	1.36699	0.686246	0.437868	0.594602	0.740813	0.0918139	1.80081	0.517385	0.490987	0.742517	0.430147	0.187092	0.573896	0.927255	0.347984
AT1G06180	1.67387	1.09093	4.381	2.42208	1.67813	1.71552	2.21427	2.20242	5.24982	1.68275	1.49386	3.28642	2.41673	1.086	1.82018	3.66159	1.05224	1.92662	1.63516	1.5804	1.88218	4.87536	2.37135	3.21373	2.33362	3.31213	3.41442	5.79113	4.32719	3.62897
AT1G06190	55.5168	38.4304	49.3117	52.6177	38.3094	36.7215	83.954	66.5514	76.6663	61.1547	47.6462	47.6715	24.4359	24.7066	22.5423	40.3752	29.6458	35.5549	64.7126	37.5839	38.5618	61.2714	44.7538	42.8051	36.7546	36.4335	28.9992	43.5639	35.3902	35.1961
AT1G06200	18.5521	16.2647	18.9504	27.8957	28.0968	27.9584	26.1002	22.4072	29.4652	37.9505	34.0442	34.8582	19.8172	14.4982	18.9486	30.7574	28.1361	28.5928	24.4778	21.7799	21.0254	32.1949	26.6022	27.1828	24.5561	20.389	22.03	30.0513	43.787	36.9857
AT1G06207	6.18404	5.55381	4.89042	7.85089	7.62353	5.70296	7.39662	7.22968	6.19573	6.24389	5.46437	5.50198	9.39841	5.26712	8.82089	7.32319	7.27421	8.23192	6.59018	2.71632	5.14158	5.7538	7.41585	5.5794	8.00858	5.85	10.29	5.16506	7.16047	7.65564
AT1G06210	8.83434	9.12411	9.88272	14.9919	13.521	12.936	14.3221	14.603	15.7495	14.6577	17.1794	16.0628	7.78725	7.65633	9.84766	12.2053	11.0714	15.7195	12.5362	9.38364	13.4507	21.2583	16.1252	18.3004	10.3422	7.91471	6.87562	13.617	13.0331	13.4719
AT1G06213	0.557958	0.446288	0.305651	0.918721	1.05483	0.649117	0.612459	0.622423	0.945913	0.75281	0.668305	0.738521	0.751873	0.162901	0.560056	1.17171	0.731996	0.656802	0.495502	0.0987751	0.229535	1.14198	0.5605	0.624892	0.477332	0.903309	0.0467729	0.156517	0.515141	0.198848
AT1G06220	77.4167	64.1663	70.8601	93.8766	85.1533	64.3553	78.913	55.0126	59.4034	61.4204	53.4644	51.7334	55.9071	61.305	51.0585	73.2807	62.4026	67.9571	90.8255	73.3899	68.3554	96.3212	84.4631	82.9768	67.8342	63.1886	43.452	81.3888	65.7836	66.7631
AT1G06227	4.37067	3.52072	3.7697	5.17825	6.47281	5.61023	4.52277	2.20242	3.2634	3.8969	3.18427	2.21556	4.67235	5.37572	3.50035	9.32486	3.79723	6.17394	4.50907	3.70407	2.6626	8.16951	6.07927	5.84721	4.98547	6.53824	4.91116	9.2345	9.118	7.75506
AT1G06230	32.873	39.5213	31.2783	41.9688	49.0495	40.4307	38.2551	31.983	35.7555	43.6187	42.5356	39.4739	29.0545	28.9963	26.696	31.9291	37.652	32.7525	44.7934	42.177	49.8549	51.301	44.1933	45.3047	37.9214	45.9397	25.959	45.8595	49.6596	45.8841
AT1G06233	1.90636	2.13227	2.59803	3.09024	4.12342	3.43105	2.73251	0.383029	1.79724	2.56841	2.43735	1.25549	3.1149	3.52951	2.19355	6.68851	2.65348	2.80236	3.07211	1.82734	1.79037	5.66595	4.31154	4.19571	2.49274	4.12941	3.04024	4.3303	4.99687	4.87177
AT1G06237	2.88278	2.72732	3.00557	3.38256	5.22619	3.80197	3.39208	1.62787	2.31749	2.87839	2.67322	1.66167	3.65195	4.56122	2.42691	7.95786	3.01948	4.33489	3.41896	2.32122	2.29535	7.37892	5.17385	5.17768	3.76562	4.94669	3.74183	7.3563	7.21198	6.2637
AT1G06240	14.6929	14.3804	18.0334	12.528	12.8018	13.7706	16.7248	13.6933	14.0941	10.4508	10.9681	10.5239	13.5337	15.1498	16.8017	12.0588	13.2674	13.3112	10.5046	14.273	12.1194	15.6802	13.4089	13.8815	14.373	13.1195	12.2077	15.0256	12.0028	13.5216
AT1G06243	3.06877	2.03309	2.39427	2.83968	3.40422	2.78193	2.49695	1.86727	2.41208	1.94845	1.69042	1.58782	2.41673	3.63811	2.14688	5.07741	2.05874	4.55383	2.42796	2.27183	1.79037	4.21652	3.57858	3.48154	3.55347	4.00037	3.55474	6.52154	6.38775	4.97119
AT1G06247	3.11527	3.17361	2.34332	3.46608	2.20555	2.45737	2.59117	3.39939	1.79724	1.23992	1.45455	1.95708	2.63155	3.31231	2.05354	4.10098	2.65348	5.25442	2.03156	2.17305	2.06581	3.82122	2.88873	2.85665	2.59881	3.39816	2.43219	6.10416	5.61504	3.67868
AT1G06250	2.97578	3.52072	3.05651	3.63312	3.26038	4.82201	2.26139	2.0109	1.60805	3.3655	1.92629	2.5479	1.34263	2.28061	2.19355	2.48988	3.11098	2.49585	2.18021	1.5804	1.60674	4.12868	3.57858	2.09785	2.49274	1.67757	2.05801	4.38248	3.6575	3.23128
AT1G06253	6.74199	6.7935	7.74316	12.2775	9.68523	10.3859	7.20817	6.5115	6.14844	6.86385	7.03685	8.71455	8.48542	9.88264	10.221	12.303	10.3394	12.4355	7.58118	5.72896	8.17143	11.4198	10.5202	9.59656	6.20532	6.40919	7.7643	12.9909	8.96346	8.60017
AT1G06257	0.185986	0	0.56036	0.626401	0.719201	0.556386	0.42401	0.0957574	0.0472957	0.575678	0.39312	0.738521	0.10741	0	0.420042	1.56228	0.777746	0.919523	0.346851	0.345713	0.0459069	1.01021	0.862308	0.624892	0.265185	0.258088	0.0935458	0.365206	0.154542	0.0994239
AT1G06260	1.72037	1.63639	1.42637	1.6704	1.82197	1.90099	1.64893	1.77151	0.945913	1.46134	1.80835	1.62475	2.20191	1.24891	0.746742	3.2222	3.11098	2.3207	1.98201	1.62979	2.34125	2.02042	2.58692	2.49957	2.65185	3.69926	1.54351	5.00854	6.69684	4.22552
AT1G06263	1.3019	1.78515	2.1905	7.55857	9.06193	9.2731	1.69604	2.15454	1.74994	5.31395	4.00983	4.80039	3.16861	1.73761	1.35347	9.37368	8.32645	9.2828	2.92346	1.87673	1.28539	6.76401	7.24339	8.1236	3.0231	2.32279	2.2451	6.4172	6.95441	6.11457
AT1G06265	3.11527	3.27278	3.00557	3.46608	4.69878	2.96739	3.20363	2.44181	1.89183	3.05552	3.02703	2.80638	3.38343	2.33491	2.19355	4.88212	6.08472	4.72898	3.51806	2.86448	3.9939	3.60161	4.87204	5.08841	5.30369	6.23713	2.2451	8.76495	9.94223	8.50074
AT1G06267	0.836937	0.446288	0.866011	2.2968	1.91787	1.90099	0.471122	0.526665	0.33107	0.619961	0.353808	1.29241	1.12781	0.814503	0.233357	2.63635	2.42474	2.14555	0.545052	0.444488	0.229535	2.94278	2.8025	1.87468	0.371258	0.817279	0.0467729	1.93038	1.28785	1.73992
AT1G06270	1.53438	1.73557	2.64898	3.38256	3.97958	4.26563	1.74315	1.91515	1.84453	1.68275	3.18427	2.36327	1.61116	2.28061	1.07344	4.78448	3.11098	3.24022	2.52706	2.51877	2.6626	4.1726	3.96662	2.18712	1.27289	2.02169	1.49673	5.11289	2.57571	3.57926
AT1G06273	0.697448	0.644639	0.662244	2.38032	1.82197	2.31828	0.612459	0.574544	0.189183	0.75281	0.668305	0.997003	1.18151	0.705903	0.326699	2.00167	2.42474	1.88283	0.693703	0.642038	0.0918139	1.84473	2.41446	1.07124	0.318222	1.41949	0.233865	1.25214	0.824226	1.73992
AT1G06277	0.464965	0.297525	0.866011	2.088	1.53429	1.94735	0.706683	0.478787	0.141887	0.974224	0.628993	1.21856	0.912988	0.760203	0.653399	2.2946	2.47049	2.27691	0.594602	1.1853	0.229535	2.02042	1.50904	1.42833	0.424295	1.11838	0.608048	1.19996	0.87574	1.69021
AT1G06283	3.90571	2.18185	2.75086	6.80689	4.60288	6.16661	2.73251	1.53212	1.0405	3.14409	1.84767	4.28342	3.22231	2.22631	2.47358	9.32486	5.35272	5.82365	3.17121	1.9755	1.00995	8.21344	6.46731	6.56137	2.33362	2.36581	2.19833	5.16506	2.83328	3.28099
AT1G06287	0.371972	0.396701	0.713186	0.709921	0.57536	1.15914	0.376898	0.143636	0.378365	1.10707	1.02211	1.10778	0.590757	1.1946	0.933427	0.829961	1.14374	0.875736	0.148651	0.592651	0.367255	0.790598	0.862308	1.16051	0.318222	0.817279	1.59028	0.834757	0.824226	0.646255
AT1G06290	46.8685	39.7197	56.953	62.4313	62.6184	46.1337	55.7337	52.2835	58.8358	46.7185	51.145	45.3821	58.8609	47.6756	54.6055	56.3885	53.1154	56.8353	58.4692	54.1288	61.9744	64.7412	56.4381	61.1502	62.9548	66.8879	50.7486	83.0584	74.6955	73.7725
AT1G06310	0.371972	0.19835	0.305651	0	0.57536	0	0.0471122	0	0.472957	0.398546	0.471744	0.480039	0.966693	0.1086	0.140014	0.39057	0.274498	0.175147	0.198201	0.592651	0.413162	0.307455	0.172462	0.312446	0.530369	0.73125	0	0.208689	0.463627	0.447407
AT1G06320	0.0464965	0	0.101884	0	0.239734	0	0	0	0.614844	0	0.0786241	0	0	0.162901	0	0.292927	0	0	0	0	0.0459069	0	0.215577	0	0.0530369	0.0860294	0	0.104345	0.0515141	0.149136
AT1G06330	0	0	0.305651	0	0	0	0	0.239393	0.851322	0.0885659	0.039312	0.332334	0.0537052	0.271501	0.606728	0	0	0.13136	0	0	0	0	0.172462	0	0.0530369	0.0860294	0.79514	0	0.0515141	0.198848
AT1G06337	0.325476	0.396701	0.152826	0.876961	0.479467	0.510021	0.42401	1.05333	0.662139	0.265698	0.864865	0.627743	0.375936	0.162901	0.653399	0.292927	0.411748	1.0071	0.396402	0.839588	0.642697	0.527065	0.301808	0.803433	1.11378	1.03235	0	1.56517	0.978769	0.24856
AT1G06340	0.883434	0.545463	0.152826	0.2088	0.767147	0.139097	0.0471122	0.143636	0.236478	0.221415	0.275184	0	0.214821	0.162901	0.233357	0.927604	0.640496	0.0437868	0.644153	0.296325	0.0918139	0.219611	0.388039	0.401717	0.371258	0.129044	0.654821	0.208689	0.154542	0.894815
AT1G06350	3.02227	3.61989	3.61687	5.63761	6.71254	7.60394	0.753795	0.813937	1.18239	1.37277	2.00491	1.10778	6.39092	5.21282	3.59369	21.7255	17.6136	17.0331	3.66672	4.44488	3.3053	14.67	13.84	9.28412	17.0249	16.5176	17.3995	80.8149	55.8413	67.6082
AT1G06360	25.5266	38.4304	48.9551	28.2298	28.4803	25.6865	26.9011	43.0908	43.2282	16.5175	21.3857	18.9061	27.7119	41.9741	42.4709	42.2792	43.0505	36.9123	35.6761	63.9075	50.0845	42.6045	45.4005	41.8678	22.6998	32.6912	30.3089	14.9735	16.4845	15.2119
AT1G06370	2.6038	2.42979	2.8018	3.132	3.35627	2.96739	1.50759	2.20242	1.89183	2.74554	2.43735	2.14171	1.77227	2.44351	2.75361	3.80806	3.93448	4.11596	2.62616	3.45713	4.31525	4.08476	3.01808	3.74935	4.18992	5.5489	2.66606	8.24323	6.5423	5.66716
AT1G06380	6.83499	3.27278	6.72432	9.60481	6.95227	7.04756	8.90421	5.12302	6.99976	10.2294	7.58722	5.90817	4.67235	4.56122	3.73371	7.95786	4.57497	6.34909	8.52264	6.22283	4.03981	11.9468	7.2865	8.74849	5.99317	3.14007	2.29187	6.05199	5.51201	7.00938
AT1G06390	43.9392	54.7447	51.6041	54.2045	49.1454	47.3856	44.1913	48.6447	48.9037	51.501	48.1966	48.2623	33.0824	42.8429	46.0646	67.0804	56.1807	57.1856	48.4601	57.8328	44.2084	66.9373	55.6189	60.7038	47.415	54.2846	40.2715	70.4848	52.8535	54.9317
AT1G06397	6.23053	3.91742	5.80737	9.68833	9.63729	7.51121	5.32368	4.02181	3.54718	5.00397	5.58231	5.09579	5.10199	6.73323	6.3473	8.15315	7.54871	7.9692	6.34243	5.33386	5.87609	6.89577	6.4242	8.92703	7.10695	7.48456	9.02717	15.5474	11.4877	11.3343
AT1G06400	19.854	21.9177	24.1464	32.4893	31.6928	35.0523	31.9421	39.069	36.7487	47.117	42.1818	47.8931	19.9246	20.8513	25.9959	33.9796	29.8746	26.1407	23.7345	19.9526	24.193	46.5574	33.3713	37.8953	27.5792	20.561	22.7784	53.0071	50.2263	54.2357
AT1G06407	0	0.0991752	0	0.25056	0	0.092731	0	0	0.0945913	0.0442829	0	0	0	0	0	0	0.137249	0	0.0495502	0	0	0.0439221	0	0	0	0	0	0.0521723	0.257571	0
AT1G06410	108.383	126.597	116.402	143.78	157.217	126.902	124.847	106.674	127.178	143.521	150.211	141.427	92.0507	86.0116	91.0091	109.945	131.805	123.917	128.533	145.051	147.224	141.825	148.101	149.751	117.689	110.29	77.1753	158.865	151.246	152.715
AT1G06417	0.0464965	0	0	0	0	0	0.0471122	0	0	0	0	0	0	0	0	0.195285	0.0914995	0.569228	0.148651	0	0.0459069	0.0878442	0.0862308	0	0.0530369	0.258088	0	0.260862	0.772712	0.0994239
AT1G06420	0.464965	0.694226	0.356593	0.626401	0.863041	0.602752	0.895132	0.478787	0.945913	0.929942	1.25799	0.849299	0.375936	0.705903	0.513385	0.488212	0.594747	0.569228	0.891904	0.3951	0.59679	0.702754	1.29346	0.981974	0.159111	0.0860294	0.32741	0.104345	0.257571	0.198848
AT1G06423	3.90571	2.92567	4.02441	1.8792	1.82197	2.13281	4.617	2.77696	3.68906	2.61269	2.83047	2.58482	2.57785	1.79191	1.91353	2.05049	1.64699	0.875736	2.97301	2.51877	2.15763	5.09497	4.05285	2.67811	1.90933	1.33346	1.44996	2.24341	0.772712	1.09366
AT1G06430	96.0153	99.2247	88.3332	104.108	103.996	103.673	123.246	108.254	121.219	162.607	143.685	179.239	72.7705	68.0382	81.7215	108.383	107.146	112.094	98.7536	106.084	100.903	92.4561	94.9401	98.242	129.145	136.959	119.645	165.386	186.533	170.065
AT1G06440	1.3949	0.942164	1.42637	1.92096	1.10277	0.973676	2.07294	0.861816	1.51346	0.75281	0.943489	0.960077	0.966693	0.705903	0.793413	0.976425	1.00649	2.3207	1.58561	0.938364	1.51493	1.80081	2.15577	1.38369	0.636443	1.03235	0.420956	1.46083	1.59694	1.39193
AT1G06450	6.32353	6.94226	5.04324	7.05745	6.85638	6.95483	8.33886	5.02726	5.95925	8.05949	7.66585	7.38521	3.97418	7.76493	5.88059	11.3753	6.90821	9.23902	6.14423	6.71671	5.60065	8.3452	9.18358	8.03433	8.96324	5.46287	8.18526	9.44319	8.7574	8.10305
AT1G06453	3.71972	3.37196	4.63571	2.75616	2.30144	3.43105	4.52277	3.06424	3.35799	2.0813	2.04423	3.24949	5.96127	4.88702	3.68704	3.71041	3.01948	3.15265	3.86492	2.86448	3.62665	5.3585	2.93185	2.63348	2.49274	3.2261	4.58375	5.68678	2.88479	3.57926
AT1G06457	0.092993	0.0495876	0.0509418	0.0835201	0	0	0.0942244	0.191515	0.141887	0.0885659	0.353808	0	0.0537052	0	0.280028	0.341749	0.182999	0.306508	0.148651	0.642038	0.137721	0.351377	0.0862308	0.223176	0.159111	0.172059	0.0467729	0.260862	0	0.0994239
AT1G06460	38.5921	63.8192	49.0061	35.329	44.0151	33.9396	51.3994	66.9344	52.2144	46.2757	53.543	47.45	34.801	67.6581	65.1065	44.7203	47.3967	45.1004	31.6626	52.7953	42.0967	45.1959	38.5021	41.5107	87.0336	78.975	66.0434	42.0509	44.3022	42.3546
AT1G06463	0.418469	0.148763	0.0509418	0.33408	0.0958934	0.0463655	0.235561	0.0957574	0.141887	0.0885659	0.19656	0.036926	0.698167	0.488702	0.513385	0.292927	0.137249	0.481655	0.297301	0.493876	0.275442	0.263533	0.129346	0.133906	0.265185	0.473162	0.32741	0	0.257571	0.298272
AT1G06467	0.0464965	0	0.152826	0.0835201	0.14384	0	0.0942244	0	0.0945913	0	0	0	0.0537052	0.0543002	0	0	0	0	0.198201	0	0	0.0439221	0.0431154	0.133906	0	0.258088	0	0	0	0.347984
AT1G06470	17.0177	14.5292	17.6259	19.0426	18.6992	14.8833	15.8297	14.6509	18.398	14.7462	14.8993	14.3273	13.5337	15.0955	13.348	16.8433	16.4242	17.6023	18.6309	16.1003	16.5724	20.7312	18.2378	22.63	15.2216	12.5173	9.91586	14.4517	13.5997	17.3992
AT1G06473	1.85986	2.23144	2.85274	3.25728	4.21931	3.84834	2.59117	3.68666	2.97963	4.11831	2.51597	4.3942	2.41673	4.77842	4.24709	5.46798	3.75148	3.37158	0.891904	2.66693	2.06581	4.08476	2.93185	3.9279	3.12918	5.07574	8.60622	6.88675	6.64532	6.31342
AT1G06475	0.511462	1.14051	1.12072	0.751681	1.96581	1.43733	0.800908	1.00545	0.945913	0.974224	1.06142	0.812373	0.966693	0.651603	0.933427	0.927604	1.82999	0.744376	0.743253	0.592651	0.413162	1.05413	1.85396	1.69614	0.424295	0.559191	1.26287	0.626068	0.87574	0.745679
AT1G06487	0	0.247938	0.458477	0.584641	0.383574	0.556386	0.282673	0.0478787	0.236478	0.221415	0.471744	0.332334	0.0537052	0	0	0.927604	1.00649	0.700589	0.198201	0.19755	0.229535	0.351377	0.215577	0.580257	0.795554	0.473162	0.32741	0.730413	0.721198	0.596543
AT1G06490	4.88213	9.32247	5.90925	8.51905	8.67835	7.46485	4.42855	4.69211	4.54038	4.07403	4.79607	4.09879	5.10199	7.05903	5.78725	5.46798	5.85597	6.87453	7.38298	6.02528	7.2992	10.2339	8.70931	8.8824	7.69035	9.20515	4.58375	8.2954	9.37557	8.05333
AT1G06500	5.53309	2.72732	2.69992	6.13873	5.32208	6.07388	6.07748	5.07514	6.90517	8.32519	7.39066	7.60676	6.06869	4.12682	6.58066	6.73733	6.17621	7.3124	7.58118	3.951	5.83018	8.25736	7.41585	10.6678	5.09154	6.1511	5.19179	5.89547	7.93318	6.01515
AT1G06510	10.2757	5.45463	10.0865	10.8994	8.39067	9.69039	19.4573	17.8109	17.9724	16.7832	16.1572	15.8782	5.26311	5.26712	5.36721	17.6245	9.88194	10.2461	13.8245	12.1	7.57464	17.0418	13.064	12.5871	8.96324	8.94706	8.32558	16.1213	11.3846	11.0858
AT1G06515	10.4617	8.03319	15.0788	13.0709	11.7949	12.6578	8.15041	11.2515	13.3374	10.1408	8.8059	11.6686	11.4392	15.0412	11.8079	13.7676	12.3067	10.3337	11.7434	8.64282	10.6504	13.3962	11.7705	12.721	12.6758	13.8507	20.5333	12.104	10.921	12.8754
AT1G06520	0.371972	0.892576	1.42637	1.8792	2.30144	2.08645	0.471122	0.191515	0.709435	1.41705	0.943489	0.627743	0.10741	0.271501	0.653399	2.14813	2.15024	0.831949	0.792803	0.790201	0.826325	4.61182	1.72462	2.23176	0.583406	0.172059	0.654821	2.97382	1.33937	1.14337
AT1G06530	32.5476	19.9838	25.369	29.9002	32.3161	31.8067	44.7566	28.7272	31.1206	33.3008	34.1622	27.9899	21.321	15.5299	22.3089	22.946	21.6396	18.8721	41.5231	24.3481	27.7737	34.8742	28.4562	27.9416	23.5484	19.2276	14.6399	26.5557	30.4964	29.6283
AT1G06540	32.8265	20.1821	26.9992	29.9002	32.364	31.8995	44.9922	28.9187	31.2624	33.345	34.1622	27.9899	21.4821	16.2358	22.3089	22.946	21.6396	18.8721	41.5231	24.6444	28.095	34.8742	28.4993	28.0755	23.5484	19.3996	14.7802	26.8688	30.4964	29.6283
AT1G06547	1.72037	0.545463	0.916953	0.50112	0.719201	0.510021	1.08358	0.957574	0.520252	0.265698	0.471744	0.775447	0.859283	0.705903	1.02677	1.56228	0.503247	0.394081	0.792803	0.345713	0.413162	1.66904	1.46592	0.267811	0.424295	0.344118	0.280638	1.09562	0.309085	0.646255
AT1G06550	27.3864	24.1987	35.8121	23.8032	23.3021	19.5199	39.48	25.9981	31.4989	13.2406	17.6118	14.1427	21.2673	24.3265	27.1161	15.6228	17.2934	19.5727	33.05	26.0766	40.0308	31.9753	29.5772	29.6824	23.9727	21.5074	20.0188	20.5559	24.3662	19.0397
AT1G06553	1.06942	0.347113	0.305651	0.584641	0.28768	0.649117	0.612459	0.430908	0.0945913	0.309981	0.117936	0.221556	0.483347	0.543002	0.186685	0.488212	0.182999	0.0875736	0.842353	0.246938	0.137721	1.1859	0.862308	0.669528	0.318222	0.258088	0.0935458	0.991274	0.257571	0.397696
AT1G06560	10.6942	6.54556	8.762	18.6667	14.7676	12.3796	9.42244	7.75635	8.08756	17.6246	11.2432	13.6996	5.96127	5.10422	6.58066	15.0369	13.4962	12.4792	11.7434	8.7416	8.21734	14.9335	15.1766	13.2566	10.2361	8.60294	11.2255	17.7908	21.6359	19.0894
AT1G06570	40.266	30.9426	21.9559	52.6594	62.2348	69.6874	40.1396	33.946	33.6272	131.609	93.6806	117.425	14.8763	19.3852	24.0357	24.5571	50.828	34.9419	24.7256	24.6444	24.3766	20.2481	28.8442	30.5305	74.4638	62.5864	65.716	86.5017	134.503	124.876
AT1G06573	34.1284	31.984	33.7744	34.9114	36.4874	48.1738	47.2064	41.1757	55.3832	66.4687	53.8968	63.5866	32.2768	36.544	35.6569	29.1463	29.0511	37.4377	34.7842	25.2864	30.8954	39.6617	33.4576	36.2438	55.7418	51.4886	47.6616	80.2932	71.7592	66.8129
AT1G06577	0.092993	0.495876	0.254709	0.542881	0.191787	0.41729	0.188449	0.191515	0.0472957	0.0885659	0.235872	0.18463	0	0.543002	0.186685	0.146464	0.594747	0.394081	0.148651	0.888976	0.0918139	1.27374	0.603616	0.803433	0.265185	0.688235	0.374183	1.25214	0.154542	0.894815
AT1G06580	0.650951	1.53721	1.17166	2.79792	2.68502	1.53006	0.753795	0.957574	1.22969	4.42829	2.08354	1.95708	1.39633	1.35751	0.886756	3.41749	3.33973	3.06508	1.73426	2.66693	1.3313	2.59141	3.23366	3.83862	2.17451	1.24743	0.935458	4.38248	2.73025	3.43012
AT1G06583	0.13949	0.942164	0.254709	0.33408	1.34251	0.278193	0.376898	0.239393	0.0472957	0.177132	0.432432	0.18463	0.268526	1.57471	0.280028	0.878782	0.228749	0.700589	0.396402	0.642038	0.321349	1.66904	0.948539	1.11588	0.901628	1.07537	0.0935458	0.939102	0.87574	0.24856
AT1G06587	0.13949	0.942164	0.152826	0.29232	1.05483	0.231828	0.329786	0.239393	0.0472957	0	0.39312	0.036926	0.268526	1.35751	0.280028	0.829961	0.182999	0.700589	0.297301	0.444488	0.229535	1.66904	0.819193	0.803433	0.530369	1.07537	0	0.88693	0.721198	0.149136
AT1G06590	8.22988	6.69432	9.52613	7.01569	8.67835	7.60394	7.44373	6.41574	5.62818	4.20688	4.59951	3.50797	7.14279	8.30793	6.39398	5.71209	7.27421	8.53843	8.22533	8.09956	7.66646	8.82835	7.847	7.3648	11.6151	11.9151	6.2208	8.03454	10.7149	10.1909
AT1G06593	0.092993	0.148763	0.152826	0.0835201	0.28768	0.139097	0	0	0.189183	0	0.039312	0.036926	0	0	0	0.292927	0.182999	0.175147	0	0.0987751	0.321349	0.61491	0.129346	0.357081	0.212148	0.215074	0	0.104345	0.154542	0.24856
AT1G06613	1.20891	1.43804	0.611302	0.584641	0.719201	0.973676	0.942244	0.526665	0.851322	0.797093	0.904177	1.40319	0.698167	1.1946	0.840084	1.26935	0.914995	1.13846	1.33786	1.5804	0.780418	1.1859	1.20723	2.05322	1.27289	1.67757	0.187092	1.35648	1.90602	1.39193
AT1G06620	3.39425	3.47113	3.92252	10.7741	10.788	9.13401	4.2401	3.63878	5.77007	5.26967	5.73956	5.42813	10.5799	9.28534	11.2478	6.63969	7.18271	10.9905	4.40997	2.61754	10.0077	8.96011	11.9861	12.6318	6.25836	4.34449	5.37889	7.82585	8.44832	8.60017
AT1G06630	9.81076	12.4465	12.9392	19.0008	19.0348	18.0362	8.76287	8.5224	10.3105	15.6762	13.8771	12.7764	6.98167	10.1541	10.8744	15.574	16.1954	17.5585	9.91004	10.9147	10.5127	13.8355	20.0055	20.1305	19.0403	14.9691	17.8673	28.0165	24.6238	24.7565
AT1G06640	35.6163	43.3395	63.1679	130.458	125.189	116.702	54.0848	62.9126	73.3083	76.5652	95.371	87.4039	73.7372	80.0385	75.7009	151.297	106.414	134.294	59.2125	53.2892	98.9294	172.965	171.901	157.919	52.6657	50.7574	50.3744	107.318	94.4254	92.4145
AT1G06645	16.5993	14.0333	14.4675	13.0291	10.5483	10.4786	13.7568	15.4648	11.6347	13.6391	9.74938	9.30536	7.51873	9.66544	10.5011	13.2794	12.4439	9.98339	10.901	16.1003	12.9458	16.1633	11.6843	10.0875	8.75109	13.2485	6.7353	16.4865	10.5604	12.0303
AT1G06650	27.5724	29.0583	26.6935	30.4431	25.6515	30.1839	35.1928	32.8927	32.6813	32.9908	37.3857	37.6646	18.9579	24.0007	21.1888	32.4173	23.4696	20.1857	27.3022	31.9537	28.6918	33.82	27.4214	28.0309	26.0411	25.5937	20.2059	29.0078	29.2085	30.8711
AT1G06660	1.3949	2.62814	1.73202	1.92096	1.58224	1.57643	3.43919	2.10666	2.64856	2.47984	2.86978	2.28941	1.98709	1.73761	1.16678	4.5892	2.37899	3.41537	2.18021	2.17305	2.38716	2.9867	2.45758	2.99056	1.69718	3.44118	2.52574	2.76513	1.23634	1.69021
AT1G06670	43.3348	33.0253	36.0159	44.3074	44.3986	33.8005	54.98	32.8927	37.8838	37.5076	39.1548	31.4241	31.9546	27.2587	25.3425	33.9308	32.8026	33.9786	61.69	41.8806	45.9987	58.5043	47.1683	55.9279	42.4826	43.6599	22.1704	53.6853	43.3749	46.2321
AT1G06680	3286.61	3420.85	3161.5	2696.07	2681.71	2715.12	3793.19	3955.69	3459.91	3866.08	3886.03	3999.09	2431.02	2744.28	2816.52	3372.42	3187.66	3522.78	3956.83	4001.58	3467.4	2752.25	3158.76	3109.2	2381.04	2546.6	2311.85	1569.71	1735.36	1661.17
AT1G06683	0.697448	0.942164	0.866011	0.793441	1.24661	0.788214	0.42401	0.622423	0.236478	0.531395	1.14005	0.664669	0.537052	0.597302	0.420042	1.65992	1.00649	1.0071	0.644153	0.3951	0.504976	1.49335	1.37969	0.714163	0.583406	0.946323	0.280638	1.40865	2.52419	1.34222
AT1G06687	0.371972	1.38845	0.81507	1.12752	1.05483	0.556386	0.753795	0.430908	0.236478	0.619961	0.314496	0.553891	0.10741	0.868804	0.373371	1.41582	1.32674	0.875736	0.594602	0.642038	0.459069	1.66904	0.776077	2.05322	0.371258	0.989338	0.654821	3.33903	2.11208	1.14337
AT1G06690	54.0289	47.5049	43.9628	27.9375	27.1858	29.303	57.8067	44.2399	48.2416	30.0681	27.7936	28.8392	35.6065	38.4989	46.578	25.4847	25.1166	30.3443	48.7574	46.8688	46.6414	26.0019	32.3366	26.1116	47.9984	42.8857	48.5503	25.5123	27.6116	26.6456
AT1G06693	0.092993	0.297525	0	0.584641	0.239734	0.41729	0.282673	0.287272	0.141887	0.221415	0.19656	0.110778	0.0537052	0	0.326699	0.244106	0.640496	0.394081	0.198201	0.0987751	0	0.570988	0.388039	0.669528	0.106074	0.0430147	0	0.469551	0.669684	0.646255
AT1G06700	43.8462	53.7529	57.1058	67.0666	64.6801	64.6335	50.2216	61.0932	58.4102	79.8421	64.4717	67.5008	39.0437	42.7886	43.8244	80.3109	71.8728	68.6577	46.4781	48.6467	54.8129	80.9485	64.5007	69.9433	66.2962	63.5757	49.3922	110.397	88.0892	91.0226
AT1G06710	4.32418	2.57855	4.33006	6.13873	4.84262	4.31199	4.14587	3.30363	2.69585	3.54263	2.67322	3.6926	3.43713	3.14941	1.49348	7.22554	4.48347	5.77986	6.88748	4.24733	2.84623	6.28086	7.24339	7.76652	5.99317	3.26912	2.7596	7.40847	7.52107	7.75506
AT1G06717	68.0244	60.2985	55.4247	47.8988	39.6999	44.1863	80.2792	58.6514	73.8285	79.7536	62.8599	81.7173	42.4808	43.1144	45.5046	39.6917	39.848	46.7205	62.4333	57.0426	62.2039	38.2122	41.6926	37.3596	55.1054	51.4456	54.8179	55.5635	54.3474	49.016
AT1G06720	23.5272	12.5952	16.8108	26.3506	21.9596	17.6189	25.5348	14.986	14.9927	17.3589	17.3759	12.7395	16.6486	10.6428	9.14759	16.7945	13.5419	18.5656	40.1852	19.9032	17.5824	29.4278	24.274	27.2275	19.5176	19.8728	10.6642	17.8429	20.2451	19.9345
AT1G06727	0.0464965	0.19835	0.203767	0	0.191787	0.139097	0.0471122	0.191515	0.283774	0.398546	0.117936	0.110778	0.0537052	0.488702	0.0933427	0.683497	0.228749	0.569228	0.545052	0	0.367255	0.658832	0.129346	0.133906	0.318222	0	0	0.469551	0.412113	0.646255
AT1G06730	13.6235	15.2234	14.4675	17.2887	16.2539	13.4924	15.6413	16.3745	13.5266	12.3992	12.1867	11.6317	10.8484	12.652	11.4812	18.6009	12.3982	12.9609	13.329	11.7542	11.9817	19.8528	15.2197	14.9081	10.7665	9.20515	9.16749	10.7997	9.4786	12.2291
AT1G06733	0	0	0	0.04176	0.0958934	0.092731	0.0942244	0.0957574	0	0.0442829	0.039312	0.110778	0.10741	0.0543002	0	0.292927	0.0914995	0.175147	0	0	0.0918139	0.658832	0.172462	0.0446352	0.265185	0.0860294	0.280638	0.156517	0.412113	0.447407
AT1G06737	0	0.347113	0	0.04176	0	0.092731	0.0471122	0	0	0.0885659	0.117936	0.295408	0.214821	0.325801	0.0466714	0.195285	0.0914995	0.13136	0.0991004	0.148163	0.183628	0.219611	0.431154	0.223176	0	0.0430147	0.0467729	0.313034	0.257571	0.497119
AT1G06740	3.25476	2.97525	3.4131	3.92544	3.6919	3.19922	2.12005	3.49514	2.12831	4.02975	3.89189	3.32334	2.63155	2.06341	2.84695	8.10433	4.16323	5.2982	3.02256	5.33386	3.44302	6.01733	4.74269	3.74935	3.65955	4.00037	3.64829	8.34757	5.30596	4.82206
AT1G06743	0	0.247938	0	0.12528	0.14384	0	0.0471122	0.143636	0.0472957	0	0.157248	0.406186	0.161116	0.271501	0	0.292927	0.320248	0.0875736	0.198201	0.0987751	0.0459069	0.219611	0.258692	0.0892703	0.0530369	0.129044	0.280638	0.208689	0.154542	0.24856
AT1G06750	0.92993	0.892576	1.63014	1.4616	1.05483	0.92731	0.659571	1.14909	0.567548	1.99273	1.2973	1.40319	0.429641	0.760203	0.560056	2.9781	1.18949	1.18224	1.0901	2.32122	0.688604	2.50356	1.20723	0.758798	1.432	0.774265	0.654821	4.01727	1.75148	1.14337
AT1G06753	5.57958	5.95051	6.26585	9.06193	8.96603	7.18665	6.40726	8.80968	9.64832	6.86385	8.05897	8.9361	5.04829	6.89613	5.41388	7.56729	5.12397	6.48045	7.43253	6.7661	7.11557	9.1358	8.70931	9.68583	9.65272	9.97941	7.53044	13.617	12.621	14.7147
AT1G06757	0.604455	0.0495876	0.203767	0.50112	0.28768	0.0463655	0.188449	0.143636	0.189183	0.0442829	0.117936	0.36926	0.214821	0.1086	0	1.07407	0.228749	0.744376	0.743253	0.493876	0.367255	0.658832	0.689847	0.446352	1.11378	0.387132	0.280638	1.14779	0.824226	0.745679
AT1G06760	100.804	91.3403	118.695	106.029	104.859	108.263	134.929	133.39	145.86	104.995	136.609	136.036	73.039	81.0702	98.6166	80.6039	86.6043	94.4044	101.231	88.058	122.893	116.745	124.431	126.764	134.767	117.989	112.208	123.127	119.255	129.5
AT1G06770	4.18469	2.23144	3.92252	4.176	5.27414	4.40472	5.22946	3.97393	5.91196	5.22539	6.72236	5.68661	2.20191	2.17201	1.07344	5.02859	5.07822	4.72898	5.15322	4.39549	3.58074	7.77422	4.52712	4.99914	5.83406	5.63493	2.43219	9.02581	6.85138	8.25218
AT1G06773	0.092993	0	0	0.0835201	0.0958934	0.231828	0	0.287272	0	0	0	0	0.161116	0.1086	0	0.244106	0.0457497	0	0.198201	0.246938	0.137721	0.219611	0.301808	0	0.0530369	0.258088	0	0.156517	0.412113	0.0994239
AT1G06780	7.39295	8.52906	12.226	13.3632	11.7949	8.94854	10.506	11.2036	8.79699	10.0522	12.3833	12.1487	8.75394	9.44824	10.7811	10.9848	8.14345	10.8591	8.47309	6.71671	13.6803	18.2716	11.2962	16.2472	10.6604	9.20515	7.06271	16.6951	10.6119	13.3725
AT1G06787	5.3471	4.41329	4.9923	6.26401	5.94539	5.19294	4.05165	3.92605	4.11472	5.66822	5.11056	6.12972	5.63904	6.02732	6.62733	7.42083	6.22196	8.45085	4.36042	4.79059	5.83018	3.46985	4.91516	5.17768	7.74339	5.24779	9.4949	8.66061	9.78769	8.45103
AT1G06790	10.0432	6.89267	7.1828	12.361	11.3634	8.62398	9.23399	7.42119	6.81058	8.72374	8.53071	8.23451	7.67984	9.33964	6.16062	15.0858	8.9212	10.2461	9.86049	9.58119	6.70241	14.6261	11.5549	9.99828	8.11465	7.09743	7.85785	13.6692	9.16952	10.4892
AT1G06800	14.8789	13.9837	9.67895	17.6227	19.8499	14.5588	13.1443	13.4539	11.8239	12.5321	13.6806	12.6656	11.1707	13.6294	18.1085	18.5521	17.0647	16.5076	12.4867	15.2608	13.3589	18.4034	18.1947	18.1219	17.6613	11.4419	16.7915	17.4777	18.9572	21.1276
AT1G06820	30.3622	21.3722	28.018	32.7399	33.6106	27.1702	30.0105	24.8012	26.2491	27.234	23.6265	30.3901	27.3896	21.9916	28.9829	28.414	29.1426	29.7312	34.0905	28.9411	29.61	27.3635	30.7413	29.3253	27.6322	28.6478	24.2284	24.0514	29.5691	29.1312
AT1G06830	6.83499	4.21494	4.02441	2.96496	4.50699	3.8947	6.87838	5.26665	9.69561	5.09254	5.77887	3.50797	4.99458	4.39832	4.66714	0.732319	2.56199	2.40827	8.67129	7.40813	7.39102	3.20631	4.61335	4.68669	1.432	0.645221	1.59028	0.834757	1.64845	2.28675
AT1G06837	0.232483	0.148763	0.254709	0.37584	0.57536	0.324559	0.235561	0.0957574	0.141887	0.265698	0.235872	0.18463	0.214821	0.162901	0	0.439391	0.594747	0.96331	0.346851	0.345713	0.275442	0.790598	0.215577	0.580257	0.212148	0.430147	1.029	0.313034	0.360599	0.0994239
AT1G06840	22.7833	27.0748	32.5009	33.3663	27.7611	30.1839	17.9026	25.5672	21.756	23.3371	23.8624	24.5558	28.6786	28.2904	27.7228	33.1984	26.9923	32.7525	26.4103	28.1509	35.532	32.6341	32.8971	37.4489	30.4432	31.7449	29.3734	49.5115	40.4901	37.7314
AT1G06850	10.7407	13.8845	12.0223	12.7786	13.0895	10.7568	7.77352	7.27756	7.04706	5.9782	7.07617	5.90817	8.37801	14.9869	10.5477	20.1144	11.9407	12.0852	10.1578	13.9767	12.9458	21.2583	17.6773	17.8094	8.37983	9.20515	7.43689	16.2778	9.53012	9.54469
AT1G06853	0	0	0	0.2088	0.0479467	0	0	0	0	0	0.235872	0.0738521	0.161116	0.0543002	0	1.07407	0.274498	0.262721	0	0.0493876	0	0.219611	0.215577	0.401717	0	0	0	0.730413	0	0.0497119
AT1G06870	13.9025	12.2481	17.6259	21.4647	19.8499	17.0625	14.5106	14.1242	17.3575	12.5321	15.8427	15.5089	13.7485	17.7019	12.5079	15.7693	12.0779	15.8946	14.6173	12.0012	19.2809	21.7414	22.6787	19.818	14.426	14.2809	14.5464	17.5299	16.7936	16.4547
AT1G06890	37.1042	45.8189	45.593	55.7497	48.57	49.1474	34.6746	39.452	45.2147	38.7918	35.8919	40.3232	36.3584	49.6304	44.0578	53.4593	43.0048	44.4874	34.6356	39.9051	44.2084	69.2652	50.6606	52.6249	42.3235	41.8103	38.9618	60.3112	53.9868	53.2912
AT1G06900	44.3577	44.6288	44.8798	44.892	39.8437	35.7942	40.8934	36.292	41.1945	34.4964	33.3366	32.8642	33.8343	34.2634	31.8299	42.6698	36.005	37.175	55.1494	41.2386	41.0867	50.9057	45.8317	44.7244	47.5741	45.3805	32.1798	60.3634	51.102	50.0599
AT1G06910	1.85986	3.52072	3.97346	3.25728	2.10965	3.01376	3.39208	2.34606	3.73636	3.05552	3.5774	3.72953	1.50375	2.82361	1.82018	2.5387	3.06523	4.20353	4.11267	4.88937	3.81028	3.382	4.00973	3.79399	2.12148	2.53787	0.608048	3.23468	2.78176	4.22552
AT1G06923	0.13949	0.396701	0.407535	0.16704	0.479467	0.324559	0.518234	0.766059	1.0405	0.0442829	1.33661	0.443112	0.483347	0.271501	0.466714	0.146464	0.0914995	0.0875736	0.0991004	0.148163	1.60674	0.219611	0.172462	1.02661	0.371258	0.387132	0.0935458	0.67824	0.515141	0.0497119
AT1G06930	0.185986	0.595051	0.764128	0.50112	0	0.231828	0.376898	0.670301	1.60805	0.0885659	0.511056	0.516965	0.966693	1.62901	1.07344	0.146464	0	0.437868	0.247751	0.0987751	0.964046	0.570988	0.5605	0.223176	0.583406	0.989338	1.63705	1.25214	0.61817	0.845103
AT1G06950	220.951	169.094	204.328	210.972	163.211	128.062	291.248	175.38	187.433	184.35	171.479	144.492	115.949	101.379	107.251	133.721	121.008	123.785	295.567	171.967	169.167	243.372	190.656	188.584	133.759	137.518	83.1622	141.804	128.064	125.97
AT1G06960	8.92733	8.3803	12.4808	5.42881	7.00022	6.16661	10.7416	9.71937	9.64832	6.81957	7.15479	6.42513	6.12239	7.27623	8.49419	6.49323	5.53572	7.00589	9.86049	12.9889	9.9159	10.6292	7.97635	8.34678	11.1908	12.0871	10.0094	13.3039	10.9725	9.79325
AT1G06963	0	0	0	0.0835201	0.0958934	0	0	0.0478787	0	0.0885659	0.117936	0	0.0537052	0	0.0933427	0.0976425	0	0.218934	0	0	0.275442	0.175688	0.129346	0.223176	0	0.172059	0.0935458	0.417379	0.103028	0.298272
AT1G06970	0.0464965	0.148763	0	0.33408	0.0958934	0	0.0942244	0.0957574	0	0.132849	0	0.0738521	0	0	0	0.341749	0.0914995	0	0.0991004	0	0	0.175688	0.215577	0.178541	0	0	0	0.208689	0.154542	0
AT1G06977	8.88083	5.90092	6.5715	8.10145	5.7536	5.2393	14.275	15.0818	11.7766	8.98944	8.37346	8.56684	3.97418	5.48432	4.99383	5.46798	4.89522	7.39997	10.6533	6.17344	7.20739	8.69658	7.15716	7.45407	4.03081	4.64559	2.05801	5.37375	4.99687	6.01515
AT1G06980	5.20761	5.50422	4.17723	7.93441	11.3154	8.85581	4.80545	6.65514	5.77007	6.15533	6.17199	5.83431	4.45753	5.43002	3.22032	12.1565	10.9342	7.53133	4.01357	4.98814	5.2793	10.717	11.6843	7.90043	1.21985	0.903309	0.841913	3.23468	3.70902	2.63473
AT1G06983	0	0.0495876	0.0509418	0	0.0479467	0	0	0	0.0945913	0.0885659	0	0	0.0537052	0	0	0	0	0.0437868	0	0	0	0.0878442	0	0	0	0	0	0.313034	0.154542	0.347984
AT1G06993	0.13949	0	0.458477	0.0835201	0.0958934	0	0	0.0478787	0	0.0442829	0.039312	0.0738521	0.10741	0.0543002	0	0	0.0914995	0.0437868	0.0991004	0	0.0459069	0.0439221	0.129346	0.223176	0	0	0	0	0	0
AT1G07000	4.46367	5.00835	9.22047	10.8159	8.82219	11.4059	7.49084	8.04362	8.27674	6.42103	9.08108	9.08381	10.5799	11.5659	11.6212	5.61444	6.58796	10.7716	7.58118	5.92651	10.0077	11.4198	8.62308	12.1854	10.3952	13.9798	13.2835	14.0344	11.3846	11.0361
AT1G07010	57.4232	47.1578	54.2021	45.7272	45.2617	43.3981	62.2823	40.8884	51.6469	49.9069	45.3661	52.3611	43.9845	44.2547	55.6789	44.0856	42.593	40.7655	58.7665	54.8202	53.1602	42.5605	48.7635	48.4738	45.4526	38.2831	41.394	41.1118	60.8897	51.1039
AT1G07020	6.83499	4.06618	6.67338	9.31249	7.91121	9.04127	6.07748	5.07514	8.46593	8.98944	8.60934	9.04688	8.80765	7.92783	6.76735	10.0572	9.0127	10.5526	6.39198	6.66732	7.48283	7.46676	9.39916	8.65922	8.85717	7.09743	9.35458	11.5823	12.724	10.6881
AT1G07030	14.7394	14.43	13.2449	19.669	18.891	19.8908	15.4057	13.1188	15.3238	18.156	16.629	18.4999	14.7689	14.9869	15.6349	19.7726	13.9079	20.4922	13.3786	12.8902	16.0674	17.7885	19.5313	16.1579	18.8281	16.6467	16.6979	23.0602	23.2329	23.1658
AT1G07040	12.5076	14.7275	13.143	21.6735	25.172	23.971	9.658	13.4539	14.709	26.2155	18.2015	32.2734	12.4059	16.5073	11.5278	19.8702	26.1688	19.7041	9.21634	8.84037	12.4867	18.7547	15.7371	19.1931	51.3397	50.3702	37.3248	80.241	83.1438	75.413
AT1G07050	4.92863	6.04968	4.73759	1.044	1.82197	1.90099	11.7309	9.62361	8.13486	2.03701	3.81327	2.14171	2.79267	4.28972	5.60056	1.22053	1.00649	0.700589	2.72526	4.69182	4.6366	4.52398	1.81085	1.33906	6.04621	4.30147	3.83538	3.65206	1.28785	1.73992
AT1G07060	0.0464965	0.148763	0.611302	0.2088	0.0958934	0	0.0942244	0.191515	0.0945913	0	0.0786241	0	0	0.597302	0	0.195285	0.0457497	0.218934	0	0.19755	0.413162	0.175688	0.172462	0	0.265185	0	0.0935458	0	0	0
AT1G07070	8.60185	2.82649	6.87715	7.39153	5.60976	6.02752	14.7932	6.70301	8.51322	5.57965	5.97543	4.83731	10.741	5.70152	5.46055	3.61277	4.02598	4.59761	10.8515	4.29672	4.72841	6.67616	7.5452	3.9279	6.20532	4.77463	4.4902	2.55644	4.48173	5.8163
AT1G07080	49.9838	62.8771	62.6585	84.3135	86.352	86.6571	49.6092	55.252	57.9845	70.8084	67.7346	63.6605	54.3496	62.4996	70.8938	81.8732	78.2321	77.8967	56.6359	63.0679	64.8206	80.3336	82.1349	80.4772	62.7427	55.575	57.9984	76.6412	73.6652	73.176
AT1G07090	4.97513	4.81	7.89599	8.60257	8.77425	7.74304	7.16106	4.83575	8.27674	5.66822	6.17199	5.16965	7.89466	6.46173	6.11395	9.91071	6.81671	6.56802	7.33343	4.74121	6.33516	11.288	11.0807	9.81974	8.06161	6.53824	6.26757	8.24323	7.36652	10.0915
AT1G07110	132.562	156.598	154.761	77.2561	81.5573	79.1459	149.251	141.817	124.246	83.0305	79.4103	87.5516	98.3342	120.221	129.793	65.4693	70.3631	73.9997	129.574	141.693	138.088	78.1374	78.9012	81.4592	166.43	148.96	114.313	125.161	120.44	114.884
AT1G07119	2.55731	3.66948	2.85274	3.17376	2.73296	3.19922	3.67475	3.01636	3.64177	3.09981	3.14496	3.17564	2.25562	3.09511	2.9403	2.19696	3.01948	3.9846	2.22976	2.56815	2.38716	3.7773	3.40612	4.68669	3.18222	2.925	4.4902	3.3912	2.67874	3.23128
AT1G07120	1.76687	2.23144	2.24144	2.25504	1.48635	2.31828	2.3085	1.14909	2.1756	2.03701	1.84767	1.88323	1.23522	2.33491	1.77351	1.65992	2.24174	2.40827	1.78381	2.32122	1.60674	1.88865	2.45758	3.03519	1.59111	1.54853	2.85315	1.8782	0.87574	1.39193
AT1G07128	3.67322	4.06618	4.58477	5.13648	4.79467	5.79569	5.55924	6.70301	6.71599	5.4468	5.50368	8.01295	5.47793	5.70152	5.32053	3.61277	4.75797	6.48045	2.82436	2.56815	5.37111	6.72008	4.31154	5.62403	5.30369	5.97904	6.26757	9.18233	8.34529	6.71111
AT1G07130	3.62673	4.06618	4.58477	5.13648	4.79467	5.79569	5.55924	6.70301	6.71599	5.4468	5.50368	7.9391	5.47793	5.70152	5.32053	3.61277	4.66647	6.48045	2.82436	2.56815	5.3252	6.58832	4.31154	5.49013	5.30369	5.97904	6.26757	8.97364	8.34529	6.71111
AT1G07135	3.06877	1.43804	1.2226	4.13424	4.07547	4.68292	2.87385	2.68121	2.2229	2.92267	2.98771	1.88323	0.966693	1.1946	0.70007	1.65992	2.10449	1.44496	2.13066	1.72856	0.780418	2.85494	4.74269	2.90129	2.65185	1.84963	1.35641	1.40865	4.32719	3.77811
AT1G07140	79.5555	59.4555	83.2899	129.414	122.264	107.568	110.29	94.0337	117.53	123.372	119.037	108.599	66.6481	52.7798	77.0077	95.2991	89.9897	77.6778	97.9112	73.7356	87.4986	142.308	118.395	108.865	60.7273	54.3706	50.4212	78.8324	78.6621	89.8792
AT1G07150	4.27768	4.46288	4.94136	2.38032	3.30832	3.19922	6.26592	3.63878	5.67548	3.3655	3.06634	4.24649	3.70566	2.66071	3.08031	1.70874	1.09799	1.09467	3.36941	0.938364	3.81028	2.67925	2.75939	3.57081	6.09925	4.00037	4.77084	5.32158	4.27567	3.67868
AT1G07160	0.371972	0	0	0.16704	0.0479467	0.185462	0.565347	0.239393	0.33107	0	0.19656	0	0.10741	0.325801	0	0	0	0.0437868	0.247751	0.0987751	0.229535	0	0.172462	0.0892703	0.371258	0.258088	0.280638	0.417379	0.566656	0.447407
AT1G07167	3.02227	1.5868	3.46405	4.3848	4.60288	3.01376	3.62764	2.48969	2.41208	1.63847	2.39803	3.02794	3.54454	2.38921	3.03364	3.56395	4.71222	4.55383	5.35142	3.80284	3.44302	6.23694	6.4242	4.99914	1.11378	0.645221	0.140319	2.4521	1.13331	2.28675
AT1G07170	5.3936	7.48772	5.90925	8.18497	10.5962	10.2468	5.7948	7.70847	10.1213	11.2921	8.25553	10.4501	9.18359	6.78753	9.19426	11.0336	9.69894	8.75736	8.12623	4.74121	6.47288	9.17972	9.18358	8.61459	8.59198	9.72132	14.6399	22.1732	11.8998	14.6153
AT1G07173	2.09234	1.23969	2.44521	3.59136	2.30144	2.73557	3.62764	1.77151	1.27698	2.25843	2.47666	1.80938	1.93339	0.868804	1.77351	5.12623	2.97373	3.54673	3.27031	2.17305	3.16758	10.8488	4.69958	5.7133	0.530369	0.473162	0.982231	1.8782	0.61817	1.34222
AT1G07175	0.464965	0	0.0509418	0.12528	0	0	0.282673	0.239393	0.189183	0.0442829	0.117936	0.0738521	0.483347	0.217201	0.280028	0	0	0	0.148651	0	0.137721	0	0.301808	0.0892703	0.159111	0.0860294	0.608048	0.469551	0.0515141	0.546831
AT1G07180	70.6747	44.8768	42.4855	28.2298	42.289	42.1462	71.375	38.8775	45.3565	60.4019	68.0098	73.1505	49.9458	27.6931	24.8292	25.5335	29.2798	39.1454	76.9515	69.192	54.3079	21.2144	32.9833	34.6369	64.0156	70.9312	91.6749	43.1465	79.6409	73.1263
AT1G07187	0.790441	1.23969	1.01884	1.54512	1.34251	0.695483	1.22492	1.38848	0.851322	1.10707	1.02211	1.18163	1.23522	1.1946	0.980098	1.56228	1.50974	1.79526	1.04055	0.987751	1.56084	1.22982	1.20723	1.11588	2.0154	3.14007	1.26287	2.29558	5.40899	3.52955
AT1G07200	29.5718	38.0337	34.2839	34.3268	36.0559	34.635	38.7262	40.2181	44.5052	46.9399	41.6314	41.2464	20.3543	30.3538	28.6562	31.7826	32.5738	35.949	29.6806	30.966	35.7615	38.5197	36.6481	36.4669	43.3842	39.9176	30.2153	63.5459	53.9353	56.6219
AT1G07210	12.6006	10.6613	13.4996	23.2186	18.891	19.3808	19.7871	17.6194	23.5059	27.4111	24.0197	22.4141	12.7818	9.01384	10.361	25.5335	17.7966	18.3029	20.1669	14.0261	14.9657	28.198	26.0848	30.3519	13.7896	14.0228	9.30781	21.1298	18.03	19.7854
AT1G07220	6.6025	6.09927	6.52056	9.81361	8.63041	8.0676	6.12459	3.73454	6.5268	8.98944	7.11548	6.68361	4.88717	6.84183	7.3274	10.3501	6.13046	6.21773	6.09468	7.30936	8.44688	9.39933	9.52851	7.85579	5.94014	6.75331	7.67076	8.24323	9.118	8.45103
AT1G07230	21.2954	24.0004	29.6482	41.1336	46.7001	42.9345	22.237	26.9078	33.438	44.5043	44.7764	44.2743	17.5616	23.8378	28.7496	47.7472	48.1745	45.5821	19.1759	28.9411	25.0652	41.8139	43.3741	49.3219	34.7922	35.8312	33.2088	56.5548	60.3231	63.1839
AT1G07240	23.1088	21.6698	18.39	32.8652	28.6721	26.1038	21.012	20.7793	21.6141	27.3226	24.8452	22.8941	20.8376	23.5663	19.3219	32.0756	28.0446	26.6662	21.2075	18.7179	22.8157	28.5055	31.6898	29.2807	27.1549	26.1099	24.8832	33.7555	26.7874	29.0318
AT1G07250	25.0616	25.488	28.6293	31.9464	33.4189	38.3443	29.6336	31.8872	31.6408	40.9174	41.3956	41.431	24.3284	29.5936	31.7365	35.5907	37.4233	35.9928	24.2301	27.3113	24.8357	29.9988	30.3532	33.1639	36.5424	29.8522	30.9637	37.9815	35.6478	40.3164
AT1G07260	2.97578	2.42979	3.20934	3.5496	3.16448	3.98743	4.14587	3.83029	4.11472	2.39128	4.99263	3.3972	5.37052	6.24453	6.58066	3.2222	3.38548	4.55383	2.37841	1.82734	5.23339	3.82122	3.49235	2.85665	6.73569	6.06507	5.7063	4.17379	3.45145	6.46255
AT1G07270	1.58088	0.644639	0.713186	0.626401	0.527414	0.463655	1.41337	1.3406	1.0878	0.619961	0.707617	0.627743	0.644462	0.380102	0.606728	1.36699	0.365998	0.481655	1.23876	0.987751	1.23949	1.14198	0.991654	0.892703	0.742517	0.559191	0.467729	0.991274	0.721198	0.24856
AT1G07280	41.3819	67.687	59.0925	50.2791	54.851	46.7828	51.7763	67.892	58.1264	56.9921	59.1253	58.6755	27.6045	44.309	41.1641	43.0115	39.9853	41.6413	34.6356	49.3382	41.7753	67.2887	51.2211	47.9828	38.9821	41.9824	23.8542	36.8337	30.2903	27.6896
AT1G07290	1.11592	1.14051	2.08862	1.75392	1.10277	1.11277	1.22492	0.813937	0.945913	0.929942	1.21867	0.590817	1.39633	1.73761	1.86685	1.22053	1.82999	2.71478	1.63516	1.87673	2.24944	1.9765	1.94019	1.60687	0.848591	1.54853	1.77737	2.60862	1.95754	1.88905
AT1G07300	1.67387	1.48763	2.39427	3.09024	3.16448	3.52378	1.79026	2.20242	2.55397	1.72703	2.00491	1.32934	2.20191	3.09511	3.36034	3.51513	3.79723	3.28401	2.92346	3.11142	2.89214	3.60161	3.49235	3.79399	2.59881	2.36581	1.54351	4.79985	4.53324	5.61745
AT1G07310	30.5947	39.323	35.8631	48.8592	49.5289	53.7376	25.3935	33.8981	32.4448	41.0946	35.7346	37.6276	34.8547	48.653	43.7311	51.5552	40.763	42.8235	26.9553	32.9415	37.001	45.5912	44.1071	48.0274	41.7401	48.3485	39.757	60.4677	56.511	56.4231
AT1G07313	0.697448	0.297525	0.611302	1.50336	1.24661	1.57643	0.612459	0.526665	0.614844	0.575678	1.14005	0.553891	0.161116	0.1086	0.653399	1.56228	1.41824	0.525442	0.941454	0.345713	0.918139	1.44943	1.6815	1.24978	0.371258	1.11838	0.280638	0.782585	1.85451	1.69021
AT1G07320	531.362	387.725	421.748	349.573	322.202	320.896	644.919	495.544	498.071	466.698	399.371	399.614	369.062	310	347.235	301.911	313.889	302.698	515.372	415.596	349.489	285.142	330.005	298.877	391.147	332.289	400.423	314.077	361.578	388.151
AT1G07323	17.8082	25.2897	29.3934	24.0955	23.2542	26.4283	18.0911	22.9339	25.6815	16.6061	14.6634	14.1427	28.1415	38.2274	32.5299	37.1041	19.9469	25.7904	15.4101	20.002	23.2748	36.9824	27.3352	22.3176	15.2746	23.1849	31.6185	33.599	19.1633	22.4201
AT1G07327	0	0	0	0	0	0	0	0.143636	0	0	0.0786241	0.18463	0.0537052	0.217201	0	0	0	0	0	0	0.0459069	0.0439221	0	0	0.0530369	0.301103	0	0	0	0.149136
AT1G07330	0.0464965	0.19835	0.203767	0.0835201	0.28768	0.0463655	0.518234	0.478787	0.0472957	0.221415	0.275184	0.258482	0	0	0.0933427	0.0488212	0	0	0	0.444488	0.137721	0.307455	0	0.223176	0.318222	0.258088	0.140319	0.0521723	0.257571	0.0994239
AT1G07350	26.0845	19.7854	17.524	66.2314	62.3307	58.9769	23.933	15.9915	15.2765	52.0767	40.2162	35.5598	21.2135	20.6884	24.4091	61.5636	55.6774	54.4708	26.9553	21.3354	25.1111	57.0548	62.6036	54.9013	25.882	17.55	20.1124	66.7284	68.4623	63.2336
AT1G07360	33.3845	35.7031	33.5197	39.7556	35.5765	32.4095	35.1928	34.7599	38.7825	28.3854	33.6904	28.7285	27.0674	29.7022	30.6631	31.6362	26.4891	31.8768	38.3023	34.7688	34.0629	44.9762	42.5118	38.0738	34.2619	32.6482	28.3444	28.4861	31.9388	31.4677
AT1G07367	0.92993	0.595051	1.47731	1.50336	1.86992	0.92731	0.942244	0.430908	0.520252	0.398546	0.39312	0.110778	0.805578	0.543002	1.35347	0.244106	0.0914995	0.0875736	1.43696	2.07428	1.42311	2.72317	1.76773	1.20515	0.159111	0.473162	0.374183	0	0	0
AT1G07370	10.7872	10.5126	16.5561	14.1567	11.9387	10.1077	13.3328	12.9751	14.3306	8.94515	13.2875	10.1916	12.7818	10.5342	14.6081	16.8922	10.7969	12.3479	16.4011	15.4089	11.7522	19.3697	15.7371	12.6764	6.73569	5.89301	7.81108	8.19106	7.26349	6.21399
AT1G07373	0.418469	0.347113	1.63014	0.960481	2.2535	2.17918	1.31914	0.239393	0.189183	0.885659	0.511056	0	1.23522	0.0543002	0.280028	0.585855	0.365998	0	1.53606	1.5804	0.734511	6.1491	1.89708	3.9279	0.583406	0.215074	0.140319	0	0	0
AT1G07380	7.48594	7.1902	13.8052	13.405	12.6579	11.9159	8.29175	6.46362	9.45913	9.56511	9.35626	8.82532	8.3243	12.652	10.1277	12.9865	10.2937	12.523	9.01814	9.18609	12.5326	11.859	13.7538	15.9794	10.7665	8.38787	8.93363	16.956	20.142	17.8466
AT1G07390	2.13884	1.53721	0.967895	2.9232	2.30144	2.08645	2.73251	2.72908	1.89183	2.12558	2.12285	2.65867	1.34263	0.868804	1.86685	2.88045	1.55549	1.3136	2.08111	1.53101	2.70851	3.07455	1.59527	2.00858	3.0231	4.30147	1.96446	5.16506	5.71807	4.92148
AT1G07393	0.092993	0	0.203767	0.0835201	0.0479467	0.231828	0.0942244	0.191515	0.0945913	0.177132	0	0.036926	0.10741	0.543002	0.0933427	0.195285	0.137249	0.0437868	0.396402	0	0	0	0	0	0	0.129044	0	0	0.103028	0
AT1G07400	0.836937	0.545463	0.713186	7.18273	2.54118	6.76936	0.753795	0.766059	0.520252	4.64971	3.22359	3.36027	0.590757	0	0.466714	1.6111	1.82999	1.53254	0.545052	0.938364	0.780418	3.33808	2.15577	2.27639	0.742517	0.0860294	0.701594	2.50427	1.95754	2.38617
AT1G07407	0.13949	0.0495876	0	0	0	0	0.0471122	0.143636	0.0945913	0	0	0.221556	0.0537052	0	0	0	0	0	0.0991004	0.0987751	0.137721	0	0.0431154	0	0	0.215074	0	0	0.154542	0.0497119
AT1G07410	1.3484	1.38845	2.8018	2.04624	2.20555	2.41101	1.9316	2.9206	2.83774	1.32849	1.84767	2.03093	1.98709	2.60641	1.6335	1.6111	1.05224	1.70769	1.38741	0.938364	1.23949	2.41572	2.71627	4.50815	2.33362	1.41949	1.68383	1.77386	1.64845	1.64049
AT1G07420	12.2751	15.6201	18.4409	24.2208	25.5556	25.0374	13.8039	15.5606	17.9724	12.0007	12.5405	12.6287	18.6357	29.6479	24.3624	14.9881	20.2671	20.1419	11.2974	14.3224	20.6581	20.7312	27.4645	22.6747	19.1463	18.7114	21.1414	17.6342	16.7421	17.0512
AT1G07430	0.185986	0	0.305651	0.29232	0.958934	0.41729	0.0471122	0.143636	0.236478	0.0885659	0.117936	0.18463	0.0537052	0.868804	0.746742	0.195285	0.320248	0.394081	0	0.148163	0.0918139	0.61491	0.301808	0.580257	0.530369	0.0430147	0.420956	1.513	0.257571	1.29251
AT1G07440	19.2496	14.9259	18.4919	33.4916	28.2886	27.4947	29.0682	20.9709	27.5734	25.5955	19.3808	25.1836	24.8118	24.6523	28.3762	40.1799	37.3318	38.9265	17.8876	12.2481	17.1692	37.0703	30.7413	29.9948	44.8162	36.0033	34.8926	85.4061	81.856	88.9844
AT1G07450	0.790441	1.9835	2.75086	0.626401	1.24661	1.3446	2.59117	1.86727	2.27019	1.46134	1.33661	2.17864	4.51124	3.74672	2.47358	1.12289	1.00649	1.26982	1.78381	3.5559	1.19358	0.527065	1.07789	0.267811	5.14458	7.35551	6.40789	2.66079	4.84233	3.7284
AT1G07470	16.2273	14.2316	18.0844	15.6183	16.9252	16.2743	15.6884	13.6454	14.9454	15.6319	14.5848	12.7026	17.2931	15.4756	19.5553	16.2575	17.3392	15.6757	15.6579	17.9771	19.5104	17.3492	17.3324	20.8893	18.8811	16.3026	23.2929	15.3908	21.4814	20.4813
AT1G07473	0	0.148763	0	0.04176	0	0.0463655	0	0	0.0472957	0.531395	0.19656	0.221556	0.0537052	0	0	0.488212	0.0457497	0.0875736	0	0	0.183628	0	0.129346	0	0.0530369	0.0430147	0	0.0521723	0.154542	0.0994239
AT1G07476	0.092993	0.0991752	0.407535	0.793441	0.191787	0.602752	0.518234	0.335151	0.378365	0.619961	0.275184	0.590817	0.0537052	0.271501	0.0466714	0	0.686246	0.831949	0.0991004	0.246938	0.229535	0.395299	0.646731	0.535622	1.432	0.0860294	0.280638	0.260862	0.61817	1.04395
AT1G07477	2.83629	3.17361	3.87158	3.63312	4.69878	3.70924	3.06229	3.15999	3.35799	2.92267	2.67322	3.72953	1.82598	2.22631	2.52025	4.8333	3.47698	3.41537	2.77481	4.04978	4.40707	4.52398	3.96662	4.86523	2.49274	1.89265	5.0047	3.13034	2.88479	2.98272
AT1G07480	19.2031	21.7194	18.5938	17.3304	21.8637	18.4535	18.7507	17.9545	17.0264	15.5433	16.3145	15.0289	16.0041	17.4304	22.2156	20.2608	19.4436	21.2366	19.6219	22.422	24.6979	17.7885	21.7733	23.8798	31.0796	28.4757	29.3734	24.4688	26.3237	25.1542
AT1G07483	0.790441	1.78515	2.29238	1.044	0.767147	0.602752	0.659571	1.58	0.472957	0.929942	0.825553	0.480039	0.590757	2.17201	1.58683	1.31817	0.548997	1.26982	0.545052	0.0493876	1.00995	0.395299	0.431154	0	1.69718	0.946323	2.05801	1.30431	0.824226	0.546831
AT1G07485	1.72037	1.48763	2.03767	1.75392	2.06171	3.10649	2.02583	1.81939	1.84453	1.63847	2.47666	1.47704	2.41673	2.33491	2.14688	6.63969	3.38548	4.6414	1.58561	3.65468	1.60674	4.74359	3.70793	2.76738	1.48503	1.29044	1.2161	3.07817	3.29691	4.02667
AT1G07490	1.72037	1.48763	2.03767	1.75392	2.06171	3.10649	2.02583	1.81939	1.84453	1.63847	2.47666	1.47704	2.41673	2.33491	2.14688	6.63969	3.38548	4.6414	1.58561	3.65468	1.60674	4.74359	3.70793	2.76738	1.48503	1.29044	1.2161	3.07817	3.29691	4.02667
AT1G07500	0.092993	0.247938	0	0	0.14384	0.463655	0.141337	0.0478787	0	0.487112	0.275184	0.332334	0.322231	0.597302	0.466714	0.0488212	0	0.175147	0.0495502	0	0	0.131766	0.129346	0.357081	0.159111	0.344118	0.374183	0.0521723	0.61817	0.546831
AT1G07510	31.4316	26.9756	34.2839	49.4439	46.2206	42.2853	33.1199	28.7751	33.2962	34.6735	41.0025	38.0338	30.0212	34.8064	36.357	35.493	41.1748	38.401	36.1717	34.4231	42.6475	47.4798	43.4172	46.4652	44.3389	38.8423	29.6073	43.1987	46.1567	51.949
AT1G07513	3.16176	1.1901	2.90369	5.05296	2.78091	4.31199	4.56988	3.92605	5.06064	4.11831	3.61671	3.87723	2.63155	2.33491	3.31367	3.66159	2.65348	3.89703	4.36042	3.80284	2.70851	3.7773	4.05285	4.32961	2.28059	1.03235	1.68383	3.026	1.90602	2.98272
AT1G07517	2.92928	1.43804	2.59803	3.46608	1.67813	3.29195	1.74315	1.67575	2.1756	1.59419	2.31941	1.92015	1.61116	1.30321	1.21346	2.44106	2.42474	2.84614	1.73426	3.50652	2.06581	3.51377	3.19054	1.87468	2.22755	1.80662	1.91769	2.97382	3.34842	2.88329
AT1G07520	4.27768	3.96701	10.2393	12.1104	7.81531	9.96858	5.65347	6.36786	9.31725	9.56511	10.4963	9.45307	8.59283	7.98213	10.4544	11.473	9.1957	8.27571	6.83793	5.18569	9.50274	13.6159	7.93324	13.8369	9.44057	10.7107	8.23203	16.4343	13.4452	14.7644
AT1G07530	19.482	22.5623	24.1464	32.364	34.3298	32.7804	22.0014	23.9393	23.6478	30.9538	27.9509	27.7315	18.6357	21.883	21.9355	38.0317	31.7503	31.5265	23.9327	22.5207	25.2947	32.2828	33.7594	34.012	39.9898	39.7886	26.2864	67.6153	56.3565	51.3027
AT1G07543	0.13949	0.347113	0.81507	0.626401	0.57536	0.556386	0.659571	0.526665	0.756731	0.75281	0.746929	0.738521	0.590757	0.868804	0.793413	1.6111	0.960744	0.569228	0.594602	0.444488	1.10177	0.966287	0.517385	1.11588	1.64414	0.774265	1.59028	0.260862	0.87574	1.29251
AT1G07547	0.976427	0.148763	0.662244	1.29456	1.63019	1.11277	0.706683	0.909695	1.18239	1.28421	1.02211	0.406186	0.805578	1.68331	1.12011	1.36699	0.914995	2.10177	1.43696	0.987751	1.65265	1.31766	1.89708	1.60687	2.0154	1.72059	1.029	2.24341	2.83328	3.08214
AT1G07550	0.418469	0.793401	1.37543	0.542881	0.28768	0.139097	0.989357	1.19697	1.32428	1.01851	0.235872	0.406186	0.698167	0.814503	0.140014	0.341749	0.457497	0.613015	0.991004	0.444488	1.37721	0.0878442	0.301808	1.20515	0.68948	0.516176	0.187092	0.208689	0	0.198848
AT1G07560	0.976427	2.3802	5.80737	2.83968	1.67813	2.59647	3.72186	3.15999	4.77686	3.09981	4.79607	4.28342	4.88717	4.99562	4.76048	3.17338	2.19599	4.07217	3.36941	0.345713	4.59069	3.90907	3.75104	6.07038	3.65955	2.96801	2.29187	8.60844	3.55448	5.76659
AT1G07563	0.697448	0.495876	0.305651	1.62864	0.767147	0.741848	0.84802	0.143636	0.425661	0.75281	1.02211	1.32934	0.537052	0.543002	0.70007	0.537034	1.50974	1.57633	0.346851	0.3951	0.780418	0.966287	1.37969	0.490987	0.371258	0.172059	0.140319	0.156517	0.61817	1.14337
AT1G07567	2.46432	2.13227	2.69992	3.92544	3.21243	2.5501	2.49695	1.48424	1.79724	2.74554	2.16216	1.40319	2.90008	1.24891	1.86685	3.41749	2.60774	2.93372	2.22976	1.5804	2.70851	3.90907	3.75104	2.90129	2.49274	2.45184	2.99347	4.48682	4.48173	3.28099
AT1G07570	25.1081	19.24	15.9448	32.364	29.5831	31.2504	22.5196	19.1515	20.1007	36.4006	25.7101	37.923	14.7152	16.5073	15.2615	26.217	26.1688	27.5419	21.8516	19.9032	19.5104	23.3666	25.1794	26.915	27.4731	24.0452	28.8589	46.4334	51.0505	48.668
AT1G07587	0.464965	1.38845	1.63014	1.50336	0.958934	0.973676	1.60182	1.81939	1.84453	0.885659	0.943489	0.738521	0.751873	1.1403	1.07344	1.12289	0.960744	1.70769	0.891904	1.08653	1.19358	1.40551	0.991654	0.892703	1.80326	1.84963	1.16932	1.61734	0.772712	1.09366
AT1G07590	246.339	170.532	552.77	380.559	433.918	422.993	682.373	613.039	835.336	699.582	889.238	800.187	496.128	322.489	393.346	201.925	237.533	274.631	509.475	224.862	395.626	450.685	369.37	378.596	352.483	233.914	373.295	384.145	331.03	366.377
AT1G07600	232.669	156.498	525.058	346.984	402.944	379.826	636.203	590.727	784.966	624.478	815.017	748.122	464.657	306.199	370.01	189.378	216.534	256.941	474.741	215.922	381.257	427.801	337.852	345.699	329.731	222.257	356.831	361.867	293.991	336.997
AT1G07603	95.5038	99.4231	103.055	156.099	151.416	136.129	72.5057	84.7931	96.8615	88.3887	95.6462	91.0596	98.4416	133.47	123.819	145.78	132.811	150.32	87.3075	107.072	111.049	105.896	166.555	131.227	81.4647	83.8787	120.721	94.3798	93.1891	100.02
AT1G07607	34.0354	31.4385	36.6781	25.933	21.8637	35.9796	36.8889	38.3029	42.8972	34.6735	30.9779	42.945	33.6194	28.9963	36.217	22.7995	23.8356	25.9656	33.3473	36.7937	36.496	23.4544	25.783	27.7631	35.3226	34.6699	42.3763	34.5381	35.8538	31.4179
AT1G07610	19.2496	14.6283	62.4547	23.4274	29.9187	28.0048	58.5134	57.7417	87.7808	35.2049	63.2138	50.5148	33.1361	23.6749	25.9959	10.7895	11.6204	12.523	48.6583	16.9893	35.8533	27.8027	22.2044	27.9863	19.1463	14.711	18.0543	17.3734	13.1876	14.6153
AT1G07615	4.64965	2.62814	2.34332	6.18049	5.51387	5.65659	5.4179	3.06424	3.35799	6.55387	4.20639	5.90817	3.27602	2.38921	1.82018	4.93095	4.07173	5.12306	4.95502	3.50652	2.43307	7.02754	5.0445	4.8206	7.69035	5.67794	4.44343	12.4692	11.5907	9.04757
AT1G07620	0.743944	0.19835	0.662244	0.918721	0.0479467	0.41729	1.08358	0.71818	1.22969	0.929942	1.2973	0.590817	0.644462	0.380102	0.606728	0.0976425	0.594747	1.13846	0.445952	1.08653	0.872232	1.05413	0.689847	0.714163	0.68948	1.41949	1.029	0.782585	0.87574	0.944527
AT1G07630	14.5999	13.3886	17.3202	19.9613	16.7334	19.8908	18.468	13.5975	15.9386	15.3219	18.2015	18.4999	14.0171	18.0277	19.0419	16.2087	16.7902	21.149	16.3516	13.631	18.4546	21.7414	19.3157	23.612	26.3063	27.4864	15.7625	29.5295	32.3509	33.3567
AT1G07637	4.18469	5.00835	5.34889	5.84641	5.22619	5.10021	3.43919	3.5909	4.44579	4.33973	3.81327	6.12972	3.81307	5.86442	2.56692	4.68684	5.03247	6.61181	4.06312	4.49427	4.49888	6.50047	5.13073	4.10644	4.98547	4.6886	5.0047	5.79113	4.94536	4.07638
AT1G07640	31.5711	25.488	35.2008	33.6586	39.0286	35.006	29.6336	30.0678	32.1138	26.2598	29.9558	22.0448	20.8376	28.8877	23.3823	43.5974	28.5478	30.7821	26.9058	36.1517	28.8296	46.25	46.3491	43.2068	19.4645	16.9908	14.9206	27.4948	20.2451	25.1045
AT1G07645	0	0	0.305651	0.45936	0.479467	0.185462	0	0	0	0.841376	0.628993	0.258482	0.161116	0.162901	0.0933427	0.439391	0.594747	0.481655	0.0495502	0.0493876	0	0.570988	1.25035	0.312446	0.159111	0.0430147	0	0.260862	1.49391	0.546831
AT1G07647	0.464965	0.991752	1.93579	1.92096	1.4384	2.45737	1.27203	1.96303	2.88504	1.94845	3.30221	2.84331	2.20191	3.47521	1.9602	1.17171	1.46399	2.18934	1.28831	0.3951	2.24944	2.85494	2.19889	2.18712	2.38666	1.54853	1.63705	3.75641	2.36965	2.43589
AT1G07650	35.1979	52.662	47.4778	60.8861	68.0843	52.3467	36.2293	43.9047	41.6675	39.6332	46.1916	44.5697	22.0191	30.1909	30.103	52.8734	50.5077	50.6613	39.4915	55.8573	49.5336	75.1068	68.2948	72.6661	49.9608	47.7463	30.8234	91.5103	75.7258	73.7725
AT1G07653	1.85986	3.42154	4.33006	4.05072	2.78091	2.87466	3.01518	4.97938	3.59447	2.78982	3.45946	4.09879	3.0612	3.04081	3.73371	4.8333	3.20248	3.63431	3.02256	4.34611	3.948	5.31458	4.61335	4.55279	3.60651	4.64559	4.16279	7.19978	3.91508	4.27523
AT1G07660	9.15981	7.53731	8.81294	11.0664	13.7607	11.3595	13.8981	11.6345	12.2969	13.9491	12.5012	12.961	11.6003	7.38483	9.47428	10.3013	12.6269	12.1727	10.6533	7.30936	8.40097	14.1868	11.4687	11.5159	8.37983	9.33419	9.21427	10.1736	9.4786	10.8869
AT1G07663	3.53374	4.46288	3.66781	3.132	3.26038	3.29195	5.13523	4.2612	4.3985	4.47258	4.63882	5.72354	2.20191	2.82361	2.2869	2.39224	3.33973	5.47335	3.12166	5.13631	4.17753	5.44634	3.49235	5.08841	4.18992	4.25846	2.85315	7.77368	4.53324	6.71111
AT1G07667	1.20891	1.63639	1.83391	1.6704	2.10965	1.25187	1.46048	1.05333	1.51346	1.59419	1.57248	1.55089	1.12781	1.57471	1.3068	1.36699	1.14374	1.83905	1.68471	0.987751	1.60674	3.42593	1.6815	2.72275	0.901628	0.989338	0.374183	1.19996	0.824226	1.98848
AT1G07670	44.1252	39.5709	52.6739	72.7042	65.3034	61.7125	45.1806	42.3726	56.1873	45.1243	52.1671	46.8222	57.4645	52.0739	59.2259	49.0653	47.3052	59.3311	51.5818	43.6092	63.9484	67.113	67.4325	61.9983	60.7803	53.3812	44.294	69.8066	74.9531	75.8604
AT1G07690	0.790441	1.33886	0.662244	1.6704	0.815094	0.741848	0.84802	1.48424	2.2229	2.347	0.864865	1.03393	1.23522	0.923104	1.07344	2.14813	1.14374	1.57633	0.445952	0.888976	0.459069	0.83452	0.172462	0.535622	1.32592	1.1614	0.982231	2.24341	1.33937	1.29251
AT1G07693	117.683	111.87	133.366	100.308	87.6466	96.9966	123.528	112.467	111.429	104.685	107.676	105.572	102.094	106.157	101.324	124.885	85.5063	92.828	110.745	118.036	91.768	103.173	96.0611	92.127	75.3655	79.5342	89.5234	76.4325	59.6019	61.9908
AT1G07697	0.418469	0.297525	0.866011	0.50112	0.479467	0.231828	0.942244	0.239393	0.520252	0.265698	0.707617	0.36926	0.590757	0.380102	0.0933427	0.292927	0.411748	0.700589	0.297301	1.23469	0.321349	1.40551	0.517385	1.56223	0.68948	0.516176	0	0.104345	0.566656	0.497119
AT1G07700	29.5718	26.2814	32.2462	27.9792	27.2817	29.6276	36.2764	36.7708	37.0798	34.0093	31.2531	34.6366	28.8397	26.4442	20.9088	44.5738	30.1948	28.8117	36.5681	35.9541	29.5182	40.8036	31.9485	34.6815	24.6622	23.271	23.3397	33.0251	33.6903	34.7486
AT1G07702	2.37132	2.92567	3.15839	3.29904	3.11654	2.59647	3.15652	3.83029	3.64177	2.87839	2.83047	2.76945	2.20191	2.00911	2.56692	3.17338	2.56199	4.33489	3.07211	3.1608	2.43307	2.72317	3.40612	3.1691	2.81096	3.09706	2.7596	1.98255	3.09085	2.88329
AT1G07703	1.20891	1.83474	1.88485	1.79568	2.73296	2.22554	0.518234	1.58	2.12831	1.72703	1.57248	1.99401	2.25562	5.10422	0.886756	2.24578	2.56199	2.58342	1.68471	2.91387	2.29535	2.72317	1.81085	1.87468	1.69718	2.66691	1.96446	3.3912	3.09085	1.59078
AT1G07705	18.8776	17.3557	20.5805	20.0866	20.6171	14.5124	21.4361	16.9012	18.4926	15.4105	18.398	13.5519	17.8838	15.3127	18.5285	21.6278	17.0647	18.4342	19.1759	18.3722	16.2051	22.8834	20.3936	19.1485	21.586	17.3779	14.9206	18.5734	20.2451	17.4489
AT1G07710	0.790441	0.743814	0.866011	0.626401	0.383574	0.510021	0.471122	0.813937	1.0405	0.309981	0.707617	0.332334	0.912988	0.217201	0.746742	0.829961	0.457497	0.218934	0.247751	1.03714	1.56084	0.702754	0.431154	0.580257	0.424295	0.903309	0	1.04345	0.772712	0.497119
AT1G07720	44.1252	58.7613	53.7436	66.3985	70.2419	66.3954	60.7276	75.4568	72.9299	60.7562	60.855	61.4449	31.3101	40.5623	31.9699	70.1073	53.9847	40.3714	54.1088	76.847	53.1143	109.937	85.7565	77.7098	26.7306	27.4004	20.3462	37.0424	37.2447	37.6817
AT1G07725	10.9732	10.7109	10.0355	15.3677	16.0621	14.0487	11.7781	10.5333	10.7361	13.772	11.4005	13.958	13.5337	11.403	11.7145	15.7693	14.1367	19.8354	10.6533	10.964	10.9718	13.0009	14.6161	12.9442	19.0403	17.8511	17.0721	21.182	22.9238	23.6629
AT1G07728	10.9732	10.7109	10.0355	15.3677	16.1101	14.0487	11.7781	10.5333	10.8307	13.772	11.4398	14.1427	13.9633	11.6202	11.9012	15.7693	14.1824	19.8354	10.7028	11.1122	10.9718	13.0449	14.6161	12.9442	19.0403	17.8511	17.1189	21.182	22.9238	23.7623
AT1G07730	3.16176	2.42979	7.1828	5.80465	5.37003	4.72928	4.89967	5.50605	7.37812	2.78982	5.30712	4.13572	9.98916	10.5885	12.3679	2.88045	3.56848	3.67809	4.50907	3.65468	8.26325	3.20631	4.09596	4.9545	5.14458	3.95735	8.32558	5.58244	5.04839	5.76659
AT1G07733	2.13884	1.04134	1.12072	2.2968	1.86992	1.43733	2.21427	2.48969	2.83774	1.77132	1.33661	2.06786	2.57785	1.086	1.44681	2.09931	1.55549	2.58342	1.68471	2.71632	1.56084	1.1859	1.76773	1.5176	4.93243	2.96801	2.52574	2.55644	2.83328	2.68444
AT1G07737	275.166	189.474	162.555	306.268	386.642	386.317	321.918	304.03	289.166	660.79	629.7	598.017	183.564	132.927	237.184	280.234	482.934	402.226	338.775	266.1	296.605	244.251	398.818	321.596	160.172	110.548	150.375	90.9364	171.078	165.143
AT1G07740	5.11462	3.86783	9.06765	7.85089	7.76737	7.00119	6.45437	6.94241	8.79699	4.91541	6.64373	5.76046	11.3318	12.4348	13.488	5.12623	4.98672	4.81655	5.99557	5.33386	9.59455	4.65574	7.58831	7.18626	6.73569	6.06507	9.35458	7.87802	6.9029	8.40132
AT1G07743	0.604455	1.14051	0.967895	1.50336	0.623307	1.02004	0.518234	0.957574	0.378365	0.487112	0.825553	0.701595	0.483347	0.434402	1.02677	1.56228	1.23524	1.6639	1.28831	1.43224	1.19358	1.40551	1.59527	2.32103	0.636443	0.172059	0.280638	0.782585	0.927255	0.298272
AT1G07745	4.78914	4.66123	3.97346	3.21552	3.50011	4.26563	3.4863	2.9206	2.31749	3.40979	2.20147	2.51097	2.30932	3.69242	2.80028	4.97977	3.70573	4.20353	4.40997	5.03753	2.89214	4.26045	2.67316	6.15965	4.56118	2.83897	3.18056	5.42592	3.96659	4.67292
AT1G07750	17.2502	24.4963	28.5784	45.1008	43.5836	48.962	22.1427	27.5781	37.1271	19.0417	30.1916	24.8143	44.7901	58.3184	64.8265	31.3432	30.4236	40.1963	20.3651	22.2244	43.3821	32.7659	45.0556	48.1614	35.2696	31.7449	44.294	37.4597	34.0508	41.1118
AT1G07753	2.78979	3.66948	2.34332	5.84641	5.46592	6.21298	3.67475	3.54302	4.06743	6.42103	6.48649	4.32035	3.75936	3.04081	3.45368	7.46965	4.39197	5.51714	3.56761	4.19794	4.36116	6.32479	3.96662	4.68669	6.57658	6.79632	4.77084	7.93019	6.38775	7.55622
AT1G07757	3.30125	2.7769	2.54709	4.84416	4.36315	2.5501	2.87385	4.06969	2.83774	4.25116	2.43735	2.25249	4.45753	2.55211	1.77351	2.34342	2.47049	4.37868	4.45952	3.25958	4.91204	4.12868	6.38108	4.37425	3.0231	1.89265	1.96446	2.97382	3.19388	3.38041
AT1G07770	172.084	141.721	194.292	184.538	176.06	212.029	198.955	178.444	206.067	177.885	147.656	164.727	221.212	204.603	221.736	203.096	174.627	189.159	181.552	122.333	148.83	170.989	157.759	143.145	297.484	255.808	561.275	306.773	255.253	274.708
AT1G07780	20.7839	10.5622	15.6391	18.9591	17.2129	13.3069	23.8859	12.2569	13.3847	11.8678	10.6536	9.00995	11.9225	9.06814	8.91423	13.2306	11.3002	13.8804	22.3471	10.5195	12.808	22.9273	19.79	17.988	12.2515	11.743	8.23203	16.4343	19.0602	16.6535
AT1G07790	24.3177	21.9177	21.0899	21.1306	17.8362	18.1753	39.6214	37.6326	37.6947	24.9756	25.5528	23.7804	16.2727	16.2358	17.2684	14.8417	17.2934	14.0556	27.5995	17.4338	28.9673	20.5556	21.9889	22.9425	20.101	14.1949	13.798	11.7909	10.2513	11.0858
AT1G07795	0	0	0.56036	0.04176	0.14384	0.185462	0.376898	0.478787	0.425661	0	0.235872	0.147704	0.644462	1.086	2.52025	0	0.182999	0	0.297301	0	0.137721	0	0	0.312446	0.583406	0.0860294	0.187092	0.260862	0.0515141	0.497119
AT1G07803	4.78914	2.03309	5.34889	5.38705	6.5687	5.3784	4.80545	5.1709	5.72278	6.37674	5.58231	5.72354	9.61323	7.87353	9.38094	5.5168	6.26771	9.02008	5.00457	4.74121	6.56469	4.21652	6.94158	5.08841	5.35673	5.72096	11.8335	5.06072	4.79082	4.62321
AT1G07807	45.3806	37.7361	29.1387	29.3573	28.8639	29.1639	33.4968	23.6999	18.8237	28.8725	27.0074	26.1436	25.1877	22.2631	33.37	25.1918	25.9859	34.6354	37.1131	36.8431	39.2045	22.0489	25.3087	25.933	36.7015	33.2504	29.4202	14.3996	17.6178	21.1276
AT1G07810	40.08	39.8188	46.9174	57.3365	59.9334	52.1612	38.3022	36.3878	41.6675	42.3788	46.6241	44.0528	47.2606	45.6665	54.9322	47.4542	50.8737	59.7252	39.7888	41.7325	50.8649	52.3552	56.4381	54.321	61.3637	47.6173	50.6551	56.9722	63.3624	60.6983
AT1G07813	0.604455	0.347113	0.662244	0.12528	0.383574	0.370924	0.329786	0.383029	0.567548	0.265698	0.353808	0.516965	0.375936	0.543002	0.140014	0.829961	0.274498	1.0071	0.198201	0.642038	0.183628	0.483143	0.301808	0.446352	0.212148	0.387132	0.748367	0	0.515141	0.198848
AT1G07820	35.2909	27.6699	33.7235	36.2895	40.0834	39.2716	50.6456	48.6447	52.0725	34.1421	37.9754	32.3103	46.6161	43.5488	43.2177	31.5873	42.227	38.5762	38.2032	36.3492	35.7156	33.82	41.9082	41.7339	35.5878	34.7129	51.6373	21.6515	25.2934	24.8063
AT1G07823	0.92993	0.595051	0.101884	0.50112	0.383574	0.510021	0.235561	0.813937	0.33107	0.398546	0.235872	0.36926	0.0537052	0.325801	0.980098	1.02525	0.686246	0.218934	0.644153	0.592651	0.550883	0.570988	0.689847	0.312446	0.371258	0.215074	0.748367	0.67824	0.721198	0.944527
AT1G07830	7.48594	5.10752	5.9602	11.6928	9.68523	10.9886	9.09266	8.66604	7.85108	11.6021	9.23833	11.2255	10.5262	7.22193	6.53399	11.5218	9.51595	9.32659	8.12623	6.12406	6.24334	11.7272	9.18358	10.4	13.5775	9.76434	15.6222	20.2429	18.6996	17.0015
AT1G07840	11.5776	7.5869	6.67338	12.1939	8.43862	7.60394	14.8403	7.66059	9.7902	11.735	10.1032	10.6716	6.87426	7.16763	5.83392	7.37201	6.54221	8.36328	15.2615	6.66732	8.99776	10.5413	10.5202	9.0163	10.3422	5.97904	7.29658	8.60844	9.73617	8.64988
AT1G07847	3.58023	3.57031	4.73759	3.46608	3.30832	4.82201	4.38144	3.78242	6.19573	1.99273	2.71253	3.24949	7.78725	6.35313	5.32053	2.73399	2.69923	5.16684	4.50907	3.90162	5.50883	3.60161	5.47566	5.93648	4.24295	3.65625	6.78207	2.39993	3.81205	3.7284
AT1G07850	0	0.0991752	0	0	0	0.092731	0.0942244	0	0.0472957	0.0442829	0	0	0	0.325801	0.140014	0	0	0.0437868	0	0	0	0.219611	0.215577	0	0	0.258088	0	0.104345	0	0
AT1G07853	0	0	0	0.0835201	0	0.231828	0	0.143636	0	0.177132	0	0	0	0.162901	0	0.0488212	0.0914995	0	0.198201	0	0	0	0.431154	0	0	0	0	0	0.154542	0.149136
AT1G07870	2.51081	4.06618	4.63571	5.47057	6.13718	5.88842	4.94678	4.02181	5.58089	5.62393	8.53071	6.79439	3.86677	5.10422	5.83392	6.4444	3.43123	5.60471	4.11267	3.40774	6.79423	5.09497	5.26008	8.34678	4.98547	3.87132	4.25634	6.93892	5.92413	4.62321
AT1G07877	8.50886	10.1655	9.22047	13.9896	9.06193	9.64403	8.90421	14.4594	9.60102	14.082	14.1916	16.1367	4.72606	7.49343	8.07414	20.0655	9.69894	11.1656	7.58118	10.2726	11.4767	15.9877	11.8136	11.5159	11.1908	14.1088	8.9804	17.269	14.9906	18.1946
AT1G07880	2.27833	2.08268	2.34332	4.3848	4.3152	3.29195	2.54406	1.86727	1.89183	1.85988	1.9656	1.88323	2.57785	1.52041	1.3068	4.39391	2.01299	3.06508	2.52706	3.60529	2.84623	5.84164	6.68289	4.50815	1.48503	3.31213	1.44996	2.29558	1.33937	2.0879
AT1G07883	0.278979	0.148763	1.12072	0.2088	0.43152	0.185462	0.376898	0.143636	0.804026	0.0885659	0.19656	1.21856	0.805578	0.325801	0.886756	0.292927	0.137249	0.437868	0.148651	0.839588	0.459069	0.395299	0.474269	1.07124	0.212148	0.860294	0.79514	0.469551	0.360599	1.49136
AT1G07885	0	0	0.0509418	0.4176	0.43152	0.092731	0.0942244	0.143636	0	0.0885659	0.19656	0.036926	0	0	0	0.195285	0	0.262721	0.0991004	0	0.183628	0.658832	0.732962	0.0892703	0	0	0	0	0.0515141	0.198848
AT1G07887	0.278979	0.148763	0.254709	0.50112	0.191787	0.649117	0	0.239393	0.283774	0.531395	0.19656	0	24.6507	17.9734	18.6685	30.318	26.3061	24.8709	15.1624	11.9518	13.0835	21.8293	14.0125	16.6043	34.5801	29.6801	35.0797	39.0771	38.5326	41.1615
AT1G07890	523.737	701.268	710.18	981.361	830.149	817.285	550.224	669.871	798.635	506.021	503.902	561.017	640.005	926.036	843.118	610.851	620.138	673.616	573.445	569.439	577.601	630.063	777.543	688.14	454.261	443.697	626.243	664.362	635.53	688.013
AT1G07893	39.2896	38.232	48.0382	56.8354	48.2344	47.7565	49.6092	46.0114	51.5996	36.4891	36.8354	33.7504	49.3014	44.4719	52.0852	55.6562	40.6715	44.6188	59.4107	56.6969	58.3018	73.0864	62.9916	68.6489	33.5193	29.293	27.0815	40.9031	32.4024	39.5707
AT1G07897	5.25411	3.52072	5.09418	3.50784	2.2535	2.64283	5.37079	3.30363	3.78365	1.10707	1.41523	1.80938	6.06869	3.80102	4.29376	5.12623	1.87574	2.58342	7.97758	1.82734	1.79037	6.45655	2.88873	1.83004	1.80326	1.72059	3.64829	0.782585	0.824226	0.397696
AT1G07900	0.0464965	0.446288	0.356593	0.584641	1.10277	0.370924	0.329786	0.191515	0.189183	0.221415	0.432432	0.110778	0	0	0.0466714	0	0.274498	0.262721	0.0495502	0.3951	0.137721	1.01021	0.517385	0.937339	0.0530369	0	0.0467729	0.208689	0.206057	0.149136
AT1G07901	1.44139	1.93392	1.2226	1.58688	1.72608	2.04008	1.08358	1.29272	1.70264	1.37277	1.61179	2.17864	1.34263	1.84621	1.3068	2.73399	1.50974	1.70769	1.98201	0.592651	0.688604	1.62512	1.20723	1.96395	2.06844	2.40882	2.52574	2.13907	2.36965	2.38617
AT1G07902	1.48789	2.3802	1.01884	2.17152	2.73296	2.64283	1.08358	1.10121	1.74994	2.43556	2.20147	3.13871	1.12781	1.1403	2.2869	2.5387	2.19599	2.75857	1.68471	0.938364	0.872232	2.19611	2.45758	3.48154	2.54577	2.27978	1.91769	3.49555	2.36965	3.08214
AT1G07903	5.25411	3.57031	5.19607	3.92544	2.39734	3.10649	6.5486	3.30363	3.78365	1.68275	1.45455	1.95708	7.41131	4.50692	4.52712	5.27269	1.87574	3.15265	8.27488	2.22244	2.06581	6.32479	3.14742	2.14249	1.64414	1.7636	3.88215	0.67824	1.18483	0.497119
AT1G07910	13.856	13.3886	16.8618	15.7853	15.6306	11.4059	13.3328	9.4321	13.2901	10.0522	10.6142	8.86225	9.3447	9.39394	5.78725	16.2087	13.5419	10.5964	22.248	15.3595	15.8379	19.721	16.3839	17.7648	10.9786	14.582	7.81108	16.3821	13.9088	17.1009
AT1G07913	0	0	0.152826	0	0	0	0.0471122	0.143636	0	0	0.039312	0	0.10741	0	0.233357	0.146464	0	0	0	0	0.183628	0	0.0431154	0.133906	0	0.0860294	0	0	0.0515141	0
AT1G07920	1015.9	786.806	1028.67	1067.97	864.959	898.378	1002.41	761.51	891.713	663.004	643.066	623.238	865.137	842.468	855.206	860.426	666.162	747.397	1091.79	731.035	870.441	1007.62	986.998	853.603	838.567	791.772	911.417	1011.36	918.703	935.877
AT1G07930	618.218	442.916	594.848	653.044	602.019	560.142	626.263	423.631	508.003	440.084	434.752	385.286	563.367	475.67	467.787	491.776	420.669	437.036	685.23	423.745	452.505	695.155	616.809	532.007	479.136	435.438	463.894	585.113	508.651	517.65
AT1G07933	0.13949	0.19835	0.81507	0.16704	0	0	0.188449	0.0957574	1.0878	0	0.353808	0.0738521	0.644462	1.086	0.513385	0	0	0.394081	0	0.19755	0.413162	0.61491	0.0862308	0.714163	0.318222	0.516176	0.79514	0.573896	0.309085	0.198848
AT1G07937	0	0	0	0	0.0958934	0.0463655	0.0942244	0	0	0	0	0	0	0	0.0466714	0.0976425	0	0	0	0	0	0.131766	0.0431154	0	0.0530369	0.387132	0.233865	0.208689	0.0515141	0.0994239
AT1G07940	280.281	229.243	259.141	298.584	254.261	274.437	280.553	212.486	254.214	194.092	191.528	185.221	262.994	258.143	255.946	248.549	203.861	224.407	303	195.476	238.624	300.252	293.099	260.848	220.634	212.751	273.388	293.365	258.962	269.737
AT1G07943	0.13949	0.247938	0.254709	0.709921	0.28768	0.834579	0.706683	0.574544	0.472957	0.132849	0.235872	0.18463	0.322231	2.06341	0.560056	2.88045	1.60124	2.14555	0.0991004	0.839588	0.367255	0.83452	0.819193	1.38369	1.53807	1.33346	1.35641	1.513	0.721198	0.894815
AT1G07950	5.95155	5.85133	11.1053	9.47953	10.4524	10.5713	10.1762	10.4854	12.2023	12.3992	9.98526	11.3363	10.8484	8.57944	6.62733	16.2575	10.8427	9.89582	9.61274	7.85262	9.50274	16.1194	9.95966	9.99828	8.64502	9.63529	8.60622	18.5212	9.94223	12.3286
AT1G07957	0.0464965	0.0495876	0.152826	0.2088	0	0.092731	0.0942244	0.239393	0.236478	0.0885659	0.19656	0.0738521	0	0.0543002	0	0.195285	0	0.0437868	0.0495502	0.0987751	0	0	0	0	0	0	0	0	0.154542	0
AT1G07960	8.83434	6.99185	11.5638	17.9986	17.5485	19.659	12.6732	15.6084	15.7495	18.8645	17.9656	17.0968	10.204	11.4573	11.4812	17.8198	18.0254	15.6757	13.1308	9.72935	12.5785	24.9038	18.4103	19.5056	12.994	12.0011	10.4304	20.0863	17.1027	16.6535
AT1G07963	11.0662	11.1076	12.3279	16.7458	14.8155	14.3733	9.51667	11.1079	13.1009	13.7277	14.7813	12.4071	12.0837	11.8374	13.8147	20.0167	12.3524	15.1502	12.1398	12.9395	14.1852	20.5995	17.2462	18.0326	12.0394	9.42022	12.9093	18.3125	16.9482	18.8408
AT1G07967	3.58023	3.86783	3.10745	4.76064	3.596	4.54382	2.59117	3.15999	2.79044	2.78982	2.98771	2.21556	1.45004	3.58381	5.13385	4.78448	3.15673	3.63431	3.07211	3.1608	5.2793	5.53419	4.61335	2.94592	6.52354	6.75331	3.08701	7.51282	6.64532	6.41284
AT1G07970	10.8337	7.93401	11.9204	17.0799	13.4251	11.8696	12.579	9.24058	8.37133	16.5618	12.855	13.1457	9.39841	11.8374	9.38094	15.574	14.6399	13.5739	13.0813	9.67996	10.1913	14.4504	15.8665	14.8189	14.0548	14.2809	10.103	18.3125	21.5329	19.8848
AT1G07980	8.09039	5.10752	6.46961	8.56081	10.836	8.48489	7.86774	6.17635	7.28353	8.85659	7.86241	7.64369	4.72606	5.04992	6.16062	9.56896	9.33295	7.22482	7.08568	5.82773	6.84013	8.87227	10.5633	7.09699	5.72799	5.07574	6.78207	6.88675	7.72712	8.40132
AT1G07983	15.5298	16.5127	19.256	19.5437	17.069	13.6778	21.2947	20.9709	25.587	16.2076	16.0393	13.4042	12.6207	15.8557	13.9081	19.5773	12.3982	13.2236	16.6489	14.273	15.6543	23.4105	18.2809	17.4524	13.7896	20.0879	16.1834	15.1821	14.2179	14.3668
AT1G07985	0.697448	0.743814	0.764128	2.04624	3.11654	3.75561	0.942244	0.861816	1.56076	2.61269	3.34152	2.21556	0.375936	1.1403	0.70007	2.09931	4.94097	1.79526	0.941454	0.839588	0.642697	2.94278	4.35466	1.78541	3.50044	4.81765	2.66606	5.73896	9.94223	8.45103
AT1G07987	2.18534	3.37196	4.48288	2.75616	3.16448	3.06012	3.15652	2.77696	3.07422	2.12558	3.69533	2.43712	2.0408	3.04081	2.98697	1.80639	2.56199	3.41537	2.22976	3.35835	4.22344	3.03063	3.88039	3.34764	3.50044	3.05404	1.87092	4.53899	3.39993	2.18733
AT1G07990	29.3393	38.1824	32.45	41.8436	44.5904	35.9796	31.471	26.2854	30.6003	34.7621	38.0147	36.7783	22.3414	31.657	26.6493	39.1058	39.4363	40.3276	36.2708	38.1766	46.366	53.4971	45.8317	49.7682	35.2165	38.2401	23.7139	54.5723	50.2778	48.2206
AT1G07993	120.286	123.622	140.549	90.6193	93.6879	90.2736	129.888	143.014	128.833	124.922	122.457	138.768	77.0132	99.9667	99.41	122.151	98.5907	115.159	121.398	157.052	124.27	122.718	111.928	106.41	84.4348	97.8585	86.4831	65.3198	55.4807	55.1305
AT1G08000	10.1827	10.4134	12.5317	9.27073	8.29478	9.82949	10.1291	9.4321	8.46593	6.33246	7.90172	8.38221	6.76685	10.6428	9.38094	7.90904	8.05195	9.10766	8.17578	12.3469	10.2372	13.1766	11.0375	12.7657	8.37983	10.7967	10.4771	7.56499	7.72712	7.30766
AT1G08003	7.25346	6.3968	7.69222	11.1917	10.9318	10.2004	7.30239	7.61271	8.51322	8.90087	9.51351	9.6377	8.10948	6.62463	10.6877	8.44608	6.81671	9.54552	7.43253	6.07467	7.43692	8.56481	10.5633	8.25751	9.28146	6.83934	7.34335	9.28668	9.99374	10.0418
AT1G08005	0.232483	0.0991752	0.509418	0	0.0479467	0.0463655	0.84802	0.0957574	0.378365	0	0	0.110778	0	0.1086	0.560056	0.0488212	0	0	0.198201	0.148163	0.59679	0	0.0431154	0	0.106074	0.602206	0	0	0	0
AT1G08010	16.8317	17.8019	19.2051	23.3439	20.0897	21.7454	14.1808	17.38	15.6549	16.5618	14.9779	12.998	16.1116	18.2449	18.9952	25.8753	20.7704	21.6745	18.0858	16.9893	19.0055	29.2961	25.0501	25.7545	17.9795	22.2816	15.5754	24.9905	24.1601	24.8063
AT1G08030	11.4381	8.92576	11.6147	14.0314	12.7538	10.015	8.52731	7.42119	8.65511	12.6206	9.90663	10.007	6.71315	7.33053	5.69391	14.8417	11.4832	12.9609	12.338	9.08731	8.5846	14.4065	13.452	14.4172	11.509	12.7324	5.7063	13.0953	12.3119	16.4547
AT1G08033	0.325476	0	0	0.12528	0.0479467	0.092731	0	0	0.0472957	0	0.039312	0.221556	0	0	0.560056	0.39057	0.0457497	0.0875736	0.0495502	0	0	0.0878442	0.0431154	0.0892703	0.106074	0	0.561275	0	0	0
AT1G08035	0.13949	0	0	0.16704	0	0	0	0.0957574	0	0	0	0	0	0	0	0	0	0	0	0	0.183628	0	0.0862308	0	0.0530369	0	0	0	0.0515141	0
AT1G08037	9.06682	11.8514	11.2581	15.1589	15.7265	15.4397	10.082	13.6933	12.2023	11.9121	13.6806	12.481	16.8634	16.5073	12.2746	19.1867	16.1039	17.5147	9.91004	13.0877	12.7162	17.7006	14.4868	15.6669	8.53894	8.81801	10.7578	15.1821	14.2694	15.361
AT1G08040	8.18339	11.3556	13.6015	14.3237	16.9731	12.2405	8.80998	14.0285	14.1414	9.87509	11.086	11.4471	8.96876	13.6294	14.3748	18.6009	16.9732	14.7562	9.51364	13.0877	16.4806	20.6873	19.2726	17.988	11.7212	12.9044	9.44813	16.3299	12.2604	12.7263
AT1G08043	11.1592	14.3308	14.5184	16.4952	15.4388	12.8896	9.89357	16.6139	13.7157	9.65368	9.7887	10.9301	16.1116	20.9599	19.6953	22.946	13.8164	17.7337	11.8425	15.4089	15.4247	24.2889	17.2462	17.8094	9.3345	11.1408	7.15626	10.0171	8.39681	8.89844
AT1G08047	3.11527	1.9835	1.63014	3.5496	2.34939	4.26563	2.02583	4.02181	3.2634	2.43556	2.63391	3.6926	3.22231	2.82361	2.80028	5.17505	2.51624	3.63431	2.82436	3.25958	3.25939	3.382	4.65646	2.99056	3.12918	4.21544	3.92893	5.06072	4.84233	4.52379
AT1G08050	3.85921	2.87608	5.39984	5.47057	4.60288	5.70296	3.25074	3.78242	3.73636	2.96696	4.04914	2.88023	6.28351	5.53862	5.50722	4.10098	3.88873	5.99879	3.86492	2.7657	4.86614	5.00712	5.82058	7.00772	2.49274	3.31213	3.60151	3.75641	3.03933	4.37465
AT1G08060	19.1566	26.6781	22.6182	22.2999	25.9392	19.7981	18.5151	16.9012	16.4116	17.8017	16.2359	16.5059	13.3189	18.625	11.9945	20.1144	24.2016	20.7549	26.8067	29.2868	24.2848	30.0867	29.9221	35.2618	24.3439	28.2176	10.7578	27.0774	26.2722	28.0872
AT1G08070	0.92993	1.04134	1.06978	1.12752	1.39045	1.11277	1.13069	1.43636	1.18239	1.06279	1.37592	0.960077	0.751873	1.57471	0.280028	0.683497	0.960744	0.569228	1.33786	1.13591	1.28539	2.50356	1.50904	1.11588	1.21985	1.1614	0.420956	1.77386	1.33937	1.93877
AT1G08073	8.64835	9.81834	10.0865	11.4423	12.7059	7.18665	6.31304	5.55393	4.63498	5.35823	6.36855	4.24649	9.72064	10.86	7.42075	9.56896	9.60744	9.41416	10.5542	11.7542	10.0077	11.2001	10.9082	10.8017	11.0317	13.2485	5.19179	18.2081	12.6725	9.59441
AT1G08087	1.48789	2.33062	3.4131	3.88368	3.06859	3.15285	2.92096	4.06969	2.79044	2.61269	3.30221	4.3942	5.85386	9.82834	7.18739	7.1279	3.98023	6.17394	2.32886	3.25958	4.54479	4.5679	4.39777	5.98111	4.66725	3.57022	3.92893	8.76495	5.30596	4.82206
AT1G08090	2.6968	1.23969	1.01884	0.25056	0.719201	0.370924	1.83738	0.622423	0.33107	0.0885659	0.353808	0	0.375936	0	0.186685	0	0	0	1.73426	0.839588	1.3313	0.61491	0.646731	1.16051	1.37896	2.10772	1.16932	0.782585	0.360599	0.944527
AT1G08103	0	0.247938	0	0	0.0479467	0.231828	0.0942244	0.0478787	0	0	0.039312	0.036926	0	0	0.140014	0.0488212	0.137249	0.175147	0	0	0	0	0	0	0	0	0	0	0	0
AT1G08110	44.4972	43.6867	46.3061	75.711	81.3176	83.8752	52.1532	55.9223	52.1671	93.7912	82.516	92.2043	43.3401	42.8429	39.8573	88.6594	82.9443	73.6056	41.1762	46.6712	47.9727	81.5195	73.7705	77.3081	56.2191	45.9827	51.1696	132.883	120.234	123.286
AT1G08115	0	0	0.203767	0.0835201	0.14384	0.092731	0.0471122	0	0.0945913	0	0.039312	0.147704	0.0537052	0.380102	0.0466714	0.0976425	0.0914995	0.0437868	0.0991004	0.0493876	0	0	0.172462	0	0.0530369	0.301103	0	0	0	0.0994239
AT1G08120	0.278979	0.148763	0	0.33408	0.191787	0.834579	0.188449	0.0957574	0.0472957	0.531395	0.157248	0.516965	0.161116	0.1086	0.233357	0.0976425	0.365998	0.394081	0.198201	0.19755	0.321349	0.0439221	0.517385	0.446352	0.212148	0.516176	0.140319	0.573896	0.0515141	0.198848
AT1G08123	0	0.247938	0	0	0.0479467	0.231828	0.0471122	0.0478787	0	0	0.039312	0.036926	0	0	0.140014	0.0488212	0.137249	0.175147	0	0	0	0	0	0	0	0	0	0	0	0
AT1G08125	7.57893	5.6034	5.6036	11.6928	13.1374	9.04127	7.58507	4.54847	6.14844	10.8936	10.3784	8.19758	6.39092	6.29883	8.44751	8.88547	10.1107	8.45085	8.96859	7.01303	7.85009	10.4974	10.8651	12.0069	8.96324	7.35551	6.26757	9.2345	11.3846	11.4337
AT1G08130	34.7794	33.3229	40.6007	35.8301	32.9394	27.3093	33.4968	28.3442	27.1477	19.6173	21.4251	19.5708	23.5229	22.8061	26.7427	26.6076	25.2996	28.8555	39.0951	39.6088	35.3483	43.6586	37.1224	35.3511	28.9051	27.7015	21.9833	26.5557	23.4905	21.5253
AT1G08160	11.8101	15.025	14.4675	19.2931	15.0553	17.0161	10.9771	17.9545	13.8576	6.86385	9.39558	8.0868	16.8634	27.313	25.1092	16.941	12.9014	16.4201	10.356	12.3469	15.5625	20.1603	19.6175	17.4077	11.0317	13.9368	11.9739	12.4692	10.8695	10.7378
AT1G08165	1.20891	1.43804	1.01884	0.29232	0.57536	0.834579	1.03647	1.05333	0.614844	0.354263	0.117936	0.36926	0.644462	1.086	1.40014	0.292927	0.411748	0.700589	1.04055	0.493876	0.413162	0.131766	0.603616	0.446352	0.106074	0.817279	0.187092	0.0521723	0	0.347984
AT1G08173	0.371972	0.0495876	0.509418	0.12528	0	0.185462	0.0471122	0	0.33107	0.0885659	0.117936	0.110778	0.322231	1.46611	0.746742	0	0.0457497	0.13136	0	0	0.550883	0.131766	0.0862308	0.223176	0.159111	0	0.374183	0	0.206057	0.0994239
AT1G08180	3.85921	2.47938	2.44521	4.5936	5.08235	5.28567	5.70058	4.83575	3.59447	3.05552	3.77396	4.94809	2.79267	0.760203	1.12011	8.15315	3.61423	3.41537	5.35142	4.00039	2.93804	8.82835	4.78581	6.11502	3.23525	3.26912	2.57251	8.60844	3.96659	4.62321
AT1G08190	92.5281	86.7783	100.916	112.752	124.422	92.9628	80.7503	70.0465	80.9702	81.5249	87.9803	84.4129	75.241	78.8439	90.0757	92.1257	98.3619	97.5132	111.884	97.2935	115.364	120.215	115.808	118.372	74.0395	71.7055	56.8759	74.1369	78.6621	80.3842
AT1G08200	137.909	160.961	204.684	166.706	167.478	170.718	170.264	178.109	230.141	120.627	143.096	142.498	181.899	171.372	166.943	166.285	157.516	152.816	165.101	178.882	191.983	207.356	199.064	188.271	124.159	126.42	111.647	123.127	106.892	121.397
AT1G08210	14.1349	16.5127	11.6657	17.581	16.3498	18.6389	7.44373	11.4909	10.5942	17.3589	17.4545	17.1706	11.0096	13.0864	12.9746	22.0184	22.5089	24.433	11.4956	15.4583	14.2311	20.292	15.7802	17.6755	20.7905	23.6151	29.4202	37.3554	30.857	34.1024
AT1G08213	0.557958	0.347113	0.916953	0.918721	1.05483	0.649117	0.282673	0.766059	0.425661	1.01851	0.432432	0.886225	0.537052	0.162901	0.280028	0.829961	0.548997	1.13846	0.247751	0	0.275442	1.27374	0.5605	1.16051	0.742517	0.602206	1.029	1.82603	1.75148	2.28675
AT1G08217	0.557958	0.347113	0.866011	0.918721	1.05483	0.649117	0.282673	0.813937	0.425661	1.15136	0.471744	0.886225	0.537052	0.162901	0.280028	0.78114	0.503247	1.13846	0.247751	0	0.275442	1.22982	0.474269	1.16051	0.742517	0.602206	0.982231	1.04345	1.75148	2.13761
AT1G08220	4.88213	3.42154	3.82064	4.88592	3.45216	3.75561	4.14587	2.29818	3.97284	2.70126	4.04914	3.61875	4.77976	2.60641	3.54702	6.29794	4.07173	4.55383	3.81537	3.75345	3.85618	3.90907	4.00973	3.79399	2.91703	2.96801	3.18056	4.79985	3.55448	2.98272
AT1G08230	13.298	9.37205	9.62801	27.7704	29.6311	25.0837	13.7568	11.8739	10.7361	19.9273	14.4275	12.8133	15.5208	9.93694	13.768	33.052	26.5806	21.4993	17.9372	11.853	9.82408	35.3573	23.6704	22.4069	13.0471	10.3235	11.2723	24.6253	20.1935	25.3531
AT1G08250	17.8082	20.5293	20.7843	22.0075	18.8431	19.3344	18.3738	19.0078	18.5399	12.7535	13.6413	18.2784	16.8634	24.0007	25.1092	19.2356	15.4634	20.8863	16.2525	20.6934	20.7958	21.2583	25.4381	25.442	9.17539	11.2268	14.4061	14.243	14.0634	11.0858
AT1G08260	35.1049	41.2569	42.1289	48.024	38.693	30.6476	34.2506	36.1963	33.6745	24.9756	26.8501	29.7624	29.9138	41.3768	39.6706	34.9072	36.188	38.3135	43.5546	44.7451	45.0347	44.7127	52.0403	52.9819	26.3063	35.9173	24.8364	38.7119	31.8873	26.5959
AT1G08267	5.90506	4.90917	7.13186	5.51233	3.45216	5.05384	7.49084	7.94786	7.18894	5.09254	3.38083	4.17264	4.45753	3.31231	4.38711	7.90904	3.24823	3.80945	6.88748	4.88937	4.49888	6.36871	7.41585	6.15965	4.66725	5.59191	3.78861	3.18251	4.27567	4.07638
AT1G08270	2.92928	3.07443	2.34332	3.17376	2.58912	1.53006	2.3085	3.63878	2.93233	2.52413	1.45455	2.36327	1.87968	2.60641	2.66027	3.56395	4.20898	4.15975	4.55862	2.91387	3.76437	3.86515	4.00973	4.9545	1.85629	3.01103	1.63705	5.11289	4.7393	2.03819
AT1G08273	1.16241	1.28928	1.5792	0.793441	1.58224	0.463655	1.22492	2.29818	1.37157	0.354263	1.25799	1.03393	0.912988	0.977404	0.373371	0.585855	0.731996	1.0071	0.941454	1.87673	1.74446	1.27374	1.85396	1.24978	1.11378	0.301103	0.654821	0.834757	0.772712	0.298272
AT1G08280	11.7636	11.7523	11.9713	17.9151	15.4868	17.1089	12.4376	11.06	13.4793	11.0265	14.8993	16.2105	15.1986	9.99124	9.56763	16.7945	13.4047	12.6544	12.9326	8.84037	7.89599	26.8364	20.3936	16.515	6.31139	5.89301	5.23857	17.0082	10.4059	12.7263
AT1G08283	0.232483	0.0495876	0.458477	0.4176	0.958934	1.39097	1.13069	0.335151	0.520252	0.619961	0.432432	0.258482	0.698167	0.597302	0.886756	0.292927	0.457497	1.0071	0.644153	0	0	0.395299	0.905424	0.267811	0.424295	0.0860294	0.935458	0.469551	0.515141	0.795391
AT1G08290	0.092993	0.0495876	0.101884	0.4176	0.479467	0.185462	0.282673	0.239393	0.520252	0.265698	0.19656	0.110778	0.0537052	0.217201	0	0.537034	0.182999	0.0437868	0.0991004	0	0.0918139	0.658832	0.344923	0.0892703	0.212148	0.215074	0.280638	0.156517	0.669684	0.347984
AT1G08293	0	0	0.254709	0	0	0	0.0471122	0	0.0472957	0.0885659	0.235872	0.147704	0.0537052	0	0	0.292927	0.0457497	0.437868	0.0991004	0	0	0.0878442	0	0.0892703	0.106074	0.0430147	0	0.834757	0.103028	0.0994239
AT1G08300	4.09169	3.22319	3.92252	6.30577	6.08923	6.12025	2.82673	3.44726	3.02692	5.40252	5.30712	4.24649	3.49084	2.49781	1.91353	8.15315	5.48997	5.91122	4.60817	3.90162	3.39711	7.59853	6.46731	7.85579	3.12918	3.95735	2.47896	11.0605	8.49983	9.44527
AT1G08310	1.72037	0.743814	1.12072	1.2528	2.06171	1.71552	0.84802	1.24485	1.79724	1.77132	2.08354	3.13871	3.1149	2.38921	2.70694	0.39057	1.28099	1.22603	1.53606	1.03714	2.24944	1.1859	2.50069	1.96395	1.432	0.817279	2.15155	3.07817	1.49391	1.83934
AT1G08315	7.9509	9.07453	9.52613	11.484	10.9798	12.6114	9.94068	7.51695	12.0604	12.2221	11.4005	12.4071	11.7077	10.3713	13.5347	7.03026	8.32645	10.5526	9.95959	7.75385	9.86999	10.9805	11.6412	12.0069	6.84176	7.57059	9.44813	9.2345	8.29378	10.0915
AT1G08317	9.81076	7.83484	15.8429	17.581	17.8841	16.1816	13.4741	15.2733	17.7359	15.6762	15.7641	16.3213	11.117	10.6971	15.0282	15.7204	13.3132	17.9526	12.4867	11.5073	17.9955	20.9509	16.815	19.818	16.0702	14.625	11.1787	34.6946	28.3843	29.3798
AT1G08320	6.23053	6.69432	21.9559	10.3147	7.62353	8.29943	9.61089	12.1133	14.0468	6.95242	14.742	9.82233	15.306	19.8196	23.8957	8.88547	6.95396	14.0994	8.37398	6.37099	16.8019	9.22364	11.943	14.5064	16.4945	22.4967	17.5398	27.8079	21.1723	21.0779
AT1G08323	0.604455	0.0495876	0.407535	0.626401	0.479467	0.0463655	0.42401	0.239393	0.236478	0.708527	0.707617	0.960077	0.644462	0.325801	0.326699	0.244106	0.503247	1.05088	0.247751	0.0987751	0.0918139	0.61491	0.689847	0.624892	0.265185	0.0430147	0.0467729	0.0521723	0.257571	0.695967
AT1G08333	0.325476	0.247938	0.101884	0.16704	0.335627	0.880945	0.188449	0.191515	0.33107	0.265698	0.353808	0.036926	0.268526	0.1086	0.0933427	0.634676	0.274498	0.13136	0.0495502	0.0987751	0	0.307455	0.215577	0.267811	0.159111	0.301103	0	0.260862	0.309085	0.149136
AT1G08340	1.48789	3.27278	5.14513	3.5496	3.78779	3.94107	3.39208	5.07514	6.95246	4.51686	6.40786	5.13272	3.65195	5.43002	6.86069	2.9781	1.69274	3.3278	3.76582	2.32122	7.11557	3.29416	4.65646	7.49871	3.81866	4.00037	4.02247	3.59989	4.7393	3.23128
AT1G08350	6.04455	9.12411	9.78083	11.6093	10.4044	10.2468	7.77352	6.60726	10.1213	7.92664	9.00246	7.56984	10.5799	12.4891	11.6212	11.4242	11.8949	13.2236	8.27488	9.08731	8.6305	12.6935	13.7107	10.6678	11.2969	9.29118	11.0384	16.2778	11.6422	9.9921
AT1G08360	133.213	83.803	124.196	122.315	104.524	103.673	183.926	138.609	187.291	118.058	110.742	117.905	105.316	74.4456	74.4408	115.56	85.9638	82.0565	163.169	93.4906	105.724	127.506	120.939	114.489	104.005	101.085	99.3925	113.84	115.443	126.02
AT1G08370	21.4814	28.6616	35.8121	36.0389	33.323	34.125	17.3373	21.4018	23.2695	26.0384	27.715	30.6117	17.5616	34.3177	28.3295	43.695	29.2798	38.7951	19.1264	23.2615	26.0751	40.3644	35.9583	36.1545	26.2533	30.6695	27.3622	51.0245	39.8719	35.6435
AT1G08380	2004.98	1407.59	1148.53	1489.16	1871.89	1796.29	1867.01	1622.9	1449.61	2163.71	2097.34	2042.9	1841.87	1302.99	1769.5	1301.18	2013.77	1930.03	2137.65	1698.93	1705.81	909.451	1565.82	1387.89	1569.26	1103.59	1636.58	475.499	819.332	805.88
AT1G08387	0.557958	0.991752	1.37543	1.16928	0.910987	1.29823	1.5547	0.430908	0.520252	0.531395	0.314496	0.36926	0.429641	0.597302	0.746742	0.732319	0.914995	0.875736	0.842353	0.691426	0.321349	1.53727	1.94019	1.11588	0.636443	1.03235	0.701594	2.08689	1.39088	2.53531
AT1G08390	5.20761	4.56206	6.92809	3.25728	5.17824	4.82201	4.52277	3.78242	4.16202	6.06676	5.73956	4.32035	4.02789	4.94132	5.13385	6.8838	5.58147	6.39287	4.70727	4.93876	3.85618	4.12868	3.363	3.25837	4.93243	5.72096	8.13849	3.65206	1.75148	5.51803
AT1G08393	0.185986	0.0495876	0.0509418	0.16704	0	0.278193	0.0942244	0.0957574	0.33107	0.0442829	0.19656	0.295408	0.0537052	0.488702	0	0.341749	0.0457497	0.481655	0.148651	0.0493876	0.137721	0	0.301808	0.312446	0	0.215074	0.0935458	0.208689	0.309085	0
AT1G08400	6.92798	6.44639	10.3921	9.64657	7.81531	9.04127	6.36015	6.99029	8.51322	8.59089	8.72727	7.90217	6.06869	7.43913	5.97393	12.01	8.7382	8.80115	7.58118	7.06242	6.74832	11.7711	8.6662	8.48068	8.64502	8.21581	7.57721	12.1562	5.20293	10.2407
AT1G08410	10.7872	6.7935	10.494	11.9851	7.71942	7.27939	17.0546	9.09695	11.4456	9.47655	7.98034	9.08381	5.90757	5.75582	4.38711	7.22554	7.68596	8.01299	14.9146	8.59343	11.2472	12.0786	10.3046	11.4266	9.49361	9.80735	8.60622	12.6779	10.1483	10.2407
AT1G08420	72.9065	59.8522	68.5677	91.1204	95.7496	84.7562	53.4724	43.426	53.586	59.2506	59.1646	55.6475	62.5665	65.7033	79.0613	64.1999	77.4086	82.3192	65.0594	64.2038	66.0601	75.1947	79.7204	77.3528	86.9805	67.232	70.5336	81.5454	95.4042	92.2654
AT1G08427	3.11527	2.42979	3.51499	5.09472	5.1303	6.30571	2.49695	4.40484	3.73636	5.13682	5.85749	5.16965	4.02789	5.04992	4.01374	7.76258	6.26771	5.95501	2.52706	4.09917	5.60065	6.10517	7.20027	7.3648	4.72029	4.86066	3.83538	6.88675	6.23321	4.97119
AT1G08430	0.511462	1.14051	5.45078	6.55633	5.8495	4.77565	1.5547	2.29818	2.31749	2.65698	8.57002	7.38521	5.58534	5.53862	6.11395	4.54038	6.17621	6.69938	3.66672	1.82734	7.02376	12.7374	14.4868	9.99828	1.11378	1.07537	1.87092	13.617	9.27255	9.54469
AT1G08443	0.0464965	0	0.101884	0.0835201	0.28768	0.0463655	0.0471122	0	0.189183	0.0885659	0	0.18463	0	0	0	0.585855	0.0457497	0.262721	0	0.0987751	0.137721	0.0878442	0.0431154	0.178541	0	0	0.280638	0	0	0
AT1G08450	23.9457	27.4715	31.3802	39.7973	37.5902	40.1525	30.7643	33.9939	32.1611	43.8401	39.7052	38.957	16.1116	20.4169	23.709	36.3718	33.2143	33.6283	32.9013	31.4599	34.2925	54.5952	47.6425	47.0901	24.5561	22.3676	13.3771	32.3468	32.1448	33.1579
AT1G08457	0.185986	0	0	0.16704	0	0	0	0	0	0.132849	0	0.036926	0	0	0.373371	0.732319	0	0	0.0495502	0	0	0	0.258692	0.223176	0.106074	0	0	0	0	0
AT1G08460	10.8802	13.1903	11.8695	15.493	17.5485	18.778	13.8039	14.7466	16.79	19.2631	16	19.7185	15.2523	17.7019	18.6685	22.409	22.5089	21.9372	9.41454	7.70446	12.5785	16.383	18.0222	17.8987	21.1617	17.2059	23.9477	38.2945	32.7115	36.3394
AT1G08465	8.46237	12.9424	12.7355	7.76737	7.19201	8.2067	10.8829	13.1188	13.1955	8.76802	8.8059	9.71155	8.3243	12.7063	13.9547	17.2827	10.7512	11.3408	10.3064	11.6555	13.6803	14.2308	9.74408	9.19485	7.95554	7.74265	4.39665	6.52154	5.71807	3.77811
AT1G08470	12.1821	10.2646	12.9902	16.8711	14.4799	16.3207	16.0653	17.3321	17.8305	13.772	13.7985	13.0718	14.8226	13.5751	14.0481	15.281	15.2347	17.7337	13.775	16.5942	16.297	15.5484	17.4617	16.515	13.4183	14.4099	11.7868	14.1387	18.9057	15.4604
AT1G08477	160.32	94.1172	115.027	134.175	121.833	116.841	183.314	147.418	157.4	127.889	96.3931	98.8879	144.897	99.9667	119.385	94.0785	96.8522	99.9215	151.376	115.715	134.875	133.919	139.263	119.756	61.3107	45.6816	64.266	54.0505	57.7989	62.2394
AT1G08480	29.9903	29.6534	41.9761	44.0568	40.4191	41.0335	44.8037	43.5217	49.6605	33.8764	33.4152	36.1875	54.0274	52.6169	48.4449	45.3549	39.2533	43.1738	35.5275	32.6452	40.5817	39.2664	39.3213	39.3682	37.9744	31.6158	39.6167	38.0336	36.7811	43.7962
AT1G08490	50.8672	49.7363	50.4324	49.5274	36.8231	37.5097	48.714	39.6914	46.5389	35.1164	27.1253	31.7564	43.7697	45.4493	41.2108	35.4442	34.2208	38.2259	40.1357	47.2639	41.6376	35.3573	36.0445	39.5021	41.2097	37.1217	38.7747	34.3294	34.8751	29.8769
AT1G08500	3.06877	3.37196	7.7941	11.6928	9.25371	8.53125	4.05165	5.41029	8.32404	2.25843	6.48649	5.3912	6.33721	6.13593	7.04737	8.64136	6.86246	5.56092	2.87391	1.38285	5.2793	16.4269	9.2267	8.25751	2.12148	3.09706	5.47243	5.42592	2.98782	3.7284
AT1G08507	0.232483	0.446288	0.254709	0.16704	0.28768	0.834579	0.659571	0.430908	1.18239	0.531395	0.511056	0.110778	0.375936	0.434402	0.513385	1.26935	0.182999	0.13136	0.644153	1.13591	0.642697	0.483143	0.819193	0.357081	0.583406	1.37647	0.280638	1.513	0.824226	1.14337
AT1G08510	101.688	112.018	98.5215	142.235	143.457	138.076	96.2031	93.2198	83.0985	102.028	106.496	102.617	79.8059	105.777	111.638	120.051	131.119	125.756	108.168	129.889	115.777	149.16	143.488	141.761	127.872	98.1596	115.669	170.238	172.366	179.41
AT1G08513	2.6968	2.13227	2.90369	5.17825	5.89744	5.19294	2.21427	1.81939	1.74994	3.23265	3.30221	3.47105	2.0408	2.98651	2.6136	7.27437	7.18271	5.07927	3.41896	2.22244	1.974	6.98362	5.73435	8.61459	3.71258	2.66691	1.12255	9.70405	9.01498	8.7493
AT1G08520	269.029	252.996	250.787	194.351	183.588	162.743	222.511	189.121	175.798	175.095	164.049	164.653	147.313	159.1	185.845	161.989	165.797	177.556	274.409	253.605	229.397	183.463	181.904	196.529	211.617	199.846	166.652	142.117	137.955	139.889
AT1G08530	7.39295	6.74391	8.60917	8.22673	5.70566	6.5839	11.0243	9.14483	7.94567	8.67945	7.94103	7.79139	6.33721	7.65633	7.93413	8.59254	7.31996	7.3124	7.58118	9.38364	9.22729	12.0786	8.6662	8.34678	5.40977	6.32316	2.38542	6.31285	6.85138	6.01515
AT1G08533	0	0.0991752	0.101884	0.542881	0.0479467	0.092731	0.0942244	0	0.378365	0	0	0.147704	0.161116	0	0.140014	0.244106	0.0457497	0.175147	0	0.0493876	0.0459069	0.131766	0.172462	0	0	0.129044	0	0.0521723	0.0515141	0.0994239
AT1G08537	1.72037	1.48763	2.24144	3.3408	3.06859	2.64283	1.50759	2.15454	2.36478	2.39128	3.53808	2.43712	2.73896	4.07252	2.70694	5.85855	4.75797	6.78696	3.22076	3.45713	3.53483	4.26045	6.29485	5.17768	1.64414	2.15074	0.701594	2.81731	3.24539	2.33646
AT1G08540	104.245	110.184	103.819	68.1106	67.6528	61.017	151.607	113.568	123.158	94.4112	89.199	79.871	50.2143	65.2689	79.9014	45.8431	54.3964	58.937	124.52	100.405	107.652	80.0261	72.9082	74.8085	66.7735	55.8761	49.9535	33.7555	44.0446	35.7429
AT1G08543	10.4617	8.33071	9.72989	8.01793	7.95915	8.62398	9.28111	8.33089	10.1213	5.31395	7.46929	7.16365	9.23729	5.86442	8.02747	5.37034	5.81022	7.04968	8.57219	10.1738	9.59455	6.5444	7.32962	7.00772	8.22072	8.55993	7.9514	9.02581	7.26349	6.86025
AT1G08547	2.51081	3.52072	2.8018	5.76289	5.22619	5.5175	2.40272	1.29272	2.27019	2.87839	1.80835	1.44012	3.22231	4.01822	3.78038	8.29961	5.21547	4.59761	3.02256	2.32122	3.53483	6.93969	5.47566	5.75794	4.03081	2.79596	3.36765	6.67806	6.95441	6.41284
AT1G08550	54.5869	70.464	70.5545	38.294	37.5902	29.6276	90.267	87.2828	86.9767	49.5969	47.6855	49.0378	35.4454	52.7255	59.4593	30.3668	36.2338	33.8034	53.5638	60.5985	55.3179	42.4727	40.7872	33.6103	64.0686	60.6507	53.1808	37.3554	37.2447	35.7926
AT1G08557	0	0	0.254709	0.25056	0.719201	0.278193	0.565347	0.0478787	0.141887	0.354263	0.157248	0.0738521	0.214821	0	0	0.146464	0.0457497	0.0875736	0.148651	0.246938	0.0459069	0.175688	0.388039	0.223176	0	0	0	0.730413	0.257571	0.0497119
AT1G08560	13.1585	10.3638	15.2826	17.748	19.5143	14.9297	16.7719	14.6509	18.3507	13.0635	12.0295	14.3642	9.61323	11.8917	9.42761	19.9679	20.6789	14.581	20.8111	18.9648	18.7759	21.7414	26.3435	21.8266	12.8349	13.5496	11.8335	15.0256	12.6725	15.1124
AT1G08563	0.092993	0.0991752	0.356593	0.2088	0.14384	0.324559	0.329786	0.287272	0.472957	0.0442829	0.275184	0.406186	0.268526	0	0.0933427	0.488212	0.137249	0.175147	0.0495502	0.0987751	0.0918139	0.658832	0.129346	0.446352	0.477332	0.301103	0.420956	0.88693	0.61817	0.298272
AT1G08567	0.92993	0.892576	0.967895	1.62864	2.10965	2.17918	0.942244	0.766059	1.37157	0.575678	0.904177	1.40319	1.77227	1.0317	2.52025	1.6111	1.05224	3.28401	1.38741	0.543263	2.34125	1.49335	2.19889	2.5442	1.11378	0.774265	1.44996	0.782585	1.59694	2.03819
AT1G08570	67.4664	89.0097	86.6521	63.0159	76.1394	78.775	84.4722	106.339	104.287	70.1442	70.7224	81.7543	89.1506	112.836	110.611	72.9878	75.4413	80.3926	58.271	77.8842	77.0777	69.924	72.2183	69.1399	76.2141	73.3401	92.0023	92.8668	90.2528	91.9174
AT1G08577	0.13949	0.0495876	0.0509418	0.16704	0.0479467	0.139097	0.188449	0.287272	0.141887	0.0885659	0.157248	0.147704	0.0537052	0.380102	0.373371	0.146464	0.0914995	0.175147	0.148651	0.3951	0.275442	0.307455	0.431154	0.267811	0.265185	0.129044	0.79514	0.104345	0.103028	0
AT1G08580	15.2044	9.12411	12.6336	13.2379	11.9867	9.13401	26.854	15.2733	15.4184	14.1705	12.5012	11.9271	9.88175	9.71974	7.0007	12.7912	8.0062	8.66979	21.0093	8.98854	10.1454	19.2379	13.7107	15.8009	8.48591	6.71029	8.84008	9.44319	8.91195	7.65564
AT1G08583	0.0464965	0	0	0.25056	0.383574	0.278193	0.0942244	0	0.0472957	0.177132	0.0786241	0.295408	0.10741	0	0.0466714	0.0976425	0	0.13136	0.148651	0.148163	0.137721	0.131766	0.258692	0.490987	0.371258	0.0430147	0	0	0.0515141	0
AT1G08590	6.32353	12.2977	16.3014	15.2842	14.7196	11.8696	10.8829	14.4594	17.8305	11.9564	20.4029	13.995	12.567	13.9009	17.5018	16.8433	11.8034	13.0485	9.71184	10.4208	17.9037	21.5218	18.0222	20.8893	15.0625	17.679	14.9206	34.1207	23.851	28.9821
AT1G08592	6.27703	12.2977	16.2504	14.9083	14.7196	11.7305	10.6002	14.3157	17.6886	11.7793	20.3243	13.9211	12.1911	13.4122	17.4551	16.5504	11.7119	12.9609	9.66229	10.3714	17.9037	21.2144	17.9791	20.5322	14.9034	17.55	14.827	33.7033	23.645	28.9324
AT1G08600	21.8999	18.6449	19.8164	31.3618	33.3709	26.2892	22.237	21.689	21.0939	23.0271	21.5823	21.1217	19.6561	19.6024	13.5814	20.8955	22.8291	24.3455	34.2887	25.6321	29.4723	38.915	37.2948	37.5382	19.6767	26.9272	9.40136	28.6426	28.4358	25.204
AT1G08607	0.13949	0	0.254709	0.04176	0.0479467	0.278193	0	0.0957574	0.141887	0.265698	0	0	0.10741	0	0	0	0	0	0.0991004	0	0.229535	0	0	0.133906	0.159111	0.344118	0	0	0	0
AT1G08610	4.78914	3.81824	4.53382	9.27073	6.28102	6.76936	7.82063	3.97393	3.54718	8.72374	6.01474	7.12673	2.47044	1.24891	2.2869	7.17672	4.43772	5.91122	7.33343	4.09917	2.89214	9.66287	8.6662	7.27553	5.09154	4.51654	2.7596	9.54754	8.7574	7.30766
AT1G08620	25.4801	26.5789	24.7577	32.9069	33.8983	30.694	23.1792	21.3539	27.1477	53.3609	37.6609	44.3482	19.4413	19.2766	18.4352	30.855	26.9923	26.7537	25.6175	24.2493	33.0071	35.0499	31.6036	39.3682	27.9505	29.5941	15.1544	47.4247	44.2507	44.8402
AT1G08630	39.801	21.0747	18.39	65.1457	72.6393	90.7837	29.7749	24.5139	37.6001	245.195	107.322	186.55	6.65944	5.04992	5.60056	19.1867	28.5936	14.1869	3.02256	1.28408	4.36116	5.05104	8.70931	9.10557	68.4707	41.7243	28.5783	180.047	183.184	177.223
AT1G08633	13.0655	13.5374	11.2581	12.8203	16.7334	9.96858	13.5683	9.62361	12.2023	9.43226	10.4177	7.31136	12.7281	12.2175	13.9081	9.03193	9.42445	8.88872	14.9642	14.8657	15.3329	13.4841	11.0807	11.6944	12.3576	13.8507	8.74654	12.9387	13.9088	14.3668
AT1G08640	88.0644	61.6374	77.0241	79.1353	50.2961	56.8441	83.1531	53.7199	61.2479	56.7264	51.7739	47.5238	59.4516	54.5174	55.1189	66.6898	47.3052	55.4341	86.6138	60.7467	55.3638	77.4786	67.3463	66.0154	53.09	46.2838	50.468	50.6593	43.7355	42.3546
AT1G08645	6.41652	5.25628	7.23374	11.0247	7.86326	9.59766	7.39662	8.04362	10.074	9.21085	12.8157	9.93311	8.3243	8.30793	11.4345	12.7912	8.78395	12.0414	7.68028	4.93876	9.64046	11.3319	12.2017	15.4438	8.64502	6.10809	5.7063	9.13016	8.65438	7.10881
AT1G08647	7.48594	7.9836	8.4054	8.60257	7.19201	6.723	12.1078	12.64	11.7293	19.2631	12.5405	14.6227	4.1353	3.96392	5.13385	15.9645	9.33295	9.6331	9.51364	8.14895	8.53869	20.2481	9.44227	10.4446	12.1455	14.9691	7.34335	23.3732	16.4845	16.2558
AT1G08650	14.0884	9.1737	17.7278	22.0493	18.6513	18.778	16.5835	13.406	22.0398	21.2115	26.2998	19.7554	16.7023	16.8874	20.8621	25.4359	18.9861	26.9727	18.0858	10.5195	19.8777	23.4983	23.4548	28.1202	15.1155	11.4419	11.3658	16.8517	19.0602	14.4165
AT1G08657	34.2214	24.645	36.2706	39.7138	30.8777	31.204	36.088	33.8981	47.5321	29.891	34.4373	27.473	43.9308	40.0736	34.1634	31.5385	28.1818	35.6862	34.2887	22.7183	35.5779	27.9784	34.2336	36.1991	35.1635	28.8629	33.9104	36.8337	37.2447	36.4886
AT1G08660	16.7387	17.9011	19.307	28.8144	27.9529	19.7517	16.1595	11.9697	16.9791	19.7059	21.543	20.3832	14.0171	15.6385	16.0083	27.2911	24.2016	23.3822	21.1084	20.5452	24.5602	30.0867	31.5174	28.5219	19.5706	21.0772	13.8916	32.6599	26.5813	28.9821
AT1G08663	0.278979	0.545463	0.101884	0.0835201	0.335627	0.231828	0.0471122	0.191515	0	0.265698	0.0786241	0.332334	0	0.488702	0	0.0488212	0.274498	0.394081	0	0.0987751	0.229535	0.263533	0.215577	0.267811	0	0.0860294	0	0.521723	0.309085	0.198848
AT1G08667	4.0452	6.49597	4.73759	4.51008	4.65083	3.57014	5.08812	4.02181	7.70919	4.82684	4.87469	7.16365	3.22231	4.07252	4.06041	4.78448	3.38548	4.20353	3.76582	3.75345	6.97785	8.16951	5.82058	5.40086	5.51584	9.0761	6.26757	9.91274	6.1817	3.62897
AT1G08670	0.464965	0.495876	2.03767	1.58688	0.815094	1.80825	0.753795	0.909695	1.84453	1.01851	2.43735	1.95708	1.34263	0.923104	1.6335	1.41582	0.731996	1.57633	0.743253	0.0493876	1.74446	1.66904	2.19889	4.90987	0.848591	1.29044	1.49673	2.76513	1.803	2.23704
AT1G08680	33.1055	36.0502	44.5232	48.3999	50.6797	43.5836	27.7962	23.7957	29.8436	33.655	34.0049	34.8582	29.2156	36.9785	34.2101	52.2876	45.6582	51.9312	33.4959	46.128	38.6077	52.2673	50.057	53.2051	38.5048	42.2404	33.6765	56.1374	50.1233	43.8459
AT1G08697	0	0	0	0.2088	0.0479467	0.602752	0	0	0.33107	0.442829	1.10074	0.701595	0	0	0.0466714	0	0.0457497	0.175147	0.0495502	0	0	0.131766	0.0431154	0.535622	0.371258	0.0430147	0	0.573896	0.463627	0.497119
AT1G08700	21.8534	22.4136	23.7389	36.373	42.0972	40.9407	20.3054	26.1896	26.391	39.1904	35.6167	36.3352	23.0932	24.9238	23.7557	43.695	41.678	39.7584	22.8922	21.533	20.245	38.2122	35.1822	31.5124	26.2002	25.8088	27.3154	39.2858	39.2538	39.173
AT1G08703	0	0.19835	0	0.04176	0.0479467	0.0463655	0	0	0	0	0	0	0	0	0	0.0976425	0	0	0	0	0.0459069	0.219611	0	0.178541	0	0	0	0	0.206057	0.0994239
AT1G08707	1.11592	1.14051	1.17166	0.626401	1.29456	1.11277	0.282673	0.670301	0.851322	1.01851	1.37592	1.03393	0.912988	0.651603	0.326699	2.05049	1.41824	1.09467	1.0901	1.92611	1.23949	0.878442	1.59527	1.60687	0.318222	0.473162	0	1.46083	1.0818	1.64049
AT1G08710	3.16176	2.18185	2.08862	6.43105	6.85638	5.28567	4.14587	4.2612	3.54718	5.66822	5.62162	4.43112	3.43713	3.04081	3.87372	5.37034	4.89522	6.17394	4.11267	3.06203	3.9939	7.37892	5.82058	6.15965	4.66725	4.0864	4.77084	6.67806	5.87261	7.15852
AT1G08713	0.0464965	0.148763	0.356593	0.2088	0.335627	0.185462	0.235561	0.0478787	0.189183	0.309981	0.353808	0.258482	0.322231	0.434402	0	0.195285	0.411748	0.875736	0.148651	0.19755	0.0459069	0.790598	0.301808	0.133906	0.636443	0.344118	0	1.09562	0.103028	0.347984
AT1G08720	17.9942	18.6449	19.7654	23.8032	25.4118	21.4672	14.699	17.9066	14.0941	19.0417	19.4988	19.5339	15.6282	15.3127	21.0021	22.7507	25.1166	23.2508	18.1354	20.4464	22.7239	27.1878	27.4214	24.9064	18.2977	20.7331	16.9786	29.6339	21.7905	25.7508
AT1G08723	2.97578	3.07443	3.05651	2.96496	3.596	2.96739	2.87385	1.86727	2.45937	2.92267	3.18427	2.51097	2.73896	2.00911	2.80028	4.10098	2.69923	3.19644	2.03156	2.61754	2.98395	3.20631	4.05285	2.72275	3.4474	3.78529	2.2451	4.48682	5.20293	3.67868
AT1G08727	12.3216	15.7689	13.4996	12.1522	13.1853	18.2216	11.9665	17.5715	16.1751	17.2703	13.0909	17.0968	11.2244	16.453	14.3748	14.8905	14.7314	12.9609	10.1082	13.2853	14.2311	12.7374	14.7886	14.8635	22.3816	22.1526	27.1283	35.0598	27.9722	30.0757
AT1G08730	0.232483	0.545463	1.2226	0.37584	0.479467	0.41729	0.565347	0.478787	1.0878	0.132849	0.0786241	0.295408	0.644462	0	0.326699	1.02525	0.457497	0.613015	0.644153	0.444488	0.459069	0.351377	1.03477	0.535622	0.371258	0.0430147	0.841913	0.104345	0.61817	0.0994239
AT1G08733	1.58088	1.93392	3.61687	1.92096	3.26038	2.08645	1.50759	2.53757	2.1756	1.32849	1.76904	1.36626	2.0945	3.14941	3.31367	3.17338	3.47698	1.88283	2.03156	3.5559	2.75442	2.41572	2.75939	3.21373	2.17451	3.2261	3.04024	3.59989	5.25444	3.08214
AT1G08735	0.092993	0	0	0	0	0.092731	0.0942244	0	0.189183	0	0	0	0	0	0	0	0	0	0.247751	0.148163	0.229535	0.0878442	0.0862308	0	0.371258	0.0860294	0	0.208689	0.412113	0.646255
AT1G08737	0.0464965	0	0.254709	0	0	0.278193	0.0471122	0	0	0.0442829	0	0.0738521	0.10741	0	0	0	0	0	0.0495502	0	0.0459069	0	0	0	0	0	0	0	0.154542	0.0497119
AT1G08747	60.4455	79.9848	74.1713	45.8943	46.9878	43.6299	63.7428	68.3707	62.5249	53.4495	58.9681	59.1186	35.1769	66.7893	59.1326	42.5233	45.2465	52.8945	57.1809	76.9458	62.0203	49.3685	47.4269	51.1519	57.6511	60.1346	62.208	46.2247	47.9597	41.3106
AT1G08750	6.55601	7.48772	10.6978	6.68161	7.43174	5.47113	7.63218	8.13937	13.1482	7.83808	7.31204	7.45906	7.2502	7.16763	7.18739	6.29794	7.86895	7.83784	9.91004	8.05017	8.07962	9.26757	9.2267	9.86437	7.53124	10.1945	6.31434	9.18233	9.63315	8.00362
AT1G08753	4.46367	7.53731	9.42424	6.84865	7.71942	7.74304	5.51213	5.79332	4.11472	5.22539	3.65602	5.16965	6.71315	8.57944	7.04737	13.0353	6.58796	7.92541	5.50007	7.30936	6.56469	7.64245	6.03616	8.25751	3.92473	5.76397	6.96916	6.46937	4.89384	4.1758
AT1G08757	2.6968	0.247938	1.88485	1.62864	0.383574	0.41729	5.4179	1.77151	2.74315	0.75281	0.353808	0.221556	2.0408	0.325801	1.35347	0.146464	0	0	4.55862	0.345713	1.00995	0.966287	0.215577	0.490987	1.27289	0.215074	0.514502	0.417379	0.206057	0.695967
AT1G08760	13.9955	12.2977	17.4731	21.5064	21.624	19.1026	13.8039	13.9806	20.6209	17.1375	20.4423	17.0598	11.2244	12.9235	15.6816	18.9426	20.5874	18.6532	14.5182	17.4832	18.5005	27.0999	23.7566	22.139	11.8803	11.7	9.68199	16.1734	15.9179	17.946
AT1G08770	10.0897	11.7027	15.0788	19.5855	19.0828	26.5674	9.79934	15.9915	15.3238	18.7317	19.3415	18.3522	20.5154	33.5575	25.7626	25.9241	23.7441	25.3088	11.0001	13.3346	12.0276	20.863	18.6259	21.0232	16.1232	17.2489	27.0347	22.4863	21.6359	21.7241
AT1G08780	6.50951	6.54556	4.94136	6.34753	5.41798	7.00119	11.7781	9.09695	10.9726	10.4065	9.63145	8.01295	5.04829	4.23542	5.60056	6.49323	6.58796	4.33489	10.0587	8.44527	7.2533	8.08167	6.89847	7.14163	5.72799	6.58125	4.72406	5.37375	6.43927	4.47407
AT1G08797	50.1697	53.7033	63.2188	64.7698	47.9467	43.7227	68.9252	73.8768	85.8416	40.1203	44.2654	55.8691	38.99	39.8021	39.5306	44.1344	39.3448	40.4152	55.4962	59.7589	64.2238	72.164	69.9332	61.7751	32.0873	41.2941	23.0123	53.6332	41.1598	40.9626
AT1G08800	16.4598	19.8846	24.6049	27.8539	25.9392	24.481	24.5455	22.4072	30.553	27.1454	30.6634	25.9959	16.756	18.625	14.4214	24.0689	19.4894	25.265	31.0184	19.6069	36.3124	35.3134	28.5855	38.1184	21.48	23.6151	11.2723	36.2076	26.5298	26.1485
AT1G08803	18.4126	26.1822	38.0536	85.1905	82.6122	133.904	20.3996	56.7841	64.5586	140.997	118.369	156.16	24.2747	32.3086	33.7434	96.422	59.6119	105.351	8.96859	8.69221	24.147	64.6534	63.5952	79.0935	132.804	122.936	290.974	525.897	362.763	418.674
AT1G08810	8.36937	7.9836	10.5959	7.39153	9.20577	5.84205	12.579	10.6291	10.8307	11.3364	8.84521	9.71155	7.89466	8.57944	5.41388	8.98311	6.31346	8.23192	16.8471	13.4828	12.9458	14.8018	9.65785	11.4712	5.40977	4.81765	2.71283	5.42592	5.20293	6.81054
AT1G08820	11.7171	12.0002	15.6391	23.6779	22.535	18.9171	13.427	19.4866	23.3641	23.9128	23.5086	21.7864	11.3855	13.6294	17.9685	27.3887	19.3521	21.6745	15.9056	13.9273	19.0055	37.9048	26.7747	28.5665	14.4791	14.3239	10.9916	29.7382	24.1601	27.4907
AT1G08830	73.3715	72.1499	103.31	116.26	101.791	127.876	105.955	108.732	158.015	88.6544	83.656	104.205	217.13	204.549	213.335	142.802	118.217	174.622	118.029	91.5645	131.523	104.754	117.317	127.88	159.747	131.066	181.011	136.118	157.067	163.801
AT1G08833	0	0.247938	0	0.0835201	0	0	0.0942244	0.0957574	0.189183	0	0	0.110778	0.966693	1.1403	0.980098	0.634676	0.137249	0.218934	0	0	0.0918139	0	0	0	0.318222	0.0430147	0.233865	0.260862	0.206057	0.149136
AT1G08840	20.1795	16.8598	24.503	27.7704	20.1856	27.7266	26.3357	19.2951	29.3706	22.0529	17.6904	20.7155	42.1586	37.1414	39.344	39.3499	27.9073	34.1099	32.3067	24.5456	23.688	30.3502	25.3087	21.6927	33.6254	30.4974	33.77	42.3118	31.2691	31.07
AT1G08845	3.30125	2.57855	2.13956	5.13648	5.22619	4.77565	3.76898	3.06424	4.11472	4.51686	3.81327	3.72953	2.0945	2.28061	2.19355	6.05383	2.97373	3.85324	3.71627	2.66693	1.88218	6.10517	4.22531	3.21373	2.75792	3.35515	3.04024	3.026	3.76053	4.12609
AT1G08847	5.20761	7.88443	7.48845	4.88592	4.69878	4.54382	5.84191	9.00119	10.0267	4.07403	5.30712	5.76046	10.8484	15.5299	14.4214	11.3753	10.0192	10.5526	6.49108	10.5195	10.0995	10.0582	7.93324	7.72188	6.04621	6.49522	6.12725	6.67806	3.29691	5.76659
AT1G08857	1.85986	2.97525	3.56593	3.46608	3.26038	3.47741	2.12005	2.72908	3.40529	2.92267	2.86978	3.17564	1.61116	1.57471	2.84695	4.73566	2.15024	2.62721	2.22976	1.62979	3.25939	5.79772	4.05285	4.10644	2.4397	2.58088	3.18056	4.53899	3.55448	3.03243
AT1G08860	0	0	0.101884	0	0.43152	0.185462	0.141337	0.287272	0.0472957	0.0442829	0.117936	0.110778	0.161116	0.434402	0.280028	0.78114	0.0914995	0.175147	0.148651	0.493876	0.275442	0.131766	0.0431154	0.0446352	0.106074	0.129044	1.16932	0.156517	0.103028	0.0497119
AT1G08867	0	0	0	0.04176	0	0	0	0	0	0.0442829	0	0	0	0	0.140014	0.146464	0	0.262721	0	0	0.0459069	0	0	0.0892703	0.106074	0	0	0.0521723	0.154542	0.149136
AT1G08877	0	0	0.254709	0	0	0.278193	0	0.0957574	0.0472957	0	0.117936	0	0	0	0.186685	0	0	0	0.0991004	0.0493876	0.183628	0.307455	0	0	0.106074	0.172059	0	0	0.154542	0
AT1G08880	49.5188	49.7859	57.2586	58.9234	54.0359	57.9569	62.7535	62.6253	64.6532	45.8771	49.258	49.5917	56.9275	64.563	53.532	74.6477	63.6379	59.6814	55.0007	50.721	47.9268	65.2683	64.242	56.4189	45.0814	47.2732	52.0115	45.5986	39.6144	40.8632
AT1G08883	0.13949	0.0991752	0.0509418	0	0.14384	0.139097	0	0.143636	0.141887	0	0.314496	0	0.10741	0	0	0	0	0.175147	0.0495502	0	0	0.0878442	0.215577	0	0	0	0	0.0521723	0.103028	0.0497119
AT1G08890	4.41717	13.7358	9.9846	10.3565	12.7538	10.7104	4.99389	9.14483	8.89159	6.64244	10.0246	6.0928	14.8763	26.6071	21.8889	10.5454	17.5679	14.4059	5.10367	10.7665	12.8998	11.4637	11.1238	11.3373	10.5013	11.9581	10.29	13.1996	9.99374	10.8869
AT1G08900	8.60185	12.8432	7.33563	12.4863	12.562	11.0814	8.29175	7.61271	5.58089	10.7165	9.90663	7.01595	7.3039	8.19933	5.41388	16.4039	14.2282	13.7491	10.2569	10.6183	8.03371	12.957	12.4604	12.0069	14.4791	11.3989	8.41913	14.0865	16.9997	13.6708
AT1G08903	0.325476	0.545463	0.866011	0.45936	0.527414	0.834579	0.518234	0.383029	0.756731	1.28421	0.943489	1.55089	1.23522	1.46611	1.72684	0.244106	0.182999	0.700589	0.991004	0.0987751	0.826325	0.0439221	0.991654	0.624892	0.68948	0.172059	0.79514	0.521723	1.18483	1.34222
AT1G08910	17.5292	16.711	19.6126	22.6339	20.5212	16.1816	14.0394	14.4594	11.2564	13.9934	13.8771	11.1147	12.7818	18.625	16.4283	28.121	19.1691	21.1928	19.9687	21.8293	18.6841	22.6638	22.2476	24.3262	19.8358	18.4103	12.2545	17.8951	21.4814	20.3322
AT1G08920	9.53179	14.5292	15.0278	13.3215	15.3909	15.8106	13.5683	16.3745	19.5804	11.6464	10.8501	11.7794	18.7431	24.8152	27.8628	13.5723	13.9537	19.7041	10.356	14.3718	17.7201	14.9774	16.5132	19.4609	19.8358	18.7544	18.8495	20.5037	22.8208	19.7356
AT1G08930	105.919	68.8276	83.4427	133.006	89.085	104.879	131.537	90.5865	120.32	154.016	118.29	128.909	81.793	62.8797	64.8265	64.3464	57.9192	70.234	102.817	52.1533	73.6347	105.545	84.5062	93.2429	112.969	90.0728	74.7899	148.117	129.507	136.907
AT1G08937	0.743944	0	0.0509418	0.0835201	0.335627	0.278193	0.188449	0.287272	0.141887	0.619961	0.157248	0.147704	0.161116	0.325801	0.140014	0.244106	0	0.262721	0.297301	0.0493876	0	0.219611	0.474269	0.312446	0.0530369	0.0860294	0.140319	0.0521723	0.309085	0.546831
AT1G08940	2.27833	2.3802	3.26028	5.38705	5.80155	5.5175	5.74769	4.2612	4.58768	6.55387	4.48157	7.34828	3.59825	2.87791	3.96706	3.2222	4.52922	6.91832	3.31986	2.27183	5.41702	5.92949	5.73435	3.9279	5.03851	4.00037	2.52574	5.06072	6.74835	5.36889
AT1G08960	12.9725	13.6862	12.3789	16.704	15.3909	13.2605	9.61089	9.04907	8.89159	11.115	10.2211	7.60676	12.1911	15.367	12.7413	17.2827	15.2804	12.4792	12.8831	10.7665	12.349	20.7752	20.5661	16.2026	8.59198	11.0118	8.37235	11.7388	12.3634	11.9806
AT1G08963	1.44139	0.892576	2.34332	1.92096	1.67813	1.80825	1.88449	2.9206	2.83774	1.37277	1.69042	1.99401	1.28892	2.28061	1.16678	3.02692	0.960744	1.40118	1.83336	2.17305	1.79037	3.16239	1.85396	2.85665	1.80326	2.40882	0.888685	0.991274	1.85451	2.13761
AT1G08970	22.0858	19.0416	21.905	23.2603	22.2952	24.5274	29.5865	26.6684	28.7558	24.4885	23.8231	26.4021	17.2394	20.4712	19.1353	22.2625	21.9141	25.7466	23.8832	21.8787	25.0193	31.7557	27.3783	28.0755	20.6844	22.8838	21.9833	19.982	25.2934	24.0109
AT1G08973	2.55731	3.57031	5.45078	6.01345	5.8495	6.39844	3.29786	3.06424	6.00655	5.31395	5.14988	6.31435	4.40382	4.28972	3.73371	6.59087	5.76447	5.51714	4.31087	2.71632	2.89214	8.7405	7.67454	7.2309	3.76562	4.34449	3.78861	9.44319	6.59381	7.0591
AT1G08980	43.5207	65.0589	52.1135	45.6855	47.2755	52.2076	50.0332	64.9235	59.3088	57.7892	44.1867	49.5178	44.8438	69.3414	68.3269	51.8482	66.6116	66.6873	32.1581	42.9672	37.1846	46.7771	39.7093	39.636	115.833	95.2776	116.792	122.814	125.952	118.265
AT1G08987	0	0.347113	0.0509418	0.37584	0.0479467	0	0.0942244	0.0957574	0.0472957	0.309981	0.235872	0.0738521	0.10741	0.380102	0	0	0.0457497	0	0.495502	0.642038	0	0.263533	0.215577	0	0.0530369	0	0.280638	0.104345	0.309085	0.298272
AT1G08990	1.76687	2.52897	7.7941	2.75616	3.26038	2.59647	5.32368	6.36786	8.27674	2.96696	9.1597	8.04988	10.5799	7.22193	8.26083	1.75756	2.47049	4.9917	4.75682	2.02489	9.9159	3.82122	4.31154	7.27553	3.97777	5.63493	3.55474	3.07817	5.15141	5.02091
AT1G08997	0.185986	0	0.203767	0.12528	0	0.231828	0.0471122	0	0.0945913	0.0442829	0.039312	0.443112	0.0537052	0	0.233357	0	0.137249	0.0437868	0.0495502	0	0	0.131766	0.215577	0	0	0	0	0.104345	0.412113	0.298272
AT1G09000	3.16176	4.21494	4.48288	4.09248	3.93163	3.8947	3.4863	2.63333	4.3985	2.83411	3.30221	2.88023	3.43713	6.29883	4.06041	4.49155	3.01948	5.56092	4.80637	2.56815	5.73837	4.87536	5.64812	5.49013	4.93243	3.95735	2.10478	3.54772	4.06962	3.92724
AT1G09003	0.13949	0.148763	0.152826	0.16704	0.383574	0.370924	0.42401	0.622423	0.283774	0.221415	0.550368	0.332334	0.10741	0.271501	0	0.244106	0.411748	0.13136	0.545052	0.3951	0.367255	0.263533	0.0862308	0.223176	0.212148	0.215074	0.280638	0.0521723	0.0515141	0.0497119
AT1G09010	49.1468	43.1908	51.2984	68.9458	66.9336	57.8642	45.2277	46.0114	45.0255	55.9293	54.6044	49.2963	43.716	47.7299	41.6308	61.8077	58.8799	51.2306	53.8115	47.8072	57.2459	65.7075	65.5354	58.9184	65.7127	64.1779	44.481	83.3714	75.3137	69.2985
AT1G09020	44.4042	46.5627	49.6683	50.5714	50.6317	46.551	40.5636	33.3236	36.6541	27.544	31.0172	29.7993	44.6827	52.8341	62.6796	37.4459	45.155	47.027	45.933	49.0418	47.9268	46.7771	53.808	51.7322	50.8624	47.0581	44.8085	44.7117	43.0143	42.0066
AT1G09023	10.3687	13.8349	15.9448	12.1522	12.7538	11.3132	10.6002	16.3745	12.959	10.4508	13.7199	12.9241	8.3243	8.03643	9.10091	13.7188	12.1237	10.7716	11.0992	15.8534	15.0575	16.91	15.6509	18.3897	11.9863	12.3452	8.79331	19.4081	14.424	13.4719
AT1G09027	6.649	3.71907	5.85831	8.97841	7.38379	10.9886	8.8571	5.1709	8.32404	6.24389	5.58231	5.46505	6.82056	3.25801	5.41388	4.14981	7.18271	5.21063	5.99557	2.56815	3.39711	3.55769	5.69123	2.14249	8.00858	4.17243	6.40789	3.65206	7.36652	5.26947
AT1G09040	2.51081	2.82649	2.54709	4.5936	3.6919	3.61651	2.35561	2.9206	3.07422	3.54263	3.61671	4.06186	1.82598	2.33491	1.68017	2.68517	2.88223	4.46625	2.27931	2.41999	3.25939	6.36871	3.96662	4.19571	2.22755	2.32279	1.77737	3.33903	3.81205	4.97119
AT1G09050	2.23183	3.02484	2.69992	4.09248	3.97958	3.24559	2.49695	3.06424	2.27019	5.00397	5.58231	3.61875	1.66486	2.06341	1.68017	4.63802	3.29398	4.42247	3.41896	3.35835	3.25939	5.3585	5.13073	4.77596	1.85629	3.74228	1.68383	5.32158	3.96659	3.08214
AT1G09053	8.60185	7.68607	10.1884	14.9919	14.8155	12.1014	7.7264	10.3418	10.0267	10.0522	8.72727	8.56684	11.4392	9.39394	11.7612	16.2087	13.9537	11.7349	6.24333	9.18609	9.31911	14.099	12.9777	10.7571	10.1831	9.24816	10.9449	14.3996	12.724	10.3898
AT1G09060	28.7348	30.4964	25.5219	34.2432	41.9534	31.1576	24.781	23.9872	23.1276	34.2307	34.0049	31.2764	21.858	23.2948	22.3089	33.052	37.6063	32.9715	34.9329	34.2256	35.6697	40.057	37.6829	37.2257	34.1027	35.186	22.6381	48.4681	42.7052	44.2436
AT1G09067	0.836937	0.495876	0.152826	0.709921	0.767147	1.02004	0.518234	0.0957574	0.236478	0.885659	0.628993	0.923151	0.375936	0.543002	0.560056	1.26935	0.365998	0.175147	0.297301	0.19755	0.321349	0.658832	0.603616	1.07124	0.318222	0.258088	0	0.573896	0.463627	0.447407
AT1G09070	74.7664	64.563	65.1037	139.52	148.395	153.702	65.5802	77.4677	75.0582	127.402	111.489	125.622	61.385	71.7849	78.2212	100.669	112.682	109.861	64.2666	64.1544	62.0203	135.456	135.77	140.512	109.574	93.2129	130.917	189.02	224.138	216.993
AT1G09080	2.55731	1.38845	1.47731	0.16704	0.0479467	0.324559	1.13069	0.957574	4.63498	0.0885659	0.19656	0.295408	0.805578	0	7.04737	0.195285	0.0457497	1.0071	9.61274	6.32161	12.2112	0.966287	0.388039	0.490987	0.0530369	0.344118	0	0.260862	0.103028	0.646255
AT1G09083	2.6503	1.04134	1.17166	1.4616	1.58224	1.02004	1.64893	1.29272	0.851322	1.46134	0.746929	1.21856	1.50375	1.52041	0.606728	2.09931	1.82999	1.75147	2.08111	1.28408	1.51493	1.75688	2.88873	1.69614	1.64414	1.54853	1.87092	3.026	1.4424	1.34222
AT1G09087	1.81336	1.09093	1.06978	1.54512	1.34251	1.94735	1.31914	1.05333	1.60805	1.37277	1.10074	1.40319	0.751873	1.0317	1.44681	2.78281	1.37249	2.58342	1.63516	1.03714	1.05586	1.84473	2.28512	1.07124	1.96237	1.72059	1.12255	1.82603	0.978769	1.78963
AT1G09090	2.46432	2.47938	10.2393	6.09697	4.21931	5.05384	5.4179	4.73999	6.76328	4.29544	6.13268	6.0928	7.78725	9.06814	9.2876	3.46631	3.15673	8.45085	6.39198	1.38285	10.5586	4.9632	7.2865	13.6584	11.7212	10.3665	7.10948	11.8953	9.53012	9.34585
AT1G09100	7.16046	9.27288	10.7997	15.1171	14.1922	9.87585	9.94068	9.57574	11.0672	11.4693	10.2998	10.2654	9.45211	7.49343	8.40084	14.4999	12.5354	13.968	12.6849	8.49466	13.1753	14.7139	15.2197	16.6489	10.7665	10.4526	9.12072	13.7735	14.733	11.4337
AT1G09103	0	0	0.0509418	0.0835201	0.28768	0.185462	0	0.0957574	0	0	0.117936	0	0	0	0	0.683497	0.0457497	0.218934	0	0	0	0.527065	0.689847	0.312446	0	0	0	0	0	0
AT1G09127	0.0464965	0	0.458477	0	0.28768	0.139097	0.141337	0.430908	0	0.309981	0.432432	0	0.161116	0.1086	0.0933427	0.0488212	0.0457497	0.218934	0.0495502	0	0.229535	0.131766	0.431154	0.312446	0.159111	0.0860294	0.233865	0.260862	0.103028	0.0994239
AT1G09130	136.049	118.911	111.512	106.655	109.654	99.964	120.23	107.44	97.8547	100.124	94.6241	94.9369	90.2247	104.962	93.9028	93.7368	91.1335	98.2576	126.204	136.211	109.534	93.1149	104.296	105.16	113.181	114.419	105.52	80.241	104.934	103.252
AT1G09140	50.9602	47.3066	44.9307	100.266	95.9893	95.4202	38.1138	42.0375	35.1407	61.0219	56.1376	62.1096	46.2402	52.2911	56.9857	81.385	79.9705	83.1074	43.8024	56.3018	50.5894	80.7289	86.7051	91.4128	64.4399	54.4996	53.1808	135.752	130.794	132.681
AT1G09143	6.92798	5.40505	6.82621	4.71888	4.3152	4.54382	12.5318	8.61816	8.79699	6.86385	7.15479	7.16365	2.36303	3.14941	2.2869	5.61444	2.92798	3.59052	9.41454	6.7661	4.54479	12.0347	7.07093	5.5794	3.81866	3.39816	2.99347	5.99982	3.70902	2.53531
AT1G09150	22.8763	18.2482	21.8031	23.8867	20.2335	19.2881	23.0379	17.6672	22.9384	20.9015	17.9263	19.0538	15.4671	18.082	20.162	22.3601	18.3456	22.9881	17.8381	19.8538	21.4385	21.4779	24.4464	23.1657	19.9949	18.0232	16.277	22.7471	20.6572	18.8905
AT1G09155	0.13949	0.347113	0.509418	0.12528	0.14384	0.278193	0.282673	0.622423	0.851322	0.309981	1.02211	0.886225	0.214821	0.0543002	0.980098	0.0488212	0.320248	0.262721	0.693703	0.0987751	0.780418	0.175688	0.258692	0.580257	0.636443	0.473162	0.374183	0.417379	0.360599	0.646255
AT1G09160	21.4349	23.5045	30.0047	33.4498	35.0011	28.9784	23.4148	24.5618	23.0803	26.8797	26.1032	22.5249	17.8301	17.4847	16.4283	35.1513	29.4628	28.6366	28.7391	24.7432	31.7676	42.8241	37.9847	38.9665	19.9949	18.1952	15.1544	27.6513	25.7056	22.271
AT1G09167	0.278979	0.446288	0.81507	1.08576	1.19867	0.510021	0.706683	0.622423	0.425661	0.442829	0.982801	0.627743	0.644462	0.434402	0.466714	0.537034	0.365998	0.569228	1.13965	1.08653	1.00995	1.31766	0.689847	1.33906	0.424295	0.645221	0.654821	0.573896	0.412113	1.44165
AT1G09170	0.092993	1.14051	1.88485	0.584641	0.57536	0.510021	1.13069	2.15454	1.51346	0.0442829	1.41523	0.960077	1.12781	1.41181	1.16678	0.146464	0.137249	0.13136	1.28831	0.148163	3.71846	0.790598	1.25035	1.83004	1.53807	1.07537	1.029	1.513	0.515141	0.795391
AT1G09176	0	0.148763	0	0.12528	0.239734	0.185462	0.0942244	0	0.0472957	0	0.039312	0	0	0	0.0933427	0	0	0.0875736	0	0	0	0	0.0431154	0	0.106074	0	0	0	0	0
AT1G09180	0.743944	1.04134	0.509418	0.50112	0.671254	0.510021	0.42401	0.143636	0.378365	0.309981	0.0786241	0.738521	0.483347	0.651603	1.77351	1.17171	1.05224	0.875736	0.842353	1.43224	1.92809	0.483143	0.646731	0.981974	0.424295	0.0430147	0.701594	0.0521723	0.154542	0.646255
AT1G09190	1.81336	1.43804	1.06978	3.59136	3.26038	2.5501	2.21427	1.96303	1.37157	2.96696	1.25799	1.44012	1.82598	1.35751	1.26013	2.2946	2.28749	1.75147	1.68471	1.23469	1.60674	2.24003	3.23366	3.303	1.69718	0.946323	1.82414	1.14779	1.95754	2.98272
AT1G09193	98.7586	115.093	120.223	70.5327	64.4883	78.6823	140.536	175.38	168.325	98.441	93.1695	113.585	79.1077	105.342	92.8293	90.5634	72.6506	85.5156	97.8617	110.233	98.1949	85.8677	79.7204	82.2626	91.5948	99.1059	84.6122	64.9024	82.3711	75.2142
AT1G09195	3.34775	6.44639	5.80737	5.09472	4.45904	4.96111	4.14587	3.5909	3.02692	3.85262	3.61671	3.80338	3.86677	5.26712	2.84695	7.37201	5.21547	5.82365	3.81537	6.07467	7.75827	6.23694	6.76912	4.90987	5.72799	8.34485	4.16279	8.8693	6.59381	8.55045
AT1G09200	61.9334	40.1659	54.7115	52.033	53.7003	50.6775	84.9904	73.4459	80.5445	38.1276	56.1376	44.9759	64.7684	48.2186	53.392	39.9358	47.9915	44.2685	66.8928	53.4867	50.3599	51.8281	61.5688	54.8566	34.2088	23.0989	41.2537	15.4952	14.9391	20.183
AT1G09210	76.4868	66.5961	96.1273	115.007	98.5305	85.5444	82.5877	67.1259	83.335	75.0153	88.7273	76.4369	67.2926	77.2149	79.4813	80.7992	71.0951	77.021	102.272	85.0454	106.596	127.769	110.16	106.232	69.7436	69.5978	62.1144	79.8237	68.5138	67.2105
AT1G09217	0.185986	0	0.101884	0.04176	0.14384	0.139097	0.0942244	0	0.141887	0	0.157248	0.406186	0.0537052	0	0.233357	0	0.0914995	0	0.0991004	0.0987751	0	0.0878442	0	0	0.159111	0	0.0935458	0	0.360599	0.0994239
AT1G09220	0.464965	0.495876	0.56036	1.8792	1.58224	1.02004	0.565347	1.19697	0.804026	1.28421	0.904177	1.29241	0.805578	0.543002	0.466714	1.85521	1.69274	1.0071	0.693703	0.592651	1.14767	2.24003	1.59527	1.24978	0.530369	0.258088	0.0935458	2.4521	1.49391	0.944527
AT1G09223	5.62608	3.07443	4.94136	13.8643	7.04817	6.8621	5.65347	4.83575	5.15523	8.50232	6.25061	8.38221	5.74645	4.94132	2.66027	18.2591	7.45721	9.6331	6.63973	3.75345	2.75442	12.2982	10.1752	10.1768	3.60651	3.87132	8.41913	15.13	10.5604	12.3783
AT1G09230	11.2987	10.1159	10.9525	12.0269	10.6921	7.27939	6.64282	7.22968	4.96605	9.25513	8.41278	8.64069	7.51873	9.44824	9.05424	16.2575	13.4962	15.8946	10.5542	9.28486	6.6106	12.0347	10.6926	9.19485	11.509	13.2055	9.91586	20.7646	16.227	14.9633
AT1G09233	0.557958	0.148763	0.356593	1.044	0.527414	1.90099	0.329786	0.143636	0.756731	0.531395	0.786241	0.295408	0.161116	0.0543002	0.0466714	0.244106	0.914995	0.525442	0.693703	0.3951	0.275442	0.483143	0.819193	0.669528	0.159111	0.129044	0.467729	0.573896	0.87574	1.14337
AT1G09240	1.02292	1.9835	0.967895	0.626401	0.671254	0.741848	2.59117	3.30363	3.2634	1.68275	1.65111	1.25549	1.61116	0.543002	0.746742	0.976425	0.960744	1.18224	1.53606	0.888976	0.0918139	0.966287	0.732962	0.490987	0.583406	1.07537	0.935458	0.0521723	1.4424	0.845103
AT1G09247	2.23183	2.08268	3.05651	2.9232	2.2535	2.5501	5.4179	3.25575	5.34441	3.18837	3.38083	4.94809	2.90008	2.06341	1.91353	4.10098	2.42474	2.671	3.56761	2.32122	2.98395	3.82122	3.40612	3.12446	4.03081	2.49485	2.94669	4.48682	3.6575	3.97696
AT1G09250	18.1801	14.9259	20.122	28.6056	29.0078	31.0185	23.1321	22.3115	22.1344	23.7357	25.4349	24.2973	14.5004	18.625	15.9616	25.68	25.8029	20.6236	17.1939	13.7791	21.9435	31.1847	32.2072	30.0395	15.2216	15.0982	18.0543	28.5383	27.6631	31.07
AT1G09253	15.8553	24.4467	21.5993	16.7875	19.0348	22.4873	15.971	16.7097	18.2088	16.7389	18.0442	22.2664	9.72064	20.1997	19.882	22.3601	19.1691	18.5218	13.329	22.8664	20.1072	21.5218	21.3852	20.5322	16.6006	19.5717	17.9608	23.6862	22.4602	26.5462
AT1G09257	1.25541	1.33886	1.17166	1.4616	1.96581	1.39097	1.08358	0.861816	1.1351	1.28421	1.2973	2.14171	0.698167	1.24891	1.12011	1.85521	2.24174	1.3136	1.33786	1.13591	1.14767	1.40551	2.242	1.42833	1.85629	1.7636	0.374183	2.39993	3.60599	4.07638
AT1G09263	0	0.0495876	0	0.0835201	0	0.185462	0.0942244	0	0	0	0	0.036926	0	0.271501	0.0933427	0	0	0.13136	0.198201	0	0	0.219611	0	0	0	0	0	0	0	0.0994239
AT1G09267	0.278979	0	0.916953	0.50112	0.14384	0.092731	0.141337	0.191515	0	0.132849	0.432432	0	0.0537052	0	0.0466714	0.0976425	0.137249	0.350294	0.148651	0.0987751	0	0.175688	0.431154	0.357081	0.212148	0.0430147	0	0.313034	0.772712	0.198848
AT1G09270	51.8436	42.0007	48.3438	72.6207	68.0364	68.0646	48.9967	42.3726	51.7415	48.7555	55.941	53.6905	49.6236	43.4945	59.5993	46.1361	56.3637	57.2294	59.9062	54.6226	62.663	54.9905	70.2781	62.3553	49.5895	41.3801	43.4988	47.3725	50.5354	55.6774
AT1G09280	12.6935	12.744	12.4298	17.2051	17.6444	19.9372	13.0972	14.2678	14.6144	18.2889	15.9607	18.1307	11.2244	10.9143	9.19426	18.4544	20.0841	19.7916	13.775	13.7791	14.5525	19.194	16.2114	13.1227	25.9351	23.271	20.0656	37.6163	31.6812	28.0872
AT1G09287	10.5082	12.9919	15.3335	16.5787	11.651	17.1552	14.7932	19.2951	21.4249	16.2961	12.7764	17.0229	19.6024	24.2179	20.8621	13.9629	15.9667	16.1573	13.329	11.9518	15.8379	11.815	17.6342	15.2206	20.3131	20.8191	30.4492	19.3559	21.2238	26.5462
AT1G09290	6.27703	5.2067	4.07535	8.39377	6.66459	7.00119	7.44373	4.9315	7.85108	9.56511	8.29484	8.52992	3.54454	3.96392	1.68017	10.4477	5.76447	7.22482	7.33343	4.74121	6.01381	10.0142	7.58831	7.58798	4.72029	5.72096	5.7063	8.97364	7.93318	7.60593
AT1G09297	0.743944	1.04134	0.56036	1.00224	0.479467	1.3446	1.13069	0.383029	0.993209	2.65698	1.33661	1.8463	0.429641	0.488702	0.560056	1.36699	1.41824	0.96331	0.297301	0.790201	0.964046	0.570988	0.474269	0.669528	3.65955	1.37647	2.94669	5.32158	5.66656	6.01515
AT1G09300	5.57958	2.92567	4.89042	10.5235	9.49345	8.85581	6.68993	3.78242	6.47951	8.63517	7.58722	8.19758	4.08159	4.66982	2.56692	8.54372	5.44422	8.23192	7.28388	4.19794	3.76437	11.3319	9.01112	9.19485	4.18992	5.03272	3.13379	10.3823	9.06649	9.49498
AT1G09310	590.459	455.759	480.229	1043.46	989.764	948.87	978.285	1054.62	994.25	992.469	1051.75	1026.51	501.23	417.732	509.558	832.646	902.825	814.128	1178.65	855.294	767.61	1357.9	1362.79	1268.17	178.84	131.668	133.022	279.435	365.493	412.808
AT1G09317	0.13949	0.0991752	0.967895	0.45936	0.479467	0.649117	0.0942244	0.574544	0.283774	0.221415	0.550368	0.221556	0.0537052	0.1086	0.280028	0.292927	0.457497	0.875736	0.297301	0.296325	0.367255	0.527065	0.819193	0.446352	0.159111	0.860294	0.0935458	1.19996	0.87574	0.745679
AT1G09320	5.62608	3.57031	3.97346	6.09697	6.71254	6.5839	6.26592	4.59635	3.92554	6.37674	6.40786	5.20657	2.73896	3.31231	3.96706	5.32152	4.11748	6.9621	4.26132	3.5559	4.68251	5.3585	7.07093	5.13304	7.37213	4.81765	3.9757	6.83458	5.76958	8.89844
AT1G09323	1.06942	1.53721	1.27355	1.96272	1.4384	1.39097	1.31914	0.670301	0.993209	1.06279	1.21867	0.923151	1.0741	0.977404	1.72684	1.17171	0.914995	1.75147	1.93246	2.41999	1.10177	1.66904	2.02642	2.09785	1.432	0.688235	1.2161	1.72169	1.54542	0.894815
AT1G09327	2.88278	1.14051	1.68108	3.09024	2.44528	1.85462	2.02583	2.29818	1.18239	2.56841	1.53317	1.29241	1.34263	1.90051	1.9602	3.02692	2.10449	3.24022	2.03156	2.91387	2.01991	5.05104	4.52712	3.303	1.59111	3.05404	1.59028	2.86948	2.67874	1.2428
AT1G09330	17.8082	21.521	23.0767	35.1202	29.679	35.516	23.3205	23.7957	29.8436	27.2783	26.4177	26.4021	30.9879	28.1818	27.5361	34.0284	33.8091	32.0519	19.9687	18.866	21.714	31.8875	30.267	29.5485	20.7905	17.1629	29.046	30.5208	22.1511	23.2652
AT1G09333	13.949	19.7854	23.637	15.7853	16.0142	14.6515	10.3647	12.0654	11.6347	10.4508	10.8501	11.3363	10.6873	15.5299	11.8079	23.7271	16.1954	23.82	10.1082	21.286	16.4347	20.5116	15.9958	20.8446	10.5543	12.7324	7.15626	23.1123	15.0421	13.4222
AT1G09340	1280.33	1172.75	1246.09	655.006	612.375	622.642	1693.35	1224.02	1404.3	820.607	869.504	870.458	1058.69	941.783	990.226	502.224	540.35	606.71	1353.02	1184.26	1086.66	597.736	661.692	624.357	942.413	883.049	941.352	620.433	735.21	699.447
AT1G09350	0	0.0495876	1.2226	0.0835201	0.191787	0.092731	0.518234	0.191515	0.567548	0	0.471744	0.258482	0.375936	0.760203	0.0933427	0	0.0914995	0.0875736	0.743253	0	0.459069	0.263533	0.474269	0.490987	0.265185	1.1614	0.0935458	0.260862	0	0.149136
AT1G09363	23.9922	25.736	37.0857	35.162	32.6517	38.7616	24.1215	44.1441	41.2891	31.8394	36.9926	42.6496	29.1619	34.4263	26.836	49.8465	31.9791	34.6354	19.8696	32.4476	30.574	42.3409	35.9151	35.4403	26.7836	43.6599	31.8524	64.798	41.7265	41.2112
AT1G09367	0.464965	0.644639	0.101884	0.37584	0.28768	0.463655	0.42401	0.287272	0.33107	0.177132	0.0786241	0.258482	0.0537052	0.162901	0	0.585855	0.182999	1.09467	0.297301	0.444488	0.183628	0.395299	0.517385	0.535622	0.106074	0.0430147	0.187092	0.730413	0.154542	0.24856
AT1G09380	1.67387	0.545463	1.27355	1.6704	1.10277	0.92731	0.989357	0.909695	1.32428	1.50562	1.02211	0.849299	0.912988	0.597302	0.840084	0.976425	1.00649	0.481655	0.743253	0.888976	0.964046	1.14198	1.20723	0.848068	1.53807	1.80662	1.68383	2.34776	3.96659	1.83934
AT1G09383	2.13884	2.23144	2.69992	2.7144	2.58912	4.45109	3.10941	2.96848	3.2634	4.64971	4.12776	3.76646	1.82598	2.06341	1.44681	3.51513	3.11098	2.36449	3.56761	2.41999	2.20353	5.31458	4.00973	3.39227	3.23525	2.10772	1.16932	2.76513	2.26662	1.83934
AT1G09390	14.3209	13.7358	14.8241	12.0687	10.788	12.1014	9.37533	12.9751	11.351	15.2776	17.3759	15.7674	11.3855	12.4891	13.3947	18.0639	16.8817	17.1644	14.6173	16.5448	13.9098	13.5719	13.064	14.1047	11.1378	13.3776	14.219	13.4083	16.433	15.4604
AT1G09400	0.836937	0.644639	1.73202	1.58688	1.00688	1.62279	0.706683	0.766059	0.472957	1.06279	1.65111	1.32934	0.805578	0.760203	1.77351	1.75756	1.92149	1.75147	1.13965	0.543263	0.59679	1.88865	2.28512	1.33906	1.06074	1.20441	0.280638	1.72169	2.00905	1.73992
AT1G09410	0.604455	0.743814	0.916953	1.92096	1.34251	1.15914	1.60182	0.430908	0.472957	1.8156	1.2973	0.997003	0.429641	0.814503	1.02677	3.31984	1.96724	1.79526	0.743253	1.03714	0.734511	2.32787	2.11266	1.24978	1.0077	0.473162	0.701594	1.30431	1.90602	1.34222
AT1G09415	2.88278	2.13227	3.46405	4.84416	4.60288	5.05384	7.96196	6.08059	5.91196	7.08527	6.99754	6.83132	2.68526	1.52041	1.72684	4.63802	5.48997	5.12306	5.94602	4.14855	3.9939	5.49026	5.00139	5.44549	2.75792	2.19375	3.74183	2.55644	3.24539	4.12609
AT1G09420	9.53179	9.02494	9.78083	13.4467	14.432	13.1214	8.62154	7.22968	6.47951	18.8202	12.0688	18.0938	3.38343	4.66982	5.41388	11.2289	9.3787	7.79405	6.09468	5.13631	7.66646	10.5852	10.1321	11.6498	12.994	12.1301	5.33211	19.0429	18.03	17.4489
AT1G09421	5.02162	5.2067	5.6036	6.97393	6.71254	6.8621	5.04101	3.15999	2.69585	8.54661	5.66093	8.38221	1.50375	2.87791	3.08031	6.05383	4.80372	3.37158	3.22076	2.7657	4.08572	5.22673	5.73435	4.99914	6.25836	5.72096	3.92893	7.82585	8.65438	7.9042
AT1G09423	0.604455	0.694226	0.152826	0.25056	0.57536	0.278193	0.376898	0.239393	0.236478	0.177132	0.314496	0.18463	0.322231	0.1086	0.280028	0.0976425	0.777746	0.306508	0.198201	0.493876	0.504976	0.395299	0.474269	0.535622	0.424295	0.258088	0.280638	0.469551	0.927255	0.347984
AT1G09427	0.650951	0.19835	0.662244	0.12528	0.14384	0.092731	0.141337	0.478787	0.141887	0.265698	0.235872	0.221556	0.161116	0.1086	0	0	0.320248	0.175147	0	0.0493876	0.229535	0.131766	0.603616	0.133906	0.424295	0.0860294	0.187092	0.469551	0.360599	0.298272
AT1G09430	50.7742	44.0338	53.6418	72.6207	70.8173	66.9982	52.8599	55.8265	67.018	95.9168	81.769	84.5237	49.3014	43.2773	37.5704	59.4643	54.0762	55.04	49.7484	44.5476	53.5275	56.5717	51.0918	55.6601	80.6692	67.5331	56.9226	108.675	97.6193	93.707
AT1G09433	0.557958	0.793401	1.27355	1.08576	1.10277	0.649117	1.22492	1.10121	1.46617	0.664244	1.84767	0.443112	1.0204	1.79191	1.9602	0.976425	0.869245	1.35739	1.13965	1.48163	1.79037	0.922364	1.37969	1.38369	1.27289	1.50551	1.07578	0.834757	1.13331	1.69021
AT1G09437	0	0.0495876	0	0.12528	0.14384	0	0.329786	0.0957574	0.0945913	0.132849	0.039312	0	0.10741	0	0.0466714	0.0488212	0	0	0.0991004	0.3951	0.0918139	0.263533	0.301808	0.223176	0	0	0	0	0.154542	0.347984
AT1G09440	7.76492	8.82659	9.67895	11.6511	11.7469	7.78941	9.13977	13.8848	12.3915	13.0635	11.8722	11.1886	6.55203	8.25363	7.51409	11.0824	12.7184	8.53843	14.3696	17.7795	15.8838	16.4269	13.4089	17.3631	5.40977	6.62426	6.40789	9.2345	5.87261	6.36313
AT1G09443	10.7872	8.18195	9.01671	8.56081	7.76737	8.39216	11.3069	10.4854	11.0672	12.6649	10.1032	12.2225	7.78725	6.24453	7.60743	10.2525	8.69245	9.06387	10.5542	10.1738	7.11557	7.64245	8.1057	7.90043	11.562	9.20515	12.5819	7.14761	10.6634	10.0915
AT1G09447	1.3949	1.33886	1.78296	1.21104	1.91787	1.39097	1.36625	1.77151	2.55397	1.77132	1.61179	1.21856	1.87968	1.73761	2.52025	2.00167	1.82999	2.10177	1.0901	1.9755	1.65265	1.93257	1.55215	3.303	3.07614	1.54853	1.91769	2.29558	1.69997	3.08214
AT1G09450	2.37132	1.23969	3.05651	1.08576	2.30144	0.92731	2.12005	1.91515	1.74994	0.75281	1.53317	1.62475	1.39633	1.52041	1.21346	2.19696	1.32674	2.05798	2.72526	2.02489	2.75442	2.9867	1.72462	2.23176	2.33362	1.50551	0.79514	1.40865	1.28785	2.03819
AT1G09453	0.976427	0.743814	1.32449	3.09024	2.06171	2.27191	0.659571	1.24485	2.08101	1.5499	1.72973	1.32934	1.23522	1.1946	1.54015	2.14813	1.46399	2.84614	1.0901	1.03714	0.964046	2.89886	2.71627	2.36566	2.22755	0.602206	0.467729	0.939102	2.47268	1.54107
AT1G09457	0.511462	0.545463	0.152826	0.668161	0.958934	0.695483	0.84802	1.14909	0.756731	0.708527	0.39312	1.07086	0.161116	0.705903	0.0466714	0.829961	0.777746	0.437868	0.445952	0.345713	0.550883	0.439221	1.03477	1.29442	0.106074	0.258088	0	0	0.360599	0.994239
AT1G09460	9.06682	8.18195	8.81294	17.7063	18.4595	18.6853	9.51667	7.08604	10.5469	15.1448	12.5799	14.1057	5.1557	7.43913	5.83392	12.7423	11.3917	15.2816	6.78838	5.92651	7.2992	15.5924	16.9012	16.8275	15.3807	14.625	12.5819	24.521	22.0481	25.6514
AT1G09467	3.06877	3.27278	4.12629	4.25952	1.77403	1.80825	3.4863	1.77151	1.56076	1.50562	2.00491	2.17864	3.22231	2.60641	2.75361	3.31984	2.37899	2.80236	2.47751	1.67918	2.84623	4.12868	3.88039	3.21373	3.81866	3.78529	4.20956	8.92147	5.66656	4.22552
AT1G09470	2.27833	1.04134	2.95463	2.63088	2.73296	3.66288	3.58053	4.02181	4.11472	3.49835	3.34152	2.84331	1.66486	0.923104	1.44681	1.17171	2.28749	2.671	4.11267	4.29672	4.26934	3.73338	3.19054	2.72275	2.0154	2.49485	1.77737	2.55644	1.69997	2.58502
AT1G09480	0.883434	1.1901	1.01884	1.96272	1.4384	1.29823	1.27203	0.861816	0.709435	0.797093	1.10074	1.47704	0.375936	0.380102	0.233357	0.439391	0.457497	0.481655	0.445952	0.740813	0.59679	1.49335	1.20723	1.42833	0.424295	0.129044	0.701594	1.77386	0.463627	0.845103
AT1G09486	1.44139	1.14051	1.06978	1.4616	1.34251	1.11277	0.800908	0.813937	1.1351	0.974224	0.668305	0.664669	1.12781	1.35751	1.40014	1.95285	1.73849	0.831949	1.13965	0.296325	1.19358	0.570988	0.776077	0.892703	1.21985	0.559191	1.029	2.76513	2.11208	1.64049
AT1G09487	5.48659	3.32237	2.24144	7.80913	8.15094	6.67663	11.3069	5.02726	6.14844	11.5136	7.35135	9.26844	3.59825	2.49781	2.84695	7.03026	6.58796	5.6485	8.42353	2.46938	5.18748	7.42284	7.41585	6.33819	4.13688	1.80662	2.52574	4.53899	8.24226	5.4186
AT1G09490	12.9725	15.3226	18.5428	16.537	19.1307	19.4735	14.699	19.2472	14.1414	15.8976	15.8821	17.1706	11.2244	13.5208	10.7344	22.116	18.7116	15.194	11.892	16.4954	12.2112	23.8497	18.8845	22.3176	8.69805	10.2375	7.57721	15.3387	13.8573	14.2673
AT1G09493	0.0464965	0.0991752	0.0509418	0.04176	0.28768	0	0.0471122	0.383029	0.189183	0.177132	0.19656	0.849299	0.322231	0.162901	0.420042	0.195285	0.320248	0	0.148651	0.0987751	0.137721	0.175688	0.258692	0.848068	0.106074	0.301103	0	0.939102	0.566656	0.198848
AT1G09497	0.185986	0	0	0.0835201	0.0479467	0	0	0	0	0	0.235872	0	0.161116	0.162901	0.140014	0.292927	0	0.262721	0.0495502	0	0.229535	0.219611	0	0.223176	0	0.344118	0	0.104345	0.0515141	0.347984
AT1G09500	0.325476	0.247938	0.0509418	1.6704	0.767147	1.11277	0.329786	0.478787	0.614844	0.265698	0.039312	0.221556	0.161116	0.217201	0.373371	0	0.137249	0.96331	0.743253	0	0.183628	0.307455	0.258692	0.178541	0.212148	0.258088	0.514502	0.208689	0.0515141	0.447407
AT1G09513	107.965	116.531	97.8083	62.9324	68.2761	70.1047	125.931	121.133	113.084	71.6941	84.2457	86.0377	88.1302	113.27	108.184	65.4205	60.0237	85.0778	113.123	116.653	102.877	40.5401	74.4603	75.4334	66.1901	74.2864	80.6833	33.1816	48.8869	47.5246
AT1G09517	1.3949	0.892576	1.63014	2.21328	1.72608	1.80825	1.97871	1.29272	0.851322	1.32849	1.10074	1.32934	1.55745	0.325801	0.980098	1.56228	1.78424	1.6639	1.1892	1.5804	1.79037	0.61491	1.55215	2.14249	0.795554	1.03235	0.467729	2.03472	1.13331	1.49136
AT1G09520	7.02097	6.89267	10.9525	12.5698	11.9387	15.3006	7.39662	10.3897	9.8375	12.7978	12.6978	12.1117	5.74645	8.68804	6.76735	14.6952	12.8099	14.5372	7.23433	6.7661	9.04367	15.5924	13.5814	14.4172	11.0847	13.9798	9.86909	18.0516	20.7087	16.9021
AT1G09523	6.649	14.2316	12.5826	14.0314	13.1374	15.857	9.37533	10.9163	8.41863	9.47655	11.3219	9.82233	6.71315	9.33964	7.74744	20.212	10.8884	13.5739	7.18478	15.6559	11.1554	19.0183	16.815	15.3991	8.3268	9.20515	9.91586	15.6517	15.2482	12.8257
AT1G09527	1.06942	0.446288	0.967895	0.835201	1.39045	1.06641	0.518234	1.05333	1.27698	0.487112	0.746929	0.443112	0.644462	0.977404	0.840084	1.22053	1.00649	0.700589	0.743253	1.33346	1.46902	1.44943	0.862308	1.69614	0.477332	1.11838	1.029	0.469551	1.0818	0.397696
AT1G09530	16.3203	13.9837	12.4298	25.3483	26.3227	23.971	13.0972	13.0709	12.2023	15.2333	12.5012	15.989	10.9559	8.25363	11.8545	23.3854	21.8226	30.7383	13.9732	10.9147	18.0873	30.9212	20.8247	31.8249	21.9042	13.8937	14.9673	31.8773	28.6934	24.5577
AT1G09533	3.30125	2.13227	2.29238	2.88144	1.10277	2.59647	1.64893	1.72363	2.50667	1.41705	1.25799	1.77245	2.30932	1.62901	2.14688	2.39224	0.914995	2.10177	2.47751	2.12366	1.19358	2.67925	2.54381	1.96395	2.97007	2.10772	3.2741	3.86075	2.06057	2.933
AT1G09537	1.90636	1.04134	2.49615	2.12976	1.19867	0.834579	2.07294	2.39393	2.64856	1.19564	1.17936	1.62475	1.93339	2.44351	2.00687	2.5387	1.14374	2.36449	1.93246	2.07428	2.98395	1.75688	1.37969	1.91931	1.37896	1.80662	1.12255	2.13907	1.18483	2.73416
AT1G09540	0.790441	1.43804	4.07535	2.67264	2.01376	1.29823	1.31914	0.861816	2.50667	0.575678	1.65111	1.40319	1.39633	3.14941	3.03364	1.56228	1.64699	1.88283	1.23876	0.987751	2.20353	2.81102	2.06954	2.00858	0.848591	1.03235	1.87092	2.4521	1.28785	1.78963
AT1G09543	14.2744	14.0829	13.7034	14.8666	14.0484	15.347	11.6838	10.9642	14.1414	16.6061	14.5455	15.989	11.2244	14.1724	10.6877	22.9948	18.5286	20.5798	13.6759	12.3469	11.7063	17.1735	16.2114	14.194	22.2225	23.357	25.1171	39.7031	27.6116	29.2803
AT1G09553	6.04455	4.26453	8.55823	9.31249	8.39067	10.015	6.83127	9.38422	11.682	9.83081	8.76658	11.964	5.2094	8.57944	6.20729	7.66494	5.21547	8.10056	5.99557	5.92651	8.40097	11.5954	7.71766	8.61459	5.62191	5.5489	3.08701	12.1562	7.05744	9.04757
AT1G09557	0	0.247938	0	0	0.28768	0.139097	0	0	0	0	0	0	0	0	0.466714	0.0488212	0	0.218934	0	0.148163	0.321349	0.0878442	0	0	0	0	0	0	0.257571	0
AT1G09560	53.7035	66.1002	141.364	88.6148	80.4546	87.8163	77.7823	86.6125	118.996	54.4237	100.835	92.1305	93.447	144.058	151.729	64.1023	42.8675	81.0494	104.749	57.5365	200.154	104.139	117.274	139.976	84.4878	94.5893	109.355	92.3972	84.8438	87.6919
AT1G09570	98.1076	116.58	107.131	225.671	246.158	208.367	82.1637	97.0022	103.814	148.082	147.224	136.589	82.9745	85.4685	85.1752	247.084	243.206	204.178	101.925	123.024	118.44	247.501	232.953	200.769	154.603	143.54	98.2231	233.315	222.438	222.312
AT1G09573	0.0464965	0	0	0	0	0	0.0942244	0	0	0	0	0.147704	0.214821	0.1086	0	0	0.182999	0.13136	0	0.296325	0.0918139	0.131766	0.258692	0.0446352	0	0.258088	0	0.0521723	0.0515141	0.447407
AT1G09575	2.88278	3.37196	2.85274	4.71888	6.5687	6.39844	2.63828	2.68121	3.02692	4.42829	3.02703	4.57883	2.63155	2.33491	1.82018	6.8838	4.89522	4.46625	3.66672	3.06203	3.12167	7.37892	5.34631	4.8206	2.70488	4.21544	3.60151	5.11289	5.04839	6.31342
AT1G09580	4.32418	4.06618	3.71875	5.17825	5.8495	4.45109	7.82063	7.75635	6.33762	6.37674	6.87961	5.90817	6.28351	5.32142	4.34044	5.80973	5.03247	4.37868	7.33343	6.37099	6.56469	7.73029	5.605	4.64206	4.8794	3.31213	3.4612	5.89547	3.14236	5.31918
AT1G09590	117.125	53.4554	91.5425	98.3031	86.0643	76.5031	160.37	93.6028	119.705	84.8461	79.5282	79.3171	97.2601	54.083	71.7805	78.3581	56.9127	60.9512	142.705	60.4998	80.429	107.038	92.9137	77.5759	75.0472	64.6511	77.035	63.7024	62.0745	68.8013
AT1G09600	1.48789	1.78515	0.967895	0.16704	0.719201	0.602752	0.942244	0.909695	1.65535	0.354263	0.471744	0.332334	0.644462	0.923104	0.933427	1.07407	1.00649	0.744376	1.83336	1.33346	1.56084	1.44943	1.37969	1.42833	0.583406	0.73125	0.701594	0.260862	0.360599	0.497119
AT1G09603	0	0	0.0509418	0.0835201	0.0958934	0.278193	0.0471122	0	0	0	0.039312	0	0	0	0	0.0488212	0.0457497	0	0.0495502	0.0493876	0.0918139	0.175688	0.258692	0	0.106074	0	0	0.104345	0.154542	0.0994239
AT1G09607	0.0464965	0	0	0	0.0958934	0	0	0.0957574	0	0	0	0	0.322231	0.1086	0	0.0976425	0.0457497	0	0.0495502	0.0493876	0.0918139	0.307455	0	0.178541	0	0	0	0.0521723	0.154542	0
AT1G09610	1.3019	1.04134	1.78296	3.71664	3.40422	3.33832	1.97871	2.15454	1.84453	3.94118	2.9484	2.58482	1.71857	2.06341	1.02677	3.85688	2.51624	3.63431	1.58561	0.938364	3.90209	3.42593	4.31154	2.67811	1.85629	2.06471	1.91769	2.55644	2.26662	3.92724
AT1G09617	1.3019	3.12402	0.713186	2.04624	2.44528	2.73557	2.07294	2.87272	1.89183	1.90417	2.98771	2.36327	0.537052	1.73761	0.373371	2.09931	1.82999	3.15265	1.33786	1.77795	1.69856	2.50356	3.23366	2.76738	2.17451	2.58088	1.87092	4.53899	4.32719	2.933
AT1G09620	153.996	135.225	148.088	204.791	180.903	154.258	149.77	132.528	143.4	159.064	154.929	135.703	116.487	107.08	91.0091	166.725	144.432	137.053	166.984	137.199	129.595	214.076	188.544	182.602	156.194	153.39	119.973	220.376	179.475	186.072
AT1G09623	5.02162	6.24804	4.48288	6.63985	5.99334	6.30571	3.8632	4.06969	3.68906	5.22539	5.77887	5.31735	5.31681	3.69242	8.44751	5.80973	6.45071	7.79405	6.78838	6.02528	5.37111	5.66595	7.97635	6.51674	4.13688	4.00037	4.81761	6.31285	6.79987	5.96543
AT1G09627	6.50951	7.68607	9.9846	13.2797	10.6442	9.31947	8.05619	10.4854	12.3915	8.10378	13.8378	8.16066	6.87426	6.95043	4.15375	15.0858	7.50296	8.10056	9.61274	9.63057	11.4767	16.7782	14.8317	10.8017	8.64502	8.12978	3.32088	15.8082	10.0968	10.2407
AT1G09630	7.67192	6.34721	9.78083	9.18721	11.0757	10.4322	12.5318	14.3157	16.5062	8.14806	9.43489	9.37921	10.741	7.65633	8.49419	6.83497	8.23495	7.04968	12.4371	10.9147	11.0636	10.0142	11.3825	8.34678	9.70576	6.58125	7.01594	6.73023	7.10895	7.30766
AT1G09637	2.88278	3.81824	3.92252	3.7584	3.16448	3.80197	3.43919	3.92605	3.64177	4.25116	5.14988	4.50498	1.50375	3.42091	1.3068	3.12456	2.56199	4.15975	1.98201	2.3706	3.71846	6.10517	3.79416	4.9545	2.86399	2.06471	2.2451	4.43465	4.7393	3.97696
AT1G09640	172.27	149.953	185.53	250.184	211.637	242.863	184.115	158.861	196.608	231.91	189.052	193.936	166.862	144.71	137.074	235.123	175.313	199.449	175.358	125.691	134.966	269.55	210.489	206.884	224.824	205.739	239.01	515.567	391.817	414.299
AT1G09645	6.13754	8.08278	10.7997	12.0687	14.7196	16.2279	8.8571	12.4963	12.6752	14.7905	11.715	12.8872	12.0837	12.9778	13.3013	16.5992	12.2609	16.9017	9.46409	7.1612	10.3291	14.8018	14.6592	12.2747	10.6074	10.7967	14.3593	16.6951	12.3634	14.4165
AT1G09647	0.325476	0.0991752	0.203767	0.4176	0.14384	0.185462	0.141337	0.383029	0.0945913	0.0442829	0.157248	0.36926	0.10741	0.434402	0.0466714	0.488212	0.274498	0.0437868	0.445952	0.0987751	0.0918139	0.263533	0.301808	0.223176	0.424295	0.344118	0	0.782585	0.206057	0.596543
AT1G09650	0.650951	0.247938	0.458477	0.876961	1.34251	0.92731	0.188449	0.287272	1.0878	0.354263	0.314496	0.443112	0.268526	0.705903	1.02677	1.26935	1.18949	0.875736	0.594602	0.543263	0.550883	0.83452	0.948539	1.16051	0.530369	0.344118	0.187092	1.35648	0.721198	1.44165
AT1G09660	28.5024	23.0086	26.3369	29.6914	28.5762	28.283	28.4087	29.8284	26.7221	28.6068	26.1818	26.8452	20.8913	25.0324	24.9692	25.1429	26.9466	31.1762	27.7481	24.5456	27.5442	30.2623	29.9652	28.2987	26.8367	23.6581	28.2976	26.2949	33.8448	36.2897
AT1G09663	1.3949	1.43804	1.98673	2.25504	0.958934	1.57643	1.03647	1.77151	3.02692	1.28421	1.57248	2.47404	3.1149	3.31231	2.00687	2.9781	1.73849	1.97041	0.991004	0.691426	1.74446	1.84473	2.242	1.78541	1.53807	1.03235	2.43219	4.17379	2.26662	1.78963
AT1G09673	0.092993	0.19835	0.611302	0.29232	0.958934	0.41729	0.376898	0.0957574	0.520252	0.354263	0.39312	0.443112	0.0537052	0	0.0933427	0.732319	0.0914995	0.175147	0.495502	0.592651	0.734511	0.658832	1.121	0.357081	0.424295	0.430147	0	0.365206	0.566656	0.347984
AT1G09677	8.13689	7.68607	6.77527	10.0224	9.30166	10.2004	7.58507	7.27756	6.05385	7.43953	7.86241	7.56984	7.73355	6.35313	9.10091	6.34676	7.96045	9.15144	9.26589	8.69221	9.82408	7.37892	10.6495	11.2481	7.37213	7.69963	5.37889	7.40847	7.41804	10.9366
AT1G09680	0.790441	0.545463	0.916953	1.044	1.63019	1.39097	0.659571	0.287272	0.993209	1.10707	0.943489	1.6986	0.214821	0.0543002	1.07344	1.80639	1.18949	1.26982	1.23876	0.296325	0.59679	2.32787	1.59527	1.60687	1.11378	0.559191	0.79514	1.61734	2.16359	1.93877
AT1G09690	211.466	118.167	175.444	198.987	171.409	182.866	287.337	187.589	222.857	198.565	163.617	178.168	204.832	124.51	137.447	160.964	142.144	135.739	264.053	142.878	136.206	177.841	179.533	159.571	195.282	155.842	225.96	163.769	182.566	185.972
AT1G09693	0	0	0	0.25056	0	0	0.235561	0	0.0472957	0.0442829	0.039312	0	0	0	0	0.0488212	0.182999	0	0.148651	0	0.0459069	0.439221	0	0	0	0	0.0467729	0	0	0
AT1G09700	5.81206	4.51247	5.29795	8.72785	8.58246	6.16661	8.33886	8.80968	7.37812	11.9121	11.8722	11.0778	3.00749	2.00911	3.50035	18.2591	18.2999	12.742	8.32443	5.63018	7.2992	16.7343	12.5035	14.4172	4.66725	3.61324	3.55474	6.36502	7.46955	7.0591
AT1G09710	5.3471	5.80175	4.9923	12.6951	12.1305	10.1077	4.2401	4.69211	6.47951	8.54661	9.19902	6.72054	3.75936	6.19023	6.53399	12.6935	11.2544	10.7278	7.53163	6.91426	6.15153	13.1766	11.7705	12.721	6.8948	7.09743	4.25634	16.3299	15.1967	14.7644
AT1G09713	4.51016	3.02484	3.7697	5.30353	3.30832	4.45109	6.97261	4.97938	4.87145	6.68672	6.44717	6.05587	2.0945	2.28061	1.72684	3.27102	3.24823	2.84614	3.96402	3.35835	4.40707	4.5679	4.39777	5.80257	3.55347	4.00037	3.36765	5.99982	4.68779	5.8163
AT1G09730	18.3196	22.1161	22.7201	29.5243	27.4735	24.2955	23.085	19.2951	22.7492	26.924	26.2604	27.3253	16.1116	15.0412	17.1751	29.3416	26.0774	25.1336	24.9238	25.0889	29.105	38.6515	32.0779	34.8601	25.6699	25.6798	17.306	42.5205	29.7237	36.6874
AT1G09740	15.2044	15.7689	36.78	26.1418	26.7543	27.0775	30.1518	29.8284	40.3432	28.6068	41.1204	40.3602	35.5528	36.1096	36.0303	20.5049	19.6724	30.0377	23.9823	16.9893	32.8235	25.7384	32.3366	33.8781	33.5193	30.8846	25.5848	53.8418	38.7902	44.7905
AT1G09750	213.094	340.865	291.591	209.468	218.877	209.758	162.207	238.675	196.514	114.073	140.973	133.488	153.704	303.321	243.251	355.028	315.765	303.136	166.092	286.201	220.629	274.118	288.054	279.193	257.335	310.437	281.199	268.792	239.232	244.682
AT1G09753	0.883434	0.743814	0.662244	1.33632	0.671254	0.788214	0.376898	0.71818	0.189183	0.442829	1.25799	0.36926	0.214821	0.1086	0.373371	2.83163	1.78424	1.75147	0.792803	1.43224	0.59679	1.71296	1.33658	1.38369	0.795554	0.387132	1.16932	1.93038	1.59694	1.29251
AT1G09757	3.25476	2.87608	2.34332	3.42432	3.78779	3.52378	2.73251	1.53212	2.88504	1.99273	1.9656	2.25249	1.66486	1.68331	0.793413	1.90403	3.65998	3.15265	5.15322	2.22244	2.98395	3.51377	3.363	2.85665	3.34133	3.57022	2.29187	2.08689	4.17265	3.47984
AT1G09760	27.3864	23.8516	25.1653	26.3506	26.083	25.5474	31.6123	31.3605	35.6136	31.2195	27.5577	31.0179	19.119	17.9734	19.5086	32.7102	26.3518	27.2792	28.2932	25.0395	21.3467	32.7659	28.758	30.4412	31.3448	27.6154	20.1591	40.5901	33.9993	36.6377
AT1G09770	89.8313	76.0673	80.7938	101.936	114.976	90.1346	108.876	80.1968	88.8686	124.125	113.455	101.104	72.2335	65.7033	75.2809	73.1342	90.6302	92.4777	120.258	85.9343	99.8476	115.515	97.0528	112.213	115.355	109.171	75.4447	127.822	150.009	152.864
AT1G09773	0.232483	0.347113	0.101884	0.584641	0.239734	0.649117	0.565347	0.574544	0.189183	0.442829	0.157248	0.480039	0.322231	0.162901	0.280028	0.537034	0.640496	0.350294	0.545052	0.790201	0.367255	0.483143	0.689847	0.312446	0.212148	0.860294	0	0.156517	0.412113	0.695967
AT1G09777	3.90571	6.69432	7.48845	13.1127	10.3085	8.25306	7.16106	6.03271	8.08756	6.95242	8.09828	6.2405	5.10199	8.30793	5.36721	11.7659	9.92769	9.76446	8.27488	7.11181	9.54864	17.2175	14.1419	14.0601	4.34903	5.41985	2.94669	7.56499	8.03621	7.30766
AT1G09780	237.272	139.093	200.252	126.032	86.8315	84.5707	237.775	152.733	189.135	72.5797	81.14	69.4579	243.284	178.159	206.754	76.1611	58.5139	83.2825	287.441	152.163	202.266	101.811	106.366	102.215	121.455	107.58	111.787	53.581	67.0714	60.4497
AT1G09783	6.27703	4.06618	5.09418	7.80913	6.23307	6.44481	2.49695	3.54302	3.40529	4.38401	4.20639	5.46505	6.06869	5.81012	5.50722	7.61611	6.86246	7.09346	4.50907	3.06203	6.24334	8.08167	6.63977	9.73047	12.7819	7.57059	6.82885	13.7213	15.6088	15.013
AT1G09787	0.13949	0.743814	0.356593	0.2088	0	0.139097	0.565347	0.909695	0.662139	0.0885659	0.039312	0.36926	1.50375	0.814503	0.933427	0.634676	0.365998	0.262721	0.693703	0.790201	0.780418	0.483143	0.431154	0.714163	0.530369	0.817279	0.374183	0.782585	0.154542	0.198848
AT1G09793	0.278979	0.297525	0.0509418	0.45936	0.28768	0.510021	0.518234	0.191515	0	0.177132	0.117936	0.701595	0.644462	0.543002	0.840084	0.878782	0.274498	0.218934	0.495502	0	0.0459069	0.83452	0.344923	0.223176	0	0.0430147	0.467729	0.0521723	0.412113	0.24856
AT1G09794	0.790441	1.04134	0.713186	0.709921	0.719201	0.278193	1.46048	1.19697	1.98642	0.885659	1.06142	1.14471	1.23522	0.597302	2.56692	0.439391	0.914995	0.350294	1.23876	0.740813	1.69856	1.31766	1.50904	1.20515	1.11378	0.344118	0.701594	1.04345	1.18483	0.745679
AT1G09795	56.0283	59.1084	58.8888	47.5647	43.3918	35.0987	71.4692	58.8908	56.9913	36.2234	36.3243	34.7474	43.9308	57.9383	55.5856	39.6917	39.0703	44.1809	66.4964	51.0173	52.793	49.5441	46.0904	46.3759	47.9984	36.0463	50.7954	32.7642	31.3206	33.1082
AT1G09797	0.278979	0.297525	0.0509418	0.45936	0.28768	0.510021	0.518234	0.191515	0	0.177132	0.117936	0.701595	0.644462	0.543002	0.840084	0.878782	0.274498	0.218934	0.495502	0	0.0459069	0.83452	0.344923	0.223176	0	0.0430147	0.467729	0.0521723	0.412113	0.24856
AT1G09800	5.02162	3.76866	3.00557	6.26401	5.80155	5.14657	4.00454	3.5909	3.49988	3.23265	3.10565	2.84331	6.44462	4.94132	11.1078	5.32152	4.98672	7.26861	5.25232	4.00039	3.67255	4.61182	4.87204	4.86523	5.30369	3.65625	5.65952	3.28686	4.12113	5.31918
AT1G09810	8.50886	8.23154	6.46961	8.89489	6.37691	5.65659	9.75223	6.27211	6.10114	7.43953	7.66585	8.0868	2.36303	3.31231	2.70694	9.66661	6.26771	6.17394	10.6037	7.11181	4.86614	14.4065	8.79554	10.1768	6.78873	7.44154	3.36765	9.39102	9.99374	8.45103
AT1G09812	0.836937	0.743814	1.2226	0.33408	0.671254	0.695483	1.08358	1.38848	0.993209	0.575678	0.628993	0.590817	0.644462	0.597302	1.40014	0.732319	0.731996	0.394081	0.842353	1.13591	0.826325	1.80081	0.905424	0.624892	0.371258	0.946323	0.0467729	1.40865	0.566656	0.845103
AT1G09815	12.3216	6.59515	7.23374	11.5675	13.3771	14.3269	15.123	11.2036	13.6684	11.8235	12.1474	11.1147	10.9559	7.11333	9.47428	10.2525	10.7512	11.6911	11.9416	6.56855	9.31911	8.03775	10.7357	10.1768	11.9863	8.94706	16.5576	5.53027	13.5997	10.6384
AT1G09820	3.06877	3.91742	3.7697	3.84192	2.8768	2.59647	5.4179	4.54847	4.82416	3.80833	5.26781	5.20657	2.47044	3.74672	2.24022	5.17505	3.20248	3.94081	4.40997	3.1608	5.50883	5.97341	4.82893	3.43691	4.8794	3.69926	2.38542	5.8433	4.48173	6.95967
AT1G09823	12.74	11.7027	28.018	14.2819	13.2333	9.78312	21.2947	21.7848	26.6748	5.9782	7.54791	8.82532	16.1653	17.1046	18.8552	12.1565	8.2807	9.98339	12.5858	11.5567	18.73	24.3329	17.203	15.6669	8.80413	12.9044	9.30781	13.9822	8.03621	11.5829
AT1G09827	1.3019	0.991752	0.81507	0.668161	0.910987	0.741848	0.84802	0.813937	1.0405	0.708527	0.432432	0.258482	0.537052	1.1946	0.840084	0.927604	0.777746	1.44496	0.644153	1.77795	0.826325	0.483143	0.819193	1.69614	0.530369	0.817279	0.374183	0.67824	0.927255	1.69021
AT1G09830	37.8017	25.3393	36.3215	38.0852	31.1174	26.4283	48.5727	35.8132	37.3163	28.0754	26.4177	23.6327	25.4025	23.4034	25.2492	33.6378	25.7114	24.9147	40.0861	26.5211	25.9833	41.5064	34.751	28.7897	20.6844	20.1309	21.3752	28.0165	21.3269	25.1045
AT1G09833	0.0464965	0.0991752	0	0.25056	0.14384	0.092731	0.0942244	0	0.189183	0.132849	0.275184	0.332334	0.214821	0	0	0.537034	0.182999	0.13136	0.198201	0.3951	0.183628	0.439221	0.172462	0	0.530369	0.817279	0.0935458	0.104345	0.103028	0.0497119
AT1G09837	7.20696	8.52906	8.71106	8.43553	8.19889	6.44481	11.4012	8.5224	6.81058	9.078	9.4742	8.82532	4.35012	4.12682	4.80715	10.4477	5.62722	7.48754	11.2974	9.48241	9.13548	12.4739	8.36439	10.1768	7.26606	7.78566	4.39665	5.06072	7.21198	5.61745
AT1G09840	25.4336	35.7526	33.4688	29.9002	32.1243	28.5148	26.7126	31.5042	29.3233	25.0641	25.2776	27.5099	25.4025	27.6931	31.4565	30.855	27.4041	35.73	30.7211	35.8554	36.9092	39.7056	37.2086	39.0558	27.4731	25.0776	21.9833	33.3381	32.4024	26.3473
AT1G09843	7.02097	7.48772	6.62244	7.55857	6.04128	6.12025	7.67929	6.55938	7.6146	4.51686	6.40786	6.01894	5.04829	6.24453	5.74058	6.34676	5.67297	9.80824	5.20277	7.5563	4.40707	5.97341	8.06258	7.27553	4.93243	5.63493	5.23857	5.37375	7.10895	7.75506
AT1G09850	12.2751	12.8928	17.9825	22.6757	17.9321	17.6189	18.2795	15.6563	21.0466	15.8533	13.9951	13.7734	14.0708	14.4439	16.5683	23.3366	17.7509	15.9822	12.2389	16.051	14.6902	31.2286	25.6968	21.6034	12.5167	12.3452	11.6932	24.4167	19.6269	18.5923
AT1G09860	0.511462	1.38845	0.967895	1.92096	1.19867	0.649117	1.64893	1.62787	2.03371	1.90417	1.45455	1.77245	1.28892	0.923104	2.05354	4.05216	0.686246	1.92662	1.48651	1.38285	1.51493	2.81102	2.11266	0.981974	0.795554	1.63456	1.40319	1.93038	1.75148	1.64049
AT1G09863	33.524	56.4803	48.3948	28.8144	26.2748	26.4283	43.249	47.1605	44.2687	31.0423	31.6462	34.5628	21.2673	40.2365	33.65	28.2675	23.9729	22.1561	31.068	40.2015	35.9451	35.1816	27.2489	30.1287	26.5715	32.8632	24.1816	29.2165	30.8055	28.9324
AT1G09867	0.511462	0.694226	0.254709	0.29232	0.191787	0.324559	0.282673	0.0478787	0.236478	0.265698	0.157248	0.480039	0.966693	0.651603	0.746742	1.26935	0.274498	0.437868	0.545052	0.0987751	0.459069	1.22982	0.215577	0.669528	0.0530369	0	0.420956	0.313034	0.360599	0.198848
AT1G09870	16.8317	17.8019	20.4277	28.3133	27.8091	26.7065	22.0485	24.1787	24.8775	21.9643	21.4644	20.1247	22.0191	20.0368	18.0618	29.781	24.2474	23.6011	21.1084	19.5575	19.5564	31.9753	27.1196	33.6103	23.7605	26.5401	23.4332	34.9555	33.7933	30.9208
AT1G09873	0.278979	0.545463	0.305651	0.25056	0.239734	0.278193	0.282673	0.191515	0.189183	0.265698	0.19656	0.36926	0.483347	0.923104	0.793413	0.488212	0.365998	0.350294	0.842353	0.148163	0.642697	1.09805	0.5605	0.267811	0.212148	0.387132	0.0935458	1.14779	0.412113	0.298272
AT1G09877	1.16241	0.297525	1.88485	1.21104	0.767147	0.880945	1.13069	0.335151	1.0878	0.398546	0.471744	0.849299	1.34263	2.11771	0.980098	1.07407	0.777746	1.57633	1.28831	0.345713	1.14767	0.966287	1.29346	1.16051	0.901628	0.430147	0.467729	2.66079	0.721198	1.69021
AT1G09880	0.371972	0.743814	1.32449	0.626401	0.623307	0.185462	0.800908	0.143636	0.756731	0.177132	0.550368	0.258482	0.483347	0.380102	0.466714	0.439391	0.320248	0.262721	0.792803	0.444488	1.51493	0.658832	1.42281	0.223176	0.318222	1.1614	0.374183	0.417379	0.309085	0.198848
AT1G09883	0.92993	0.0991752	1.5792	1.21104	0.57536	0.602752	1.03647	0.143636	0.898618	0.265698	0.432432	0.775447	1.18151	1.68331	0.606728	0.976425	0.640496	1.3136	0.743253	0.493876	1.05586	0.658832	0.732962	0.937339	0.848591	0.172059	0.420956	1.98255	0.463627	1.59078
AT1G09887	0.325476	1.14051	0.713186	0.751681	0.767147	0.278193	0.471122	0.670301	0.756731	0.221415	0.511056	0.516965	0.161116	0.271501	0.186685	0.39057	0.503247	0.0875736	0.644153	0.691426	0.459069	0.83452	0.603616	1.11588	0.424295	0.129044	0	0.67824	0.721198	0.695967
AT1G09890	2.04585	1.68598	2.85274	1.96272	2.58912	2.36464	1.50759	1.53212	1.46617	1.23992	1.92629	1.77245	1.82598	1.0317	0.886756	0.927604	0.823495	0.481655	2.22976	2.3706	2.98395	4.04083	3.79416	4.0618	1.16681	1.11838	0	0.88693	1.54542	0.646255
AT1G09893	5.3471	4.01659	3.05651	8.01793	6.5687	3.52378	5.84191	4.21332	4.20931	3.76405	4.52088	3.87723	2.95378	3.63811	2.14688	3.61277	4.30048	3.76567	9.21634	2.66693	4.54479	3.99691	6.4242	6.4721	4.03081	3.65625	3.18056	3.80858	4.89384	6.51226
AT1G09897	4.23118	6.69432	8.30352	8.26849	7.57558	10.4322	6.36015	11.2036	10.405	9.38798	7.70516	10.007	10.0966	9.99124	9.6143	10.3013	9.60744	11.2532	5.35142	6.81548	4.22344	8.16951	8.14881	9.46266	8.06161	6.1511	13.0496	13.7735	11.4877	13.9193
AT1G09900	19.3425	15.7689	24.9106	25.5989	18.2677	20.1226	25.5348	18.8163	20.7155	20.2816	18.0049	17.7984	19.3876	15.367	8.77421	23.2877	15.2347	16.026	20.3651	17.1869	13.7721	25.8262	20.6523	19.7734	19.2524	13.6787	12.5351	24.4167	22.9238	17.3495
AT1G09903	1.99935	3.27278	3.26028	3.50784	4.02752	3.29195	2.35561	3.25575	2.93233	5.09254	3.85258	4.61576	2.84637	1.95481	3.54702	4.63802	3.47698	4.68519	3.56761	3.70407	3.39711	6.23694	5.56189	6.69528	5.09154	5.80699	3.13379	7.25195	6.07867	6.06486
AT1G09907	3.9987	3.91742	4.02441	6.05521	4.79467	5.61023	2.59117	3.15999	2.64856	7.12955	5.38575	4.98502	1.93339	2.44351	2.00687	3.17338	5.58147	5.07927	3.22076	3.11142	3.62665	2.15218	2.97496	3.74935	12.5167	7.3125	9.68199	10.2779	13.0846	14.2176
AT1G09910	11.9496	13.1903	12.9392	16.4535	14.5279	10.8495	8.33886	9.62361	8.32404	9.16657	10.8894	9.71155	9.45211	10.6428	13.0213	16.2087	15.5549	14.3621	10.6037	11.211	11.6604	16.6465	14.185	18.3451	20.9496	18.2812	13.7045	29.4774	25.1389	24.2594
AT1G09913	8.13689	7.53731	9.22047	6.05521	8.39067	7.9285	6.40726	8.42665	8.56052	7.21812	8.09828	6.49898	8.86135	7.27623	6.58066	15.5252	10.3394	9.6331	7.58118	10.4702	6.38106	11.288	9.65785	13.6137	7.05391	11.1838	5.89339	9.65188	7.72712	8.94815
AT1G09917	4.60315	3.66948	4.02441	6.72337	6.95227	4.08016	4.05165	3.73454	4.06743	3.71977	2.86978	3.80338	3.65195	3.69242	5.32053	4.78448	5.30697	5.42956	2.97301	4.59304	3.9939	4.48006	6.63977	6.4721	5.83406	4.51654	4.34988	5.63461	5.76958	6.01515
AT1G09920	10.6477	9.5704	13.7034	13.405	13.2812	16.1816	16.2066	18.0981	19.0602	15.3662	17.1007	14.6966	11.9225	13.3579	14.3281	16.7457	12.4897	15.0189	13.6759	11.4579	19.1891	20.6873	14.8317	17.006	12.5698	16.4316	10.9916	14.3996	14.63	16.9518
AT1G09923	1.06942	0.0495876	0.152826	1.08576	0.719201	0.463655	0.282673	0.526665	0.236478	0.309981	0.19656	0.443112	0.912988	0.923104	0.466714	1.02525	1.92149	0.744376	0.792803	0.592651	1.05586	1.09805	1.29346	1.29442	0.901628	1.20441	0.748367	0.991274	0.61817	0.745679
AT1G09927	460.222	356.981	390.928	283.592	234.987	272.212	469.473	426.503	406.506	295.589	281.553	283.038	325.453	302.941	362.45	226.286	215.207	240.871	409.433	331.934	340.675	200.109	246.146	228.755	281.944	243.162	381.48	134.344	193.539	203.72
AT1G09932	0.604455	0.396701	1.42637	0.751681	0.335627	0.41729	0.376898	0.670301	1.0405	0.841376	0.353808	1.14471	0.537052	0.217201	0.560056	0.537034	0.411748	0.700589	0.495502	0.296325	1.00995	0.570988	0.474269	0.937339	0.318222	0.645221	0.233865	0.573896	0.103028	0.298272
AT1G09940	14.2744	21.5706	14.3656	16.0359	16.6855	14.6979	23.7446	30.7381	28.4247	23.1157	20.7961	19.977	11.9763	19.4938	17.5484	13.1329	15.6007	16.3325	15.0137	15.7546	20.7499	19.194	14.7024	13.7923	26.9958	23.7441	20.0188	21.7037	24.0056	20.2825
AT1G09950	0.092993	0	0.458477	0.751681	1.4384	0.278193	0.0942244	0.191515	0	0.177132	0.39312	0.443112	0.590757	0	0	0.146464	0.411748	0.306508	0.198201	0	0.183628	2.06434	1.03477	1.02661	0.0530369	0.129044	0.233865	0.521723	0.103028	0.347984
AT1G09960	6.18404	7.88443	8.71106	14.3237	12.7059	11.545	5.98325	10.1024	7.75649	7.57238	9.31695	7.82832	9.98916	16.453	18.1085	12.3518	13.1302	16.3325	6.04513	8.29711	8.90595	8.87227	12.8484	11.0249	8.80413	9.80735	13.798	8.92147	13.8058	11.4835
AT1G09963	21.6674	22.6119	25.0124	24.6384	23.398	19.2881	20.3996	18.6248	20.0534	18.2446	19.3022	20.1616	12.9967	13.5751	15.1682	26.0217	16.2412	20.8425	26.2121	23.064	22.6321	30.5259	25.6537	26.424	18.4568	20.2169	14.1254	25.1471	20.142	22.271
AT1G09970	88.9478	85.2906	120.936	169.128	143.504	150.317	106.332	96.8586	139.049	131.299	139.833	145.526	102.792	110.664	111.265	98.1795	84.271	125.975	85.9201	68.4018	137.354	128.121	142.324	148.546	140.813	123.323	95.9313	213.385	193.899	192.236
AT1G09980	18.2266	23.7029	29.801	29.5243	25.3638	23.1364	17.9969	16.7097	19.2493	19.6616	17.5332	19.7554	18.3135	25.4125	17.4084	30.4156	24.9794	26.1407	24.7751	31.0648	24.4684	34.7863	29.146	26.2901	26.0411	27.8305	21.0946	33.2338	26.5298	24.508
AT1G09987	1.90636	2.67773	3.36216	3.132	2.06171	1.99372	2.44984	1.86727	2.1756	2.16986	2.86978	1.8463	1.18151	2.98651	2.24022	2.24578	2.42474	3.02129	2.62616	2.17305	2.98395	3.11847	3.14742	3.66008	1.59111	3.52721	4.34988	5.32158	2.06057	2.73416
AT1G09993	2.41782	1.53721	1.32449	5.59585	6.37691	5.47113	4.05165	4.11757	3.2634	7.5281	6.68305	5.13272	3.16861	1.1403	1.68017	2.78281	4.66647	2.93372	3.81537	1.23469	2.93804	3.60161	4.74269	4.24034	3.28829	0.559191	1.77737	3.026	4.53324	4.27523
AT1G09995	0.836937	1.5868	2.85274	3.88368	4.02752	4.12653	2.02583	2.10666	3.2634	3.94118	3.61671	4.28342	2.25562	1.90051	1.86685	6.4444	2.65348	3.37158	2.32886	2.41999	1.46902	7.59853	2.93185	4.50815	3.07614	2.36581	1.96446	6.26068	5.0999	3.77811
AT1G09997	0.13949	0	0	0	0.0479467	0.0463655	0.0942244	0	0.141887	0	0.039312	0.147704	0.10741	0	0	0	0.320248	0.13136	0.0495502	0	0	0	0	0.0446352	0	0	0.233865	0	0	0
AT1G10000	1.3484	1.14051	1.06978	1.21104	1.48635	1.99372	0.84802	1.62787	0.804026	1.28421	1.10074	1.14471	0.375936	0.271501	1.58683	1.31817	1.05224	1.05088	1.63516	1.72856	0.688604	1.1859	1.55215	0.803433	0.954665	1.1614	0.841913	1.25214	1.33937	1.44165
AT1G10020	35.2909	44.3809	34.3857	44.7668	54.2757	49.3329	31.6594	43.7132	38.9716	56.195	60.1474	57.937	29.0545	35.7838	32.0165	43.3044	48.9065	42.4732	33.3968	47.8565	40.6276	49.1928	54.3254	41.5107	36.1181	34.3687	38.2602	40.4857	41.0053	43.8956
AT1G10030	9.67127	9.42164	15.8939	12.7786	13.8566	12.1478	10.6474	11.4909	13.4793	10.3179	9.43489	11.0778	16.0578	16.3987	17.5951	14.3046	11.9864	12.7857	10.9506	9.82812	9.59455	11.5515	10.089	10.7571	9.17539	9.97941	22.451	6.67806	7.93318	7.15852
AT1G10040	1.3484	0.892576	1.42637	1.92096	1.91787	1.4837	1.69604	1.53212	2.03371	1.37277	1.45455	1.10778	0.966693	0.380102	1.72684	0.585855	1.23524	1.26982	1.88291	1.1853	3.58074	2.94278	1.42281	1.16051	2.38666	1.93566	0.935458	2.03472	1.95754	1.34222
AT1G10050	5.20761	6.99185	9.67895	13.3215	10.9318	9.64403	6.07748	7.66059	9.8848	9.03372	9.23833	10.6716	11.654	10.4799	9.98767	9.76425	8.2807	13.0485	10.6037	5.72896	10.0995	12.7813	13.3658	15.176	10.7135	11.3989	8.4659	13.4605	13.0846	16.8523
AT1G10060	18.0406	13.3886	13.8052	15.5765	18.028	15.9034	18.5622	10.1024	11.0672	16.2518	14.3882	15.0289	13.6411	8.30793	11.6212	16.2087	15.6922	21.149	25.122	20.1007	18.0873	14.5382	18.6259	19.6841	17.3431	12.8614	13.5174	13.1996	17.2057	18.8905
AT1G10070	30.8737	26.331	17.1674	47.7735	56.0018	62.6862	16.7719	16.2787	22.4654	110.884	45.6806	82.3451	7.19649	8.52513	6.674	20.3585	28.5478	17.9964	3.46851	3.70407	3.39711	10.9805	12.2879	11.7391	65.5006	46.929	29.8411	101.684	119.41	110.659
AT1G10090	18.2731	22.6615	29.9538	38.7951	32.2681	28.8857	17.5729	24.7533	25.6343	25.0641	24.2555	26.7345	21.0524	29.2678	23.3357	30.8062	32.1621	31.4827	19.1264	25.8791	22.173	42.5166	34.7941	33.6549	25.9881	22.7978	23.1994	30.6252	26.1692	29.678
AT1G10095	2.6503	2.42979	2.39427	2.96496	3.02064	2.27191	2.07294	1.96303	1.18239	2.0813	2.79115	1.40319	1.45004	2.71501	2.75361	3.27102	3.52273	3.41537	2.87391	2.32122	1.56084	2.02042	2.75939	2.90129	3.92473	4.0864	2.2451	5.94765	3.14236	4.77235
AT1G10110	0.464965	0.247938	0.203767	0.12528	0.383574	0.231828	0.518234	0.335151	0.283774	0.575678	0.511056	0.221556	0.375936	0	0.466714	0.585855	0.320248	0.0875736	0.297301	0.444488	0.0918139	0.395299	0.388039	0.624892	0.371258	0.473162	0	0	0.206057	0.0497119
AT1G10120	10.1362	9.27288	11.6147	11.4423	12.2744	11.9623	10.7416	11.5866	12.5334	12.5321	13.2482	10.7455	14.393	14.0638	16.0083	13.2306	17.6136	18.0402	11.1488	13.3346	15.9297	18.2277	16.2545	18.3004	14.9564	15.2272	12.769	18.782	19.8845	19.6859
AT1G10130	38.0341	38.9263	38.0536	62.6401	57.2004	49.3329	28.4558	26.7642	28.8031	33.3008	30.9386	31.978	38.1844	41.1053	38.2705	56.6815	48.3117	53.2885	35.1311	37.2382	40.2145	53.1018	58.5938	58.7399	43.7024	39.7456	38.0732	61.6155	56.9746	56.2739
AT1G10140	3.9987	3.91742	4.68665	8.18497	7.57558	12.426	6.1717	7.66059	6.99976	12.7978	10.2604	10.967	4.24271	6.24453	6.48732	5.32152	7.36571	6.52423	3.51806	2.22244	5.04976	6.10517	7.847	6.24892	13.6835	9.80735	12.4884	15.5474	16.1239	16.9021
AT1G10150	14.3674	14.8267	19.0523	25.056	25.8912	27.3093	15.2644	21.6412	21.3303	28.2525	32.7469	32.4949	17.5616	22.8604	17.4084	26.6564	25.6656	26.1407	15.6083	25.6815	19.6941	23.3666	22.3338	24.9511	15.805	16.6037	12.4884	25.3036	22.3571	22.1218
AT1G10155	14.3674	14.9259	19.0523	25.0978	25.9392	27.3557	15.3115	21.689	21.4722	28.2525	32.7469	32.5318	17.5616	22.8604	17.7818	26.6564	25.6656	26.2283	15.7074	25.6815	19.74	23.3666	22.42	25.2189	15.858	16.6037	12.4884	25.3036	22.4087	22.1218
AT1G10160	12.1821	12.0002	10.0355	13.0709	11.8908	10.4322	9.658	8.42665	9.17536	7.12955	6.91892	8.16066	10.9022	16.2358	13.1147	12.3518	12.1237	12.6982	12.4867	13.4828	11.0636	12.1225	12.2448	12.6764	14.9564	13.7647	13.2367	14.5561	11.3846	12.5274
AT1G10170	52.6805	59.4555	49.3626	80.221	82.3245	82.6697	47.7247	49.5544	54.2481	67.7529	67.4595	62.2573	47.1531	58.8071	56.7524	63.8582	76.9053	68.7891	51.9782	54.1782	50.4976	66.3663	76.6161	73.648	67.1447	65.1243	56.1275	89.319	91.2831	94.3533
AT1G10180	16.7852	16.4631	16.4542	22.9263	23.4939	22.9046	19.0333	15.9915	20.3371	18.7317	19.5381	19.7554	12.03	13.195	14.2348	22.116	19.4894	23.6887	19.7705	15.5571	18.5005	25.387	21.9026	25.1296	20.7374	20.6901	13.6577	27.0253	26.7358	26.7947
AT1G10200	45.2411	51.0256	56.8511	79.2188	79.8313	71.8665	57.9951	71.1956	71.5111	57.9664	59.9509	52.9519	51.0199	52.6169	61.0461	91.0028	92.7347	80.1736	55.5458	53.6349	63.3516	101.811	84.2044	78.2008	42.5356	44.2191	32.8814	62.0851	61.1988	59.0081
AT1G10210	4.92863	4.71082	5.29795	8.14321	10.2126	9.69039	4.14587	5.79332	5.34441	7.08527	8.64865	5.94509	4.83347	4.77842	5.64723	12.4982	8.60095	7.48754	3.86492	4.29672	4.6366	12.43	8.83866	8.34678	8.06161	10.0224	8.60622	18.7299	12.3119	12.5771
AT1G10220	0	0.19835	0.305651	0.2088	0.239734	0.231828	0.188449	0.0957574	0.141887	0.309981	0.19656	0.590817	0.0537052	0.651603	0.513385	0	0.548997	0.13136	0.0991004	0.19755	0.0918139	0.483143	0.301808	0.892703	0	0.301103	0.0935458	0.104345	0.103028	0.24856
AT1G10225	0	0	0	0	0.28768	0.092731	0.0942244	0.191515	0.141887	1.01851	0.235872	0.221556	0	0	0	0.488212	0.0457497	0.0875736	0	0	0	0.307455	0	0.0892703	0.901628	1.37647	0.140319	3.18251	2.52419	3.57926
AT1G10230	4.51016	2.82649	4.89042	6.63985	6.04128	6.07388	5.27657	4.64423	6.38492	8.23663	5.26781	8.60377	5.10199	3.14941	1.72684	6.59087	4.02598	5.21063	4.40997	2.96325	3.62665	6.01733	6.25173	4.24034	5.51584	3.31213	4.95793	4.59117	4.7393	5.02091
AT1G10240	7.90441	7.43814	8.04881	12.1522	8.58246	8.34579	6.07748	7.08604	5.95925	8.14806	9.35626	8.9361	5.74645	5.21282	6.11395	10.7407	9.3787	8.88872	8.32443	11.211	6.10562	15.241	11.9861	10.8463	8.96324	8.94706	7.85785	13.9822	11.9513	13.5714
AT1G10270	13.577	8.57865	9.32236	19.9613	17.3088	16.9234	14.2279	7.13392	10.7834	13.152	11.2039	10.8193	10.0966	9.06814	8.07414	16.3551	14.7314	13.355	15.0633	8.3465	13.8639	21.2144	20.2642	17.6309	10.024	7.26949	11.9739	15.1821	16.8966	16.5044
AT1G10280	3.76622	5.10752	4.12629	4.96944	4.17136	4.54382	5.04101	5.26665	4.30391	3.27694	4.00983	5.09579	4.99458	6.62463	6.0206	9.52014	5.16972	7.18104	4.26132	6.51916	7.66646	8.43305	6.33797	5.62403	3.55347	4.34449	4.86438	4.06944	4.48173	4.12609
AT1G10290	65.7461	74.431	78.7052	107.198	97.3318	82.1597	61.293	54.7253	61.0114	62.0847	70.4079	62.8481	59.8813	74.4456	77.1477	76.4541	75.4871	90.9452	80.7668	72.1058	82.0816	103.832	102.14	109.981	70.38	73.5551	69.832	89.5799	87.265	85.3057
AT1G10300	0.0464965	0	0.458477	1.00224	0.239734	0.788214	0.565347	0.191515	0.472957	0.398546	1.17936	0.997003	0.10741	0.271501	0.140014	0	0.182999	0.525442	0.842353	0	0.504976	0.439221	1.16412	0.892703	0.424295	0.387132	0.140319	1.8782	0.772712	0.497119
AT1G10310	13.8095	10.5126	11.7166	11.4005	11.4593	10.6177	19.1747	10.4854	15.1819	13.5063	13.0123	10.967	9.02247	9.61114	10.9211	12.4006	11.1172	9.2828	12.9326	10.6183	12.4408	14.6261	11.5118	10.9803	9.70576	8.68897	8.69976	7.51282	7.31501	10.1909
AT1G10320	8.0439	6.44639	8.1507	9.64657	10.6442	11.9159	9.46956	6.70301	5.34441	9.38798	6.84029	6.31435	6.39092	6.51603	7.46742	9.81307	10.1107	8.53843	13.0813	9.38364	10.6045	10.4095	10.9082	11.1588	9.65272	8.04375	5.37889	7.82585	9.58163	9.59441
AT1G10330	1.90636	0.892576	1.88485	2.38032	2.39734	2.5501	1.60182	1.81939	2.83774	1.63847	2.00491	2.95408	1.66486	3.14941	1.68017	2.34342	2.92798	2.84614	1.38741	1.77795	1.92809	3.25024	2.41446	2.18712	2.75792	2.88199	2.29187	4.12161	3.86356	3.43012
AT1G10340	1.3019	0.991752	1.06978	3.21552	3.21243	3.33832	1.74315	1.38848	1.98642	6.24389	4.63882	7.27443	0.912988	0.977404	0.140014	0.829961	0.869245	1.53254	1.38741	0.0987751	1.3313	0.83452	1.03477	1.29442	2.97007	3.18309	1.82414	5.8433	4.17265	6.76082
AT1G10350	7.57893	10.1655	9.06765	9.56305	11.9387	10.4786	10.8829	9.04907	11.5874	10.3179	9.43489	12.4071	10.3651	5.91872	9.6143	12.2053	9.33295	9.45795	9.91004	10.0751	9.9618	12.386	11.3825	13.4352	12.7289	9.29118	8.13849	11.1127	10.921	11.8314
AT1G10360	39.1966	41.356	38.512	35.2455	46.8919	46.3191	33.4026	43.2823	33.5326	43.9287	48.0393	53.0627	32.9213	35.0236	44.1044	51.7993	54.3964	60.0755	35.2302	47.8072	45.7692	37.5095	49.4965	47.8489	23.2302	24.3893	28.6718	24.4688	26.9419	25.6017
AT1G10370	16.5528	16.1656	19.1541	8.26849	11.6031	11.6377	22.4254	22.9339	25.2559	11.2921	18.6339	21.0109	18.4746	16.0729	19.1819	7.46965	10.2022	10.9905	23.0408	37.1888	28.3246	6.67616	12.6759	10.2215	8.37983	10.4096	16.4641	3.91293	4.06962	3.7284
AT1G10380	15.7158	21.6202	20.5296	18.5832	21.1924	21.1427	14.7932	18.2897	19.0129	16.6947	21.7002	16.6536	18.7431	32.9602	20.7221	21.8719	17.0189	22.8567	13.6263	20.2983	21.6681	22.1367	24.662	23.612	15.3277	16.1305	11.3658	21.6515	17.3603	17.8963
AT1G10385	0	0	0.662244	0.0835201	0.14384	0	0.0471122	0.143636	0.425661	0.0442829	0.432432	0.036926	0.10741	0.380102	0.280028	0	0	0	0.0991004	0.0987751	0.137721	0	0	0.0446352	0.106074	0.258088	0	0.0521723	0	0
AT1G10390	80.8574	91.0924	76.0052	116.803	109.702	100.613	70.0088	62.1465	67.018	71.2955	78.8993	70.2333	68.9575	92.2018	94.4161	83.1426	89.395	98.2576	80.1227	90.6756	92.1811	102.778	107.745	112.168	98.4896	91.2342	83.3493	112.953	112.558	120.203
AT1G10395	4.13819	8.33071	7.38657	8.01793	5.89744	6.02752	3.81609	4.45272	5.91196	4.29544	3.73464	3.32334	4.99458	9.33964	5.04051	9.76425	4.71222	5.42956	4.90547	7.65507	7.66646	13.4841	7.07093	9.32875	4.61421	10.1945	5.79984	14.5039	7.62409	6.61169
AT1G10400	0.185986	0.148763	0.713186	0.751681	0.14384	0.231828	0.0942244	0.287272	0.378365	0.0885659	0.628993	0.110778	0.859283	1.95481	0.840084	0.585855	0	0.175147	0.396402	0	0.321349	0.0439221	0.301808	0.312446	0.265185	0.602206	0.187092	0.521723	0.257571	0.795391
AT1G10410	15.5298	13.8845	20.988	26.4341	23.9734	20.0763	16.9604	17.8587	23.1276	15.0562	17.14	17.7614	18.3672	18.8965	19.462	24.9477	13.7707	17.9526	17.1939	12.8408	25.2029	32.5902	31.7329	27.5399	20.3662	18.7114	10.2433	33.8077	24.6753	25.0548
AT1G10417	0.650951	0.0495876	0.56036	0.12528	0.623307	0.556386	0.282673	0.191515	0.236478	0.132849	0.19656	0.36926	0.214821	0.814503	0.466714	0.634676	0.777746	0.656802	1.04055	1.08653	0.734511	0.0878442	0.948539	1.02661	0.106074	0.774265	0.0935458	1.09562	0.412113	0.198848
AT1G10430	20.5515	17.7028	20.4277	25.8912	22.7267	22.07	19.5045	20.6836	19.675	21.6986	21.8575	21.3063	25.0803	25.8469	21.0488	25.2406	18.9404	19.9668	19.721	19.9526	18.5464	27.3635	22.2476	21.1124	17.5022	19.0555	18.8027	20.5559	21.5329	25.8005
AT1G10450	13.763	13.587	16.1486	20.9218	20.665	15.3933	17.9026	14.22	17.121	16.2961	17.4152	12.2225	11.5466	9.61114	6.16062	16.8922	13.3589	15.7195	24.4283	17.8783	18.271	32.9416	23.3686	28.2094	14.5852	20.561	9.02717	26.6079	25.448	24.0109
AT1G10460	0.464965	0.347113	0.509418	0.37584	1.05483	0.92731	0.84802	0.670301	1.32428	0.75281	1.49386	1.03393	0.805578	0.543002	0.70007	0.878782	0.182999	0.96331	0.396402	0.246938	0.964046	0.790598	1.03477	1.20515	0.901628	0.344118	0.982231	0.573896	0.515141	0.397696
AT1G10470	72.5811	109.737	121.802	61.6796	48.2344	62.918	85.1318	101.646	104.949	55.6636	59.8329	70.418	79.9133	128.366	138.381	55.998	51.011	68.395	65.7531	84.5021	95.0733	58.3725	60.5771	65.3905	63.5382	78.1577	102.667	82.5366	72.2743	72.0326
AT1G10480	0.418469	0.247938	0.866011	0.626401	0.958934	0.510021	0.42401	0.861816	0.709435	0.929942	0.550368	1.29241	0.751873	0.543002	0.0933427	0.292927	1.05224	0.306508	0.247751	0.642038	0.59679	0.307455	1.03477	0.312446	0.106074	0.473162	0.140319	0.67824	0.61817	0
AT1G10490	29.9903	23.6037	26.5407	39.2127	34.5696	28.283	39.2445	25.663	31.0733	33.8764	28.344	28.1746	25.7248	24.3808	22.6356	32.8567	30.7438	27.5419	42.1177	24.6938	26.7637	38.0805	35.2684	28.6111	25.1925	26.411	22.3575	29.9991	31.6297	30.1254
AT1G10500	28.3629	28.86	32.6028	32.4058	31.8366	35.4696	42.1654	36.9623	44.0796	38.7918	38.3685	40.1386	32.7065	32.3086	34.7702	36.4206	37.103	38.4886	33.1491	27.8546	31.7676	32.9855	33.1557	32.2712	26.0411	31.7879	28.2508	25.5123	31.8873	32.9093
AT1G10510	55.1449	42.3974	53.438	57.8794	43.2479	39.457	60.5392	47.2084	48.7618	50.1283	44.344	40.6925	40.1715	29.5936	31.8765	46.8196	37.3775	42.6921	69.0234	45.881	48.3859	55.825	63.6383	52.8034	28.2687	31.0996	19.5979	33.0773	30.0327	32.4122
AT1G10520	0.650951	1.68598	0.81507	1.54512	1.05483	0.973676	1.08358	0.383029	0.662139	1.10707	0.589681	0.627743	1.12781	0.1086	2.56692	2.92927	1.37249	0.656802	1.0901	0.987751	0.59679	1.40551	1.72462	0.892703	1.11378	0.860294	0.701594	0.991274	0.978769	0.795391
AT1G10522	12.6006	6.69432	10.6978	18.2491	12.5141	12.3332	16.2066	8.71392	10.2159	12.3107	10.2604	9.85925	6.71315	3.14941	5.46055	13.8652	8.69245	7.6189	12.4867	9.67996	4.45297	21.1705	14.3574	13.6137	7.00087	5.89301	11.0384	11.5823	9.27255	11.5332
AT1G10530	0.371972	0.0495876	1.2226	1.58688	0.623307	0.695483	0.942244	0.71818	1.70264	0.309981	1.49386	1.14471	0.859283	0.597302	0.560056	0.878782	0.914995	0.744376	0.891904	0.938364	1.51493	0.483143	1.29346	1.24978	0.901628	0.860294	0	1.25214	1.4424	0.845103
AT1G10540	0.418469	0.743814	0.611302	0.835201	0.815094	1.11277	0.329786	0.478787	0.33107	0.309981	0.471744	0.147704	0.322231	0.434402	0.793413	0.878782	0.365998	1.83905	0.148651	0.691426	0.550883	1.5812	1.33658	1.24978	0.530369	0.215074	0	1.30431	0.824226	0.596543
AT1G10550	0.883434	1.1901	2.54709	3.9672	3.02064	2.78193	1.17781	3.5909	3.07422	1.94845	2.67322	3.21257	1.12781	2.38921	3.03364	2.00167	0.823495	0.875736	1.04055	1.13591	1.83628	3.86515	4.78581	3.39227	1.16681	2.10772	2.10478	2.19124	1.49391	1.98848
AT1G10560	0.278979	0.545463	1.17166	1.58688	1.4384	0.834579	1.27203	0.957574	1.79724	0.398546	0.864865	1.25549	1.93339	3.52951	1.6335	1.70874	1.82999	0.96331	1.0901	0.691426	2.34125	2.41572	1.33658	0.892703	1.0077	1.67757	0.982231	2.55644	1.54542	2.73416
AT1G10570	9.76427	9.91752	11.8695	13.0291	16.8772	11.7768	12.0607	11.3472	8.22945	9.78653	10.1818	8.38221	9.50582	11.2401	11.8545	16.8433	14.9144	14.8875	16.5498	15.5571	18.3628	19.2818	14.961	15.533	13.3123	13.1195	9.21427	16.3821	17.4118	19.3379
AT1G10580	26.131	18.1491	19.5617	28.8562	27.2337	24.5737	24.5926	19.5345	20.1953	20.193	22.1327	17.9091	22.0728	17.4304	18.9019	19.1379	18.4371	24.2141	31.6626	23.4591	26.5342	27.1439	28.9736	23.8798	24.397	23.357	19.0366	21.5472	22.2541	22.0721
AT1G10585	0.232483	0	0	1.00224	0.335627	0.41729	0.376898	0.0957574	0.141887	0.487112	0.314496	0.960077	0	0	0.420042	0.634676	0.411748	0.525442	0.297301	0	0	1.05413	0.603616	0.446352	0.212148	0.0430147	0	0.156517	0.257571	0.0994239
AT1G10590	44.7761	40.9593	48.14	61.262	58.1594	62.5934	57.2885	56.449	61.4844	68.6828	55.9017	63.5128	58.6461	41.8655	46.2513	69.2773	59.9322	53.6826	55.298	41.1892	42.0967	59.6462	54.6272	53.4729	57.8102	56.3923	66.6046	79.0411	75.9834	77.2026
AT1G10600	9.71777	14.9259	12.1751	13.6973	11.3634	12.6578	7.91485	9.91089	11.0199	13.3734	10.9287	14.7704	7.57243	7.71063	7.56076	19.1867	17.4306	15.7195	7.08568	12.0012	7.85009	14.2747	13.4951	11.6944	11.7212	10.7967	8.60622	19.1994	16.9482	16.3552
AT1G10610	5.53309	4.16536	4.9923	5.22001	6.18512	3.8947	3.8632	5.8412	4.49309	6.68672	4.914	4.50498	1.82598	3.09511	1.86685	8.00668	7.45721	5.99879	4.31087	5.53141	4.82023	7.37892	5.69123	6.96309	11.0847	6.66728	6.08048	13.1474	8.91195	12.2291
AT1G10630	42.7303	37.5378	52.9795	65.3545	67.0295	63.9844	40.4223	41.5587	53.586	43.7515	47.6462	46.6376	65.7351	60.8162	65.1999	63.907	57.2787	59.9004	46.8249	40.3496	45.2642	60.4368	65.8803	57.8918	43.8615	43.7029	53.2744	56.1374	51.7717	51.3524
AT1G10640	4.41717	10.463	10.2393	4.76064	9.54139	9.22674	3.72186	13.1666	12.6752	5.57965	9.82801	11.2994	2.0945	7.54773	11.4345	6.83497	8.7382	10.071	3.91447	11.1122	12.4867	8.25736	10.3908	11.9176	4.24295	7.69963	6.59498	5.94765	4.99687	3.97696
AT1G10650	10.5082	12.3969	12.6845	11.6511	9.78113	10.4786	14.9817	15.6084	16.0805	15.2333	15.1351	15.5459	7.67984	6.89613	12.1812	14.3046	10.9799	13.3988	12.3876	15.4089	14.6902	23.674	11.5549	16.2918	7.63732	8.51691	3.4612	15.2865	12.7755	10.9366
AT1G10657	5.57958	6.09927	7.48845	4.5936	5.51387	7.04756	9.75223	8.37877	10.0267	4.29544	4.12776	2.36327	3.43713	4.99562	6.20729	7.03026	4.43772	5.03548	8.77039	9.03792	7.48283	8.69658	7.50208	6.4721	4.4551	5.29081	4.67729	2.50427	4.17265	2.18733
AT1G10660	19.761	23.6533	26.4388	28.7727	27.0899	27.3557	23.933	30.2114	35.4245	30.5109	29.2088	36.3352	21.6432	30.2452	20.0687	34.6143	31.7961	36.7371	14.766	24.4468	22.173	33.9957	26.6884	27.9416	37.8684	38.8853	30.9637	76.0673	65.0109	62.985
AT1G10670	161.203	171.077	196.33	234.19	238.103	228.489	179.874	190.844	200.203	217.518	209.179	210.848	159.504	154.104	172.217	254.652	218.775	216.832	203.304	200.464	206.214	306.137	268.221	256.652	133.494	121.431	119.177	178.169	150.009	160.768
AT1G10680	0.092993	0.396701	0	0	0	0.139097	0.0942244	0.0957574	0.0472957	0	0	0.443112	0.10741	0	0	0	0	0	0.148651	0	0.0459069	0	0.301808	0	0	0.129044	0	0.208689	0.103028	0
AT1G10682	22.6438	16.7606	25.4709	49.9868	52.4057	61.0634	40.4694	57.5023	78.7473	71.207	72.1769	66.7623	47.5291	38.3903	45.5046	47.2101	50.8737	50.1359	38.1537	20.2983	37.4601	29.1643	58.5507	64.4086	33.9967	24.2603	26.3799	30.1556	64.5987	72.7783
AT1G10690	1.44139	2.67773	1.98673	2.2968	2.30144	1.25187	2.07294	2.10666	2.60126	1.5499	2.79115	2.6956	2.20191	2.44351	4.15375	1.75756	2.60774	3.37158	2.72526	2.41999	2.38716	2.37179	2.41446	3.61545	6.09925	4.3875	4.81761	3.59989	5.20293	5.17004
AT1G10700	13.9955	18.0003	19.256	19.8778	17.1649	15.5788	16.6777	17.7151	18.6818	17.4032	17.1007	16.3213	17.8838	22.3717	23.2423	23.3366	16.0124	19.0035	17.0948	23.8542	18.3628	23.147	19.0139	19.818	17.7674	20.0879	18.7092	19.3038	14.3724	16.0072
AT1G10710	0	0.0495876	0	0.12528	0.14384	0.139097	0.0942244	0	0.0945913	0	0.039312	0.110778	0	0	0.186685	0	0.0457497	0.306508	0.0495502	0.0493876	0.0459069	0.395299	0.215577	0.0446352	0	0	0	0.469551	0.0515141	0
AT1G10720	9.43879	9.61999	14.0599	19.8778	20.6171	19.659	12.0136	14.5551	16.2697	20.6358	19.4988	18.98	9.07618	11.5116	12.3679	19.3332	15.9667	14.8875	12.0903	13.4828	13.5885	24.0693	16.6425	24.2815	9.01628	11.614	7.43689	20.8689	17.3088	17.7969
AT1G10730	4.83564	4.81	3.97346	7.68385	9.54139	7.60394	4.94678	4.2612	3.73636	6.77529	6.84029	4.94809	4.88717	4.18112	4.57379	6.54205	7.31996	5.21063	5.94602	3.50652	7.11557	9.66287	9.7872	8.83776	5.35673	4.81765	3.55474	6.62589	7.36652	6.51226
AT1G10740	50.4022	49.2405	48.7513	56.2508	68.0843	60.2288	47.3007	55.1084	50.3226	67.62	61.2482	66.1715	44.3068	43.9832	53.7654	62.1983	70.8206	81.5748	55.2485	66.9201	55.9606	54.7709	63.8108	61.8197	51.0215	50.6283	53.2744	48.9898	62.3321	58.8589
AT1G10747	0	0.0495876	0.101884	0	0.28768	0.185462	0.0471122	0	0.283774	0.132849	0	0	0	0	0.280028	0	0.0914995	0	0	0	0	0.131766	0.0431154	0	0.159111	0.0430147	0	0	0	0
AT1G10750	1.90636	2.08268	2.29238	2.38032	3.11654	1.94735	2.44984	2.77696	2.03371	1.15136	2.08354	1.47704	1.23522	1.68331	2.33357	2.19696	2.42474	1.40118	1.13965	2.12366	2.24944	4.39221	3.66481	2.00858	2.54577	1.84963	1.68383	3.026	2.52419	3.28099
AT1G10760	93.3185	138.548	113.346	124.821	140.388	81.0933	141.242	141.912	126.847	91.9756	102.722	75.9569	85.6598	113.433	108.044	96.6661	121.649	106.708	103.114	110.134	117.705	128.736	116.757	114.355	215.754	201.825	94.2942	103.875	95.2497	99.921
AT1G10770	0.092993	0	0.203767	0.0835201	0	0	0.188449	0.430908	0.141887	0.265698	0.117936	0.295408	0	0.0543002	0	0	0	0	0	0.148163	0	0.131766	0	0	0.265185	0.0860294	0.280638	0.260862	0.206057	0.0994239
AT1G10780	4.13819	3.17361	4.17723	5.0112	4.12342	4.68292	3.81609	3.5909	3.49988	2.87839	2.51597	3.06486	4.56494	4.56122	3.31367	4.49155	4.11748	5.86743	4.26132	6.07467	4.45297	6.5444	5.17385	5.66867	3.71258	4.3875	3.60151	3.86075	3.45145	2.88329
AT1G10790	0.232483	0.495876	0.916953	0.50112	0.863041	0.556386	0.329786	0.287272	0.425661	0.0885659	0.314496	0.258482	0.161116	0.217201	0.70007	0.732319	0.228749	0.350294	0.545052	0.148163	0.367255	1.09805	0.991654	0.892703	0.159111	0.215074	0.514502	0	0.206057	0.198848
AT1G10800	0.13949	0.0991752	0.916953	0.918721	0.671254	0.649117	0.42401	0.239393	1.0878	0.841376	1.14005	0.258482	0.375936	0.380102	0.653399	0.439391	0.457497	0.175147	0.148651	0.3951	0.918139	1.44943	0.905424	1.20515	0.371258	0.645221	0.701594	0.417379	0.87574	0.546831
AT1G10810	0.511462	0.694226	1.73202	1.96272	0.623307	1.15914	1.13069	0.957574	1.22969	0.354263	0.982801	0.664669	1.0204	2.11771	1.16678	0.537034	1.14374	0.262721	0.792803	0.493876	2.38716	0.702754	0.991654	1.83004	0.68948	0.774265	0.654821	1.513	0.978769	0.795391
AT1G10820	11.8566	15.4217	13.9581	15.1589	15.9663	13.0751	12.4376	11.2515	13.6684	12.3107	13.0123	9.19458	9.18359	11.5116	9.47428	17.9662	16.5157	14.7562	13.4281	16.3473	14.5525	17.4371	18.324	18.5682	14.373	14.754	12.0206	17.1125	17.3603	15.361
AT1G10830	36.1743	32.7278	34.0292	25.1813	27.1858	26.892	37.2186	30.1157	33.4853	22.9828	19.4201	23.7434	33.1898	32.8516	32.9966	23.0436	23.3781	25.7466	34.8338	28.3485	27.8655	19.8089	26.7747	24.7725	26.4654	26.1099	30.5895	14.0344	19.5239	18.99
AT1G10840	74.1619	52.8108	70.3507	74.667	65.2555	71.9593	83.3415	81.7289	82.6728	70.7641	70.5258	64.8052	72.2335	50.3363	51.8985	75.7217	63.9124	59.5501	75.8118	58.1785	60.6431	85.0332	69.5452	70.9699	84.5409	69.1246	86.3896	112.118	95.8678	102.804
AT1G10850	30.3157	32.7278	30.5142	33.3663	37.0149	32.5486	29.822	26.7163	32.7286	27.1897	25.8673	24.2973	25.3488	35.0236	32.3432	36.3718	32.4366	33.0153	35.9239	41.7325	37.8273	41.4186	41.2183	36.7794	24.397	26.4971	25.7251	20.7646	24.2632	23.5137
AT1G10865	5.02162	4.81	3.92252	9.47953	9.97291	9.50493	7.44373	6.75089	7.04706	13.3292	8.68796	10.7455	7.35761	5.32142	8.26083	7.03026	8.5552	8.93251	5.74782	3.60529	5.78427	4.65574	6.81223	8.21287	10.6604	7.82868	10.4304	10.2779	12.724	16.2558
AT1G10870	15.8553	16.3143	15.741	21.2976	18.6992	14.5124	16.6777	15.0818	16.9319	14.9233	18.2015	17.5399	13.4263	10.9686	13.9547	19.5285	17.1104	18.9159	18.73	22.4713	22.6321	24.5964	26.8178	27.3614	14.9564	18.1092	7.06271	19.0429	18.6481	24.7068
AT1G10890	27.5259	23.6533	26.0822	42.5952	43.4877	37.8806	24.5926	26.5248	20.8101	33.4779	34.3587	33.0857	20.1931	26.0641	22.0289	38.8129	39.6193	41.4223	31.2662	33.2378	30.8036	37.7291	42.598	50.1253	34.527	35.2721	23.6671	73.5108	67.2775	73.7228
AT1G10900	20.7374	20.4301	21.8541	24.8055	26.2748	22.6727	16.4893	18.9121	19.5804	23.6471	26.9681	23.8173	17.1857	19.8196	16.6617	26.8029	24.7049	26.6662	26.113	33.4354	28.9214	29.0764	31.6467	37.4489	14.9564	16.4316	11.319	20.295	18.4936	20.0836
AT1G10910	33.2915	36.6948	40.0403	39.7973	34.0422	34.2177	35.9466	41.7502	30.7422	39.3232	34.9877	38.8093	15.843	20.6884	16.8484	43.695	32.3908	30.5194	35.9734	34.917	34.6597	52.0477	39.6662	48.2506	33.1481	35.9603	19.2704	68.7631	48.6809	50.3582
AT1G10920	3.11527	5.65298	1.88485	4.21776	3.45216	3.57014	2.87385	2.96848	3.16881	3.98546	4.79607	4.46805	1.87968	1.68331	2.14688	3.75924	3.24823	2.23313	2.97301	2.66693	2.34125	4.39221	2.88873	3.83862	1.80326	2.88199	2.19833	5.42592	3.45145	5.56774
AT1G10930	21.8069	20.3309	24.1974	19.2096	15.1512	10.5713	21.5774	14.7466	16.2224	11.3807	10.2211	9.12073	10.9022	9.23104	10.9211	15.7693	12.9014	13.968	25.667	19.2611	16.756	21.0387	14.185	17.7202	11.3499	16.3456	8.9804	11.4779	10.818	7.9042
AT1G10940	32.7335	31.5873	40.8044	49.1098	51.1591	42.0535	35.4755	39.7393	32.3029	41.8917	42.2997	40.7294	26.1544	34.5892	35.4236	61.5636	46.253	47.3773	40.6312	41.288	48.0646	70.1875	56.9555	54.0532	47.0437	40.4338	35.7345	81.441	63.0018	69.547
AT1G10950	111.127	104.332	116.708	150.336	161.724	134.321	90.8323	89.0065	85.8416	116.597	114.319	102.396	91.084	116.908	120.225	141.435	136.975	137.972	110.101	106.578	119.955	149.599	138.745	134.62	131.85	116.871	112.255	155.891	134.709	138.746
AT1G10960	365.974	310.964	331.071	376.759	317.647	372.083	493.689	432.201	433.512	414.887	386.673	399.06	248.601	270.85	341.634	295.076	297.968	337.64	325.793	281.805	314.233	299.154	328.324	307.715	199.843	158.509	247.803	218.654	330.721	323.824
AT1G10970	2.74329	3.02484	3.00557	5.67937	3.88368	5.00748	2.73251	2.58545	2.55397	3.80833	3.45946	4.02494	3.81307	6.35313	4.01374	8.54372	5.03247	3.9846	3.22076	2.81509	3.39711	5.3585	3.23366	4.37425	4.50814	4.77463	5.89339	8.97364	7.88166	8.40132
AT1G10980	0.092993	0	0	0.12528	0.383574	0.41729	0.141337	0.191515	0.0472957	0.221415	0.314496	0	0	0.325801	0	0.488212	0.137249	0.394081	0.0495502	0.246938	0.0459069	0.263533	0.0431154	0.133906	0.530369	0	0.233865	1.09562	0.61817	0.198848
AT1G10990	3.76622	1.78515	4.68665	2.75616	3.6919	2.5501	2.54406	2.82484	3.73636	2.0813	3.38083	2.43712	2.57785	4.18112	1.49348	3.31984	1.69274	2.75857	2.62616	2.56815	2.20353	3.51377	2.67316	2.72275	4.50814	5.85	2.57251	4.12161	3.19388	3.38041
AT1G11000	6.50951	5.55381	5.9602	11.9851	11.0757	11.3132	5.32368	3.49514	4.02013	3.58692	5.03194	4.02494	7.46502	8.09073	5.27386	14.3534	10.0649	10.0272	9.71184	5.92651	8.44688	15.1531	12.8484	11.6498	6.15228	7.0114	5.75307	16.2256	11.8483	11.732
AT1G11020	8.36937	9.07453	11.411	15.2424	14.8155	14.9297	8.95132	8.95331	11.351	12.0007	10.8108	12.5549	13.9096	14.7154	12.788	17.0386	14.8687	15.9822	10.8515	11.0134	11.4308	15.5045	12.9777	13.5245	12.8349	15.7004	15.3883	19.5646	18.5966	16.8026
AT1G11050	6.04455	5.85133	7.59034	9.06193	8.82219	8.76308	6.68993	6.70301	6.95246	7.97093	8.72727	6.31435	6.87426	8.95954	9.24093	7.27437	8.8297	7.6189	7.53163	8.00078	8.67641	11.859	9.39916	8.74849	7.9025	5.93603	6.12725	10.591	9.4786	10.2904
AT1G11055	0.232483	0.247938	0.254709	0.584641	0.239734	0.231828	0.376898	0.287272	0.236478	0.265698	0.157248	0.18463	0.268526	1.1946	0.560056	0.195285	0.182999	0.350294	0.247751	0.444488	0.59679	0.131766	0.344923	0.401717	0.318222	0.0430147	1.49673	0.156517	0.721198	0.298272
AT1G11060	12.1356	12.0498	13.1939	16.2864	16.158	13.2605	11.8723	12.5921	10.6415	12.7535	11.7543	13.1087	10.8484	10.7514	12.3212	15.9157	14.5484	12.523	16.6489	14.915	18.3169	16.8222	19.6606	14.4618	17.237	16.5607	12.3481	15.0778	18.6481	16.1067
AT1G11070	1.3019	2.03309	1.73202	0.542881	1.10277	0.556386	1.97871	1.38848	1.0405	1.63847	1.33661	1.58782	0	0.271501	0.420042	0.439391	0.914995	0.394081	1.28831	1.03714	0.964046	0.83452	1.20723	1.83004	0.318222	0.645221	0.374183	0.156517	0.87574	0.497119
AT1G11080	4.60315	4.01659	8.86388	3.80016	2.34939	3.24559	5.74769	2.34606	4.82416	4.07403	3.45946	3.65568	0.859283	1.35751	0.933427	0.146464	0.137249	0.13136	4.85592	1.87673	3.53483	3.64554	4.484	2.94592	1.96237	2.96801	1.35641	2.19124	2.21511	2.28675
AT1G11090	5.62608	5.45463	6.46961	7.89265	8.48657	6.81573	5.08812	6.65514	7.47272	5.31395	7.23341	8.16066	6.1761	5.97302	6.81402	5.46798	8.0062	7.6189	5.35142	6.71671	6.05972	8.43305	8.01947	7.14163	3.81866	5.24779	3.4612	5.32158	6.79987	4.92148
AT1G11100	1.20891	2.82649	4.58477	3.88368	4.07547	3.94107	2.40272	1.81939	2.27019	2.87839	3.65602	2.95408	3.49084	2.17201	2.56692	3.71041	2.69923	3.06508	2.27931	2.22244	3.81028	2.85494	2.71627	4.32961	4.61421	4.73162	1.82414	8.34757	7.00592	6.71111
AT1G11112	0.0464965	0	0.764128	0.25056	0.0958934	0.649117	0.376898	0.430908	0.425661	0.221415	0.157248	0.221556	0.214821	0.1086	0.233357	0.0976425	0	0	0.346851	0.642038	0.229535	0.395299	0.474269	0.669528	0.0530369	0.344118	0.0935458	0	0	0.0497119
AT1G11120	2.6503	3.07443	2.13956	4.42656	5.1303	4.59019	1.64893	2.29818	1.60805	1.28421	1.61179	1.77245	1.55745	1.46611	0.980098	4.88212	2.69923	3.19644	2.27931	1.53101	1.3313	7.42284	4.52712	2.85665	2.06844	2.88199	2.29187	4.64334	2.73025	3.03243
AT1G11125	0.371972	0.644639	0.152826	0.793441	0.479467	0.324559	0.471122	0.622423	0.804026	0.75281	0.668305	0.36926	0.268526	0.488702	0.280028	0.585855	0.640496	0.656802	0.297301	0.493876	0.688604	0.527065	0.991654	0.624892	0.106074	0.688235	1.44996	0.260862	0.87574	1.04395
AT1G11130	15.7623	18.0499	17.0655	19.4602	23.5898	17.9898	10.93	9.47998	12.6752	8.45804	11.5577	9.67462	13.5874	17.0503	15.0282	23.6295	22.8291	26.8413	12.5858	16.4461	17.0315	24.8599	26.7747	19.327	15.4868	18.9695	14.9206	23.321	21.5329	20.5807
AT1G11150	3.02227	4.95876	2.95463	4.84416	5.56182	2.64283	5.04101	4.5006	4.77686	6.42103	4.04914	4.98502	2.0408	4.50692	3.92039	5.41916	4.89522	4.11596	3.36941	5.28447	4.49888	5.88556	5.00139	5.93648	4.66725	3.52721	4.11602	3.91293	6.74835	6.86025
AT1G11160	1.62738	1.83474	3.7697	2.2968	2.2535	1.71552	1.08358	1.62787	2.97963	0.841376	2.43735	2.62175	2.90008	3.20371	4.10708	1.36699	1.23524	2.3207	3.36941	2.32122	3.35121	3.7773	2.88873	3.303	2.59881	1.7636	0.561275	1.72169	1.95754	1.64049
AT1G11170	0.557958	1.04134	2.13956	2.088	2.1576	1.3446	0.800908	0.909695	0.851322	1.90417	2.31941	2.14171	0.429641	1.46611	0.70007	3.02692	2.97373	2.36449	1.63516	2.3706	2.20353	2.41572	3.363	3.03519	1.48503	0.989338	0.187092	2.50427	1.803	1.39193
AT1G11175	3.44074	6.14886	5.80737	7.51681	9.15782	11.4059	4.56988	9.62361	9.26995	11.8235	11.8722	13.2564	6.87426	14.1181	11.5278	12.9865	13.2217	15.1064	3.56761	3.80284	4.91204	6.28086	8.23504	9.50729	14.5852	13.9798	20.7672	22.3819	26.4268	23.1161
AT1G11180	8.64835	13.3391	9.83178	15.2007	15.9663	15.9961	8.33886	8.7618	10.2159	11.9121	13.2875	12.8133	5.96127	10.3713	7.93413	12.5959	11.8034	16.1135	7.23433	11.0628	8.21734	14.9335	12.8915	14.685	10.3952	14.4099	11.9739	14.7648	21.9965	20.4813
AT1G11185	0.511462	0.396701	0.458477	1.92096	1.00688	2.64283	1.31914	0.478787	0.898618	1.50562	1.92629	0.812373	1.55745	1.24891	1.72684	1.02525	1.09799	2.27691	0.346851	0.0493876	1.79037	0.966287	2.02642	2.32103	1.69718	1.03235	2.43219	1.98255	1.0818	2.58502
AT1G11190	1.3019	2.18185	4.58477	3.09024	4.3152	3.24559	1.88449	2.05878	3.68906	1.63847	2.9484	2.88023	2.73896	2.71501	4.38711	3.02692	1.73849	3.9846	3.02256	3.30897	5.3252	5.40242	6.89847	9.55193	1.32592	3.09706	1.54351	1.93038	2.57571	2.43589
AT1G11200	8.09039	12.3473	13.6524	11.9434	13.0415	14.5588	10.5531	11.6345	14.0941	10.4065	8.37346	9.93311	16.3264	20.1454	21.4688	14.9881	13.3589	14.3621	9.01814	12.9395	10.6963	11.9029	11.4256	11.9176	12.0924	12.8184	13.3771	12.9387	11.5392	12.08
AT1G11210	1.44139	1.68598	1.73202	2.25504	2.01376	2.31828	2.92096	2.77696	4.44579	2.12558	3.81327	3.36027	1.50375	3.14941	4.10708	2.14813	1.64699	2.49585	1.1892	1.03714	3.25939	2.9867	2.242	3.70472	4.61421	2.66691	2.61928	2.29558	1.95754	2.38617
AT1G11220	1.58088	1.53721	2.24144	1.83744	2.20555	2.13281	2.02583	2.34606	2.27019	1.41705	2.08354	1.44012	1.77227	1.30321	1.26013	1.36699	2.83648	2.01419	1.83336	2.91387	2.01991	1.9765	2.45758	2.09785	2.17451	2.36581	2.7596	0.730413	1.0818	1.54107
AT1G11240	9.43879	5.50422	7.94693	10.0224	11.0757	8.80945	15.547	11.8739	12.4861	12.3549	12.1474	12.7026	7.67984	4.72412	4.99383	9.66661	10.4309	9.89582	13.5768	7.70446	7.85009	12.8253	9.01112	9.0163	9.65272	7.3125	8.88685	12.5214	9.68466	12.9748
AT1G11260	191.287	203.607	144.267	269.436	316.784	392.345	177.99	214.257	203.277	683.241	464.314	606.769	124.005	137.542	166.243	218.963	334.98	269.289	113.173	147.768	150.988	153.552	173.54	193.27	605.31	518.499	559.825	776.794	889.289	829.841
AT1G11265	0.418469	0.297525	0.0509418	0.33408	0.383574	0.463655	0	0	0	0.132849	0	0	0.161116	0.0543002	0.140014	0.341749	0.182999	0.481655	0	0.296325	0.183628	0.0878442	0.344923	0.624892	0.371258	0.473162	0.0467729	0.67824	0.154542	0.149136
AT1G11270	1.99935	1.83474	2.13956	6.18049	3.83574	4.86838	2.73251	2.44181	1.98642	4.20688	2.90909	2.6956	2.68526	2.76931	2.10021	7.61611	4.07173	6.56802	2.92346	3.30897	1.23949	7.59853	5.3032	6.56137	2.70488	2.49485	3.64829	10.0693	7.05744	7.95391
AT1G11280	22.2718	18.5953	20.6824	30.6936	29.8708	24.8519	23.6974	19.9654	20.4317	24.7099	23.3907	24.9989	16.1653	16.7788	16.755	29.5857	31.4301	32.0519	26.8067	25.8791	27.8655	35.4891	35.1391	34.2352	19.0933	21.5074	12.0206	29.4774	30.2388	28.7335
AT1G11290	6.32353	6.34721	7.13186	7.51681	5.17824	5.65659	6.9255	6.65514	7.70919	8.28091	6.64373	7.0898	4.67235	5.32142	4.57379	7.27437	6.35921	7.22482	6.34243	5.82773	3.53483	9.35541	8.23504	7.67725	5.8871	5.76397	3.60151	6.05199	6.13018	6.11457
AT1G11300	1.20891	1.68598	1.52826	2.42208	3.06859	2.41101	3.20363	1.91515	2.1756	3.01124	4.67813	3.3972	2.20191	2.38921	1.9602	3.71041	4.20898	4.11596	3.07211	3.1608	3.53483	3.07455	3.01808	5.66867	2.12148	1.54853	1.40319	2.13907	3.91508	4.12609
AT1G11303	9.3923	9.61999	9.9846	13.6138	10.8839	9.08764	12.6261	8.80968	9.26995	7.17383	5.58231	8.27143	8.3243	6.73323	4.90049	9.52014	11.1629	9.93961	14.2705	12.6432	14.9657	11.859	12.2879	12.1408	11.9333	8.775	7.7643	14.3996	16.433	16.1067
AT1G11310	55.3309	66.7945	85.9898	95.3382	94.7906	80.1196	76.8871	87.1392	91.8482	71.2512	77.7199	82.1974	64.661	73.1424	66.4133	83.0938	70.5918	78.0281	74.3749	75.2666	87.6363	110.245	95.1557	99.5811	60.0378	72.996	45.0891	101.58	79.1257	84.56
AT1G11320	2.23183	1.33886	3.00557	3.80016	3.73984	3.33832	4.14587	2.87272	3.2634	3.6312	3.89189	2.91716	2.95378	2.66071	2.66027	3.61277	2.56199	3.24022	3.86492	2.3706	3.67255	4.34829	2.97496	3.12446	3.71258	2.58088	1.87092	5.99982	4.53324	2.63473
AT1G11330	11.6706	8.57865	9.42424	18.9173	11.1236	10.9423	16.1595	12.3048	13.763	14.7462	10.1818	12.0748	9.98916	7.27623	5.69391	17.2339	13.8164	13.8366	17.8876	15.6559	14.2311	19.6771	15.9096	15.9794	12.888	11.571	10.8513	14.1387	8.91195	11.8314
AT1G11340	3.62673	4.90917	3.46405	5.09472	4.02752	3.75561	3.53342	3.44726	3.02692	6.73101	4.48157	3.80338	2.41673	1.46611	4.15375	5.02859	4.66647	3.89703	7.63073	8.09956	6.42697	4.5679	3.96662	6.24892	3.50044	2.27978	3.64829	6.10416	5.97564	6.11457
AT1G11350	31.8036	25.0913	26.7445	44.3492	40.8506	30.6476	34.439	22.9339	23.7424	32.8579	29.9558	27.6576	25.2414	18.5164	22.1689	43.695	45.6125	34.2851	42.1177	38.7692	35.532	48.1826	45.7886	48.3845	32.5116	25.5507	20.4398	34.1207	37.3478	38.8747
AT1G11360	20.319	16.5623	19.5107	36.0807	39.604	45.2064	20.3996	25.8545	24.9248	39.7661	28.973	37.6276	29.6453	21.9373	25.8559	36.6159	43.0963	35.9928	25.122	22.2738	20.2909	30.1745	35.1391	26.7811	39.0352	25.8088	40.365	42.4683	44.3537	49.5628
AT1G11362	0.0464965	0	0	0.0835201	0	0.0463655	0	0	0.189183	0.354263	0	0.295408	0.10741	0	0.0466714	0	0	0	0	0	0	0.0439221	0	0	1.0077	0.172059	0.32741	0.626068	0.412113	0.695967
AT1G11380	8.41587	9.1737	8.50729	11.4005	13.6169	12.4723	8.62154	8.28301	11.3037	15.9419	11.8329	13.6626	6.92797	9.12244	9.14759	8.93429	12.9929	7.92541	10.3064	8.44527	8.90595	10.2778	10.3046	11.0249	15.1686	11.614	10.6175	17.0082	18.236	17.7472
AT1G11390	15.4833	12.744	13.0411	17.0799	16.5416	13.4924	15.9239	11.9218	15.6549	14.3034	13.3268	13.1457	13.1578	11.5116	15.6816	17.6733	14.5484	14.7124	15.311	14.9644	12.808	20.6873	19.445	16.1133	15.6989	11.3559	17.0721	17.8951	15.2482	19.3379
AT1G11400	7.53244	6.04968	7.64128	10.3983	12.562	9.13401	11.4483	15.8957	16.6481	19.7059	16.7469	18.7954	5.47793	6.51603	8.21416	7.32319	11.9864	10.1585	8.12623	6.91426	10.375	12.4739	11.21	10.4893	16.8657	9.50625	11.7868	15.0256	17.5663	16.9518
AT1G11410	10.5547	17.3061	18.8485	26.3506	27.857	19.2881	11.4012	14.7945	14.2833	19.8388	24.0983	20.0139	8.16319	17.1589	14.3281	27.2911	26.2146	27.4981	15.5092	26.3236	20.6581	34.6106	30.6119	27.2275	8.64502	11.8721	8.37235	17.5821	19.8845	18.8408
AT1G11420	1.3949	0.892576	1.37543	1.58688	2.44528	0.649117	1.74315	2.2503	1.51346	2.39128	1.92629	2.14171	0.859283	2.17201	0.933427	1.22053	1.55549	1.44496	0.792803	1.43224	1.42311	1.9765	1.85396	1.47296	1.16681	1.29044	0.374183	1.8782	2.42116	2.03819
AT1G11430	77.9282	45.6206	61.283	77.4649	59.3101	56.4732	109.96	62.0029	80.6391	84.2261	74.6929	71.6734	41.6752	33.3403	44.1044	56.5838	46.802	49.7418	84.384	48.6467	52.7012	92.8953	73.3824	64.3193	42.6417	38.2401	40.8328	48.729	42.9628	48.8668
AT1G11440	5.81206	9.61999	8.71106	7.60033	7.81531	7.32575	7.39662	8.7618	6.14844	6.46531	7.86241	5.72354	4.02789	6.73323	5.69391	7.07908	5.30697	7.83784	8.22533	7.45752	7.34511	14.099	10.6926	9.81974	5.03851	3.35515	3.60151	7.19978	6.5423	5.02091
AT1G11450	3.53374	3.27278	6.46961	4.63536	4.55494	2.87466	5.13523	6.08059	9.64832	7.30668	9.08108	6.05587	3.70566	3.42091	2.52025	5.71209	1.96724	3.02129	5.25232	3.80284	6.47288	4.9632	3.49235	5.84721	3.4474	5.29081	4.95793	9.96492	5.15141	7.20823
AT1G11460	0.13949	0.495876	1.2226	0.751681	0.479467	0.185462	0.895132	0.622423	0.993209	0.708527	0.982801	0.590817	0.429641	0	0.140014	0.537034	0.228749	0.656802	0.842353	0.592651	1.00995	0.61491	0.344923	0.669528	0.901628	0.602206	1.029	0.573896	0.412113	0.497119
AT1G11475	6.46302	6.34721	7.94693	10.8576	9.01398	10.7104	12.8616	11.1079	11.6347	13.462	9.94594	10.4131	7.3039	5.97302	5.64723	12.7912	9.60744	7.88163	9.81094	6.37099	5.14158	14.2747	10.0459	10.8463	7.05391	7.65662	9.86909	13.8257	12.0543	11.8812
AT1G11480	36.0813	31.7361	30.7689	46.7295	46.5562	42.2853	39.5271	39.9308	43.5593	61.0662	56.3341	54.1705	28.0341	31.2769	32.2032	34.7607	43.4165	43.0424	40.6312	31.1142	43.7952	56.5717	50.4019	54.2317	47.7332	40.864	36.4361	54.8853	57.8504	65.5701
AT1G11482	0	0	0.254709	0	0.0479467	0.41729	0.0942244	0.143636	0.33107	0.0885659	0.039312	0.0738521	0.161116	0.1086	0.326699	0	0	0.13136	0.0991004	0	0.275442	0	0	0	0	0.172059	0	0.417379	0.0515141	0.0497119
AT1G11490	0.278979	0	0.0509418	0	0.191787	0.231828	0.329786	0.574544	0.33107	0.265698	0.275184	0.110778	0	0.380102	0.0933427	0.0488212	0.0457497	0.218934	0.0495502	0	0.0918139	0.351377	0	0.178541	0.106074	0.344118	0.280638	0.67824	0.103028	0.24856
AT1G11500	0.557958	0.347113	0.305651	0.33408	0.14384	0.41729	0.376898	0.143636	0.567548	0.0885659	0.117936	0.443112	0.268526	0.162901	0.326699	0.39057	0.274498	0.700589	0.594602	0.148163	0.688604	0.351377	0.862308	0.223176	0.318222	0.817279	0.187092	0	0	0.944527
AT1G11530	11.2057	14.7771	18.1353	14.4907	12.8018	16.5525	16.1124	21.9284	19.0129	24.4885	14.8206	22.2664	14.5541	21.2857	17.1284	23.6783	15.8752	15.6319	8.47309	9.63057	12.8539	18.9304	10.8651	13.3013	17.8734	19.1415	22.4042	36.3119	20.2966	24.3589
AT1G11540	0.511462	0.694226	2.49615	2.63088	1.82197	2.92103	2.07294	1.81939	3.40529	1.99273	2.39803	3.6926	1.82598	1.95481	1.91353	1.51346	1.05224	2.75857	0.991004	0.444488	2.43307	1.27374	1.85396	3.43691	3.65955	2.36581	4.44343	5.89547	4.89384	4.72263
AT1G11545	39.0106	50.2818	58.8888	85.1905	95.7975	81.7424	37.0302	46.2987	48.8091	39.0575	38.8796	36.0029	39.7418	50.1191	40.7908	81.8244	56.1807	51.4933	47.6177	49.8814	44.2543	110.684	104.167	82.1287	19.5176	20.7761	19.5979	49.0942	33.7418	38.9742
AT1G11570	0.883434	0.694226	1.27355	0.918721	1.58224	1.57643	0.659571	0.71818	0.804026	0.619961	0.589681	1.03393	1.98709	1.46611	1.82018	0.927604	0.686246	0.96331	0.991004	1.43224	1.3313	0.83452	1.121	1.38369	0.795554	1.03235	0.935458	1.46083	1.0818	1.34222
AT1G11580	30.5947	29.1575	79.9278	46.813	42.5767	40.338	69.9145	73.015	134.698	50.9697	87.5086	83.2682	74.8113	69.0156	71.3605	30.2203	24.8421	55.1276	52.9196	28.3978	100.812	56.3521	56.5674	72.9785	82.7906	77.7276	76.5205	84.0496	75.0561	82.1241
AT1G11591	2.88278	5.45463	4.9923	6.09697	4.79467	4.96111	2.44984	4.2612	3.40529	3.45407	3.53808	3.95109	3.32972	5.53862	4.76048	9.32486	3.43123	7.22482	1.88291	3.65468	3.58074	4.34829	5.94993	4.9545	5.19762	7.39853	5.47243	9.33885	8.96346	9.19671
AT1G11592	5.67257	10.5126	9.62801	10.44	8.96603	9.82949	5.65347	8.71392	5.81737	5.93391	6.5258	7.16365	5.58534	9.99124	10.0343	17.0386	7.59446	11.91	3.66672	6.12406	6.88604	10.2778	10.3477	9.95364	9.49361	12.8184	11.4594	16.0169	16.7936	15.2119
AT1G11600	8.22988	6.99185	5.70549	11.1082	12.1305	10.7568	6.50149	5.64968	8.98618	7.43953	10.6536	8.71455	2.73896	4.12682	5.18052	10.5942	7.22846	7.79405	4.31087	5.43263	3.81028	11.288	11.2962	7.94506	16.0172	13.6357	19.7382	13.9822	11.4361	11.4337
AT1G11630	6.55601	4.31412	5.04324	9.93889	8.34273	7.60394	6.97261	5.79332	7.04706	10.5393	7.03685	7.75447	6.76685	3.63811	2.56692	12.2541	7.45721	8.84494	6.34243	7.85262	4.54479	13.5719	8.62308	8.52532	4.24295	5.20478	3.9757	10.5388	6.95441	7.55622
AT1G11640	0	0.446288	0	0.16704	0.191787	0.092731	0	0.0957574	0	0.0442829	0.19656	0.0738521	0	0	0.0466714	0.244106	0	0	0.148651	0.148163	0.0459069	0.0878442	0.129346	0	0	0	0	0.0521723	0	0.198848
AT1G11650	216.767	194.284	223.38	250.393	235.274	252.321	207.152	187.11	210.702	215.082	205.012	195.745	212.297	233.708	210.721	210.615	205.645	218.846	201.521	192.463	190.927	201.295	220.578	210.723	204.351	203.029	236.063	228.88	241.189	229.122
AT1G11655	0	0.0495876	0.81507	0.2088	0.14384	0.0463655	0.0471122	0.526665	0.283774	0	0.471744	0.332334	0.483347	0.162901	0.560056	0	0.0457497	0.0875736	0.346851	0	0.734511	0	0.0431154	0.0446352	0.0530369	0.0430147	0.374183	0	0.154542	0.0497119
AT1G11660	20.8304	22.2152	33.0613	37.3752	31.2133	24.991	24.5926	23.1733	29.1814	23.8685	27.4791	22.2295	22.8784	17.5933	24.3624	29.9762	24.3389	26.5348	32.8022	26.1754	31.1249	44.2735	34.8373	37.806	22.0634	23.314	16.4641	36.2076	30.1873	25.9993
AT1G11670	25.5731	31.5377	43.6062	38.9621	33.7545	32.5486	32.4603	34.6163	37.6947	25.4627	41.9066	31.2025	49.0865	52.1825	46.9047	43.9879	36.188	43.1738	37.0636	25.0395	37.2305	52.6626	35.1391	40.7073	30.0189	34.1107	27.0347	37.8771	31.5267	31.7659
AT1G11680	81.6014	88.0675	89.4539	117.722	112.195	113.41	75.5209	85.7986	107.361	92.7285	96.7076	96.5616	105.799	103.985	105.431	117.952	101.015	116.342	83.5416	81.7364	102.832	117.58	117.834	115.739	88.4125	89.3415	92.891	109.458	97.2072	103.053
AT1G11690	0	0.0991752	0.509418	0.25056	0	0	0	0.191515	0.0472957	0	0	0.0738521	0	0	0.0466714	0	0	0	0.0991004	0	0.0459069	0	0	0	0	0	0	0	0	0
AT1G11700	10.5082	6.54556	8.4054	19.2514	22.7267	18.0362	15.4528	11.2036	10.405	13.8606	11.7543	10.7455	10.4188	8.95954	9.6143	22.3601	16.7902	16.5514	13.2299	9.38364	12.5785	19.9406	20.4798	16.6489	4.72029	2.19375	5.61275	4.3303	6.23321	8.40132
AT1G11710	2.13884	1.53721	2.69992	4.5936	2.78091	4.77565	3.81609	3.15999	2.55397	2.96696	3.42015	4.80039	2.0945	1.1403	1.26013	6.4444	2.74498	4.37868	3.81537	2.71632	3.12167	4.08476	5.3032	3.9279	2.38666	2.66691	2.01124	6.52154	2.31814	6.2637
AT1G11720	59.9805	74.1334	70.4016	46.1448	58.6868	44.9745	59.5027	55.635	49.6605	42.6887	43.7936	40.0648	37.8084	48.2729	46.1113	54.2404	55.9519	57.2731	79.3299	85.2429	74.507	57.0988	55.0584	70.8807	56.4313	56.6074	38.2135	49.8768	47.393	46.6795
AT1G11730	0.557958	0.595051	1.01884	1.00224	0.910987	1.29823	0.612459	0.670301	0.945913	0.929942	1.06142	0.443112	0.912988	0.760203	0.886756	2.5387	1.00649	0.744376	1.04055	0.987751	0.826325	1.62512	2.02642	1.02661	1.16681	0.430147	0.888685	1.40865	0.360599	0.894815
AT1G11740	2.04585	2.52897	2.34332	4.09248	5.7536	4.68292	2.6854	2.9206	3.68906	6.42103	6.13268	6.53591	2.95378	2.82361	3.59369	2.14813	4.80372	3.50294	5.05412	4.00039	4.49888	3.42593	6.20862	3.97253	0.318222	0.301103	0.561275	0.67824	2.16359	2.53531
AT1G11750	81.8339	77.9021	89.352	74.2076	65.9747	65.7927	104.636	103.274	99.9358	82.1891	76.344	83.1944	54.0811	60.056	57.4058	74.5989	60.6184	59.7252	91.5688	80.2548	76.5728	79.543	76.4867	75.8352	59.2953	61.7691	56.1743	49.1985	49.6596	49.8611
AT1G11755	6.13754	5.40505	6.67338	10.5653	7.91121	10.1077	7.44373	7.46907	9.60102	11.425	7.58722	8.75147	7.19649	5.04992	5.36721	13.9141	9.05845	10.1148	6.59018	6.86487	5.73837	12.2103	10.7789	11.5605	5.94014	7.14044	3.60151	7.98237	9.16952	9.84296
AT1G11760	3.16176	3.17361	2.8018	4.05072	4.89056	6.16661	4.00454	4.2612	5.62818	5.40252	4.2457	3.84031	5.58534	5.43002	6.16062	5.22387	3.88873	7.35618	4.11267	4.34611	2.98395	4.12868	3.40612	2.81202	6.25836	6.62426	6.2208	6.99109	4.32719	5.71687
AT1G11770	0.185986	0	0	0.0835201	0.0479467	0.139097	0.282673	0	0	0.0442829	0.235872	0.221556	0.375936	0	0	0	0	0.13136	0	0.148163	0.413162	0.219611	0	0	0.0530369	0	0	0	0.206057	0.0497119
AT1G11780	7.85791	5.55381	7.28468	8.47729	5.94539	5.98115	12.0607	10.0545	9.8848	9.56511	7.42997	7.12673	7.19649	6.29883	5.74058	10.3989	5.99322	6.26151	9.71184	6.96365	7.9419	15.2849	8.83866	8.92703	4.08384	4.73162	2.71283	9.33885	5.04839	8.05333
AT1G11785	0.092993	0.0991752	0	0	0.0479467	0.0463655	0.0471122	0.0478787	0	0.132849	0.117936	0	0	0.1086	0.140014	0	0.0457497	0.0875736	0.0991004	0.0493876	0.0459069	0.131766	0.129346	0	0.0530369	0.0860294	0	0.260862	0	0
AT1G11790	24.3642	29.3063	27.152	19.0843	16.9731	15.857	24.2628	22.3593	24.9248	13.462	16.0393	14.8443	15.3597	26.1727	20.162	12.5959	12.3067	11.5159	18.5813	21.9775	20.3368	16.9539	18.5827	18.7021	13.2062	23.486	14.6867	17.0604	13.4452	10.6384
AT1G11800	7.25346	5.65298	6.16396	9.56305	10.4524	8.48489	8.15041	5.69756	6.76328	10.3622	9.1597	7.49599	6.87426	6.95043	5.55389	10.5454	7.36571	9.85203	7.97758	5.48202	4.95795	11.1123	8.83866	8.03433	5.35673	5.5489	5.94016	6.99109	7.72712	6.76082
AT1G11810	1.99935	1.63639	2.95463	1.58688	2.44528	1.43733	1.83738	1.38848	0.993209	2.347	0.904177	1.03393	0.912988	1.24891	0.560056	1.56228	1.60124	1.0071	1.1892	1.1853	1.42311	3.382	2.06954	0.981974	1.0077	2.23676	1.12255	2.76513	2.47268	2.13761
AT1G11820	61.0034	69.2243	76.0562	77.2978	72.9749	72.7475	54.1319	57.6459	59.7344	74.971	64.4324	66.5038	36.7343	50.6078	42.9376	71.4743	68.8991	63.4033	50.5412	71.1181	58.0264	85.4285	68.9415	72.4875	64.2277	71.9636	62.3015	106.119	83.1438	84.1623
AT1G11840	71.8371	63.125	109.117	107.49	115.216	83.2261	113.305	103.609	139.475	70.4099	88.5307	82.7143	112.459	116.148	131.753	132.891	106.231	123.742	114.956	94.1327	116.925	192.335	157.156	158.41	73.5092	72.1357	59.6822	73.9804	71.7077	66.9123
AT1G11850	34.0819	18.992	20.4786	22.1328	27.2337	22.3945	41.3174	22.503	25.0667	26.0826	20.2064	17.8353	42.1049	19.8196	35.8903	19.2844	27.9073	21.7183	64.4153	34.8676	39.48	27.4074	21.8164	20.5322	21.3208	11.1408	17.7737	6.7824	10.921	11.9309
AT1G11860	1602.69	1380.91	1566.72	856.874	867.883	843.481	2221.95	1913.04	1983.06	1035.56	1004.46	1026.25	1646.6	1402.19	1532.73	741.595	833.103	913.043	1546.02	1454.61	1410.17	875.544	833.852	814.324	1079.04	943.829	1048.37	678.866	783.118	773.22
AT1G11870	31.5711	32.2815	27.5595	27.9792	21.0965	21.6991	34.9573	28.8708	27.4788	25.2856	20.7568	20.4201	18.6357	23.1319	22.9156	21.1884	23.4696	24.5206	34.2887	28.0521	26.9474	25.8262	24.3602	26.424	27.4731	24.5184	27.9234	20.5037	20.8117	20.7299
AT1G11880	4.69615	4.90917	7.7941	5.22001	5.65771	5.00748	2.63828	6.12847	3.97284	5.00397	3.77396	5.02194	3.49084	5.48432	4.06041	6.78615	5.07822	7.26861	3.36941	4.34611	3.62665	6.1491	6.33797	7.58798	5.19762	5.80699	8.23203	7.87802	7.10895	6.31342
AT1G11890	19.3425	18.8929	21.1409	19.0008	18.4595	17.8971	21.012	24.1787	26.4383	18.1117	17.4545	21.3802	14.7689	17.8648	15.3549	19.4309	19.3064	19.5727	20.5138	22.4713	19.2809	25.5627	23.541	27.7184	13.5244	19.8728	11.5061	19.1472	16.4845	16.3055
AT1G11900	1.16241	2.7769	2.44521	1.4616	1.72608	1.99372	2.12005	2.77696	2.36478	2.39128	2.20147	2.6956	1.98709	1.0317	0.933427	1.31817	2.10449	0.700589	2.13066	1.53101	1.74446	2.59141	1.98331	2.5442	1.75022	1.29044	0.748367	2.03472	1.69997	1.93877
AT1G11905	4.97513	5.75216	7.94693	7.97617	9.4455	11.1277	7.96196	10.8206	10.878	8.59089	8.88452	9.00995	7.19649	6.84183	6.44065	7.95786	10.1107	8.14435	7.58118	7.30936	8.12553	10.8927	9.87343	9.28412	6.36443	8.90404	7.43689	9.18233	8.24226	9.74354
AT1G11910	306.273	335.708	386.088	425.493	448.733	428.649	299.681	328.448	392.743	352.536	375.587	361.58	388.664	489.734	476.281	506.667	440.844	481.042	311.175	338.157	400.263	416.382	437.233	450.503	448.427	463.397	441.209	542.227	492.578	482.604
AT1G11915	0.604455	0.694226	0.866011	1.12752	1.19867	0.788214	0.612459	0.574544	1.18239	0.531395	0.511056	0.812373	0.537052	0.868804	1.02677	1.41582	0.365998	0.831949	0.594602	1.28408	1.00995	1.49335	1.29346	2.09785	0.848591	0.903309	1.07578	0.573896	1.33937	0.646255
AT1G11920	0.092993	0	0	0.12528	0.0958934	0.139097	0.518234	0.239393	0.283774	0	0.314496	0.36926	0.10741	0	0	0	0	0	0.396402	0	0.275442	0.0878442	0.129346	1.07124	0.371258	0	0.467729	0	0	0
AT1G11930	35.1979	28.3145	28.4256	39.505	38.5012	34.9132	33.4026	23.1254	19.7696	30.2895	30.0737	29.0608	23.6303	24.8152	28.5629	27.9258	33.6718	35.0732	37.5095	29.6819	29.3804	32.5902	35.9583	33.6103	34.6861	28.8199	26.6606	31.1991	40.6447	43.9454
AT1G11940	2.46432	1.53721	3.36216	5.22001	4.89056	3.80197	2.77962	3.25575	3.64177	2.39128	2.08354	2.99101	2.52414	2.38921	2.80028	5.27269	4.84947	5.47335	3.07211	3.951	3.35121	6.45655	6.68289	4.41888	2.65185	3.82831	2.29187	4.95637	3.60599	2.83358
AT1G11950	5.11462	5.6034	6.31679	6.51457	5.80155	4.21926	5.32368	6.65514	5.01334	4.20688	4.40295	4.98502	4.99458	2.55211	2.6136	5.56562	4.52922	4.20353	6.54063	4.24733	4.45297	6.28086	6.07927	5.66867	4.34903	5.89301	2.29187	6.93892	5.20293	5.21975
AT1G11960	8.18339	7.68607	9.47518	18.0403	19.8979	15.2079	5.7948	5.74544	7.75649	9.29942	8.1769	5.46505	8.86135	8.25363	7.70077	11.473	14.6857	12.3041	9.01814	8.44527	10.5127	26.0897	20.0918	19.0146	5.99317	8.17279	5.09825	16.3821	12.0543	13.4222
AT1G12000	76.3473	62.8275	81.9654	108.284	94.455	88.79	79.1485	70.621	85.3687	71.4727	78.2703	64.9898	67.2389	65.0517	68.0002	62.6865	65.1019	68.9204	94.0958	73.2417	93.8338	99.3079	118.05	107.481	61.735	51.5316	53.6018	65.2154	69.3896	64.8741
AT1G12010	3.53374	2.23144	3.4131	4.63536	2.9727	3.66288	7.39662	5.8412	8.22945	6.77529	5.26781	7.82832	2.90008	3.25801	4.71381	6.54205	3.15673	7.13725	3.22076	1.13591	3.71846	6.93969	3.79416	3.25837	56.3252	45.6816	39.8038	135.022	85.3074	96.8389
AT1G12013	0.232483	0.595051	0.56036	0.04176	0.0479467	0.0463655	0.0471122	0	0.236478	0	0.039312	0.18463	0.429641	0.380102	0.186685	0.146464	0.0457497	0.0437868	0	0	0.275442	0	0.0862308	0	0	0	0.0935458	0	0.0515141	0
AT1G12020	11.5311	9.5704	9.88272	11.484	8.10299	11.4523	14.3221	11.5866	14.6144	13.3292	10.2604	11.7425	9.72064	7.98213	9.56763	12.7912	8.96695	8.71357	15.8561	11.4085	10.1913	14.9335	9.44227	9.19485	9.59968	10.4956	11.319	17.5299	12.5179	17.2003
AT1G12030	0.604455	0.297525	0.81507	1.54512	1.48635	1.25187	0.141337	0.0957574	0	1.01851	0.786241	0.516965	0.0537052	0.380102	0.373371	1.02525	1.50974	1.22603	0.346851	0.19755	0.275442	1.49335	1.98331	1.24978	0.530369	0.129044	0.0467729	0.521723	0.412113	0.149136
AT1G12040	2.92928	3.86783	26.9482	4.67712	4.45904	4.68292	6.5486	8.80968	17.4048	0.75281	11.4791	7.79139	17.132	12.1089	15.2615	0.878782	1.00649	1.40118	9.91004	2.41999	27.636	5.44634	6.46731	16.6489	6.20532	10.7537	6.7353	6.99109	3.86356	5.61745
AT1G12050	25.4801	23.3558	25.0124	28.7309	26.083	24.9446	22.1427	17.4278	19.7696	21.2558	21.3071	15.9151	20.032	19.8739	21.3755	23.1413	20.7704	29.5123	23.0408	23.5579	24.4225	29.4717	25.7399	29.6824	31.0796	21.7654	19.7382	28.0687	26.2207	22.6686
AT1G12060	3.90571	2.92567	2.54709	3.50784	3.21243	2.92103	4.56988	2.82484	3.73636	3.14409	2.2801	2.51097	2.73896	1.68331	1.9602	5.17505	2.74498	3.3278	2.62616	2.61754	3.07576	4.04083	3.44923	3.03519	2.70488	2.79596	1.49673	3.23468	2.93631	3.23128
AT1G12064	0.464965	0	0.101884	0.4176	0.239734	0.370924	0.0942244	0.383029	0.189183	0.265698	0.314496	0.295408	0.0537052	0.162901	0	0.195285	0.320248	0.262721	0	0.0493876	0.321349	0.131766	0.258692	0.580257	0.106074	0	0	0	0.463627	0.795391
AT1G12070	0.13949	0.0991752	0.407535	0.626401	0.863041	1.25187	0.942244	0.335151	0.378365	0.708527	0.471744	0.664669	0.0537052	0	0.140014	0.78114	0.869245	0.350294	0.198201	0	0.0459069	0.658832	0.474269	0.490987	0.265185	0.129044	0.233865	0.730413	1.03028	0.845103
AT1G12080	44.5437	44.5792	39.5309	166.623	232.685	188.337	32.6488	45.1496	57.0386	50.3054	60.855	56.3122	34.3176	38.5532	48.3515	93.2974	135.236	80.1736	31.8112	29.9782	52.6553	182.54	169.832	136.941	35.2165	28.3897	36.7635	72.1022	104.368	108.074
AT1G12090	598.085	673.3	583.437	750.303	738.715	769.575	618.63	712.1	708.016	644.007	650.614	661.493	419.115	434.456	434.044	574.821	575.806	536.169	516.462	585.44	569.889	663.092	728.176	636.81	462.164	521.252	547.758	377.989	508.29	492.049
AT1G12100	0.557958	0.297525	1.52826	0.12528	0.479467	0.741848	0.659571	0.478787	0.804026	0.354263	0.628993	0.443112	0.0537052	0.162901	0	0	0	0.306508	0.247751	0.246938	0.504976	0.351377	0.474269	0.312446	0.265185	1.07537	0.467729	0.0521723	0	0.24856
AT1G12110	187.753	198.449	349.41	289.188	287.584	282.783	253.652	252.56	352.4	180.542	245.74	223.218	293.391	352.246	355.729	197.238	177.555	241.572	216.733	180.265	324.562	342.988	326.944	364.044	146.912	148.745	152.76	195.072	184.112	187.712
AT1G12120	19.0636	24.7938	33.316	25.3066	29.679	22.4873	30.2932	38.2551	39.5392	37.6405	39.2334	41.9111	15.1986	23.9464	21.7489	30.6109	27.4041	22.4188	22.7435	31.1142	31.8135	54.0242	28.7149	31.3339	29.5946	35.014	24.93	39.7553	28.9509	32.7105
AT1G12130	0	0.0991752	0	0.668161	0.0479467	0.370924	0.188449	0.335151	0.141887	0.398546	0.19656	0.332334	0	0	0.140014	0.0488212	0.411748	0.218934	0.0991004	0.444488	0.872232	0.263533	0.948539	0.312446	0.0530369	0.0860294	0	0.156517	0.772712	1.09366
AT1G12140	19.947	23.8516	31.3292	24.3461	27.4735	25.2692	23.8859	23.5084	28.0463	18.3774	22.3685	21.2694	19.6561	21.7201	29.2629	16.1598	15.3262	19.9668	26.5094	22.0269	25.8915	24.3329	29.9221	31.9588	19.4645	17.0338	16.1367	18.6255	20.3481	22.7184
AT1G12150	0.790441	0.347113	2.44521	1.50336	0.863041	0.788214	2.16716	1.58	1.56076	0.708527	1.2973	1.03393	0.590757	1.41181	1.26013	0.488212	0.548997	0.919523	1.28831	1.43224	2.06581	1.01021	0.948539	1.6515	0.848591	0.516176	0.514502	0.939102	0.721198	0.447407
AT1G12160	0.836937	1.73557	3.05651	4.13424	2.20555	4.35836	2.63828	3.54302	5.58089	3.76405	4.95332	5.64968	3.54454	4.88702	4.15375	2.73399	2.79073	6.17394	1.93246	0.493876	4.17753	3.20631	3.27677	6.11502	7.69035	5.63493	5.7063	10.6953	9.99374	9.09729
AT1G12200	13.298	12.3473	14.8241	29.1485	30.3982	26.4283	11.9194	10.8206	17.0264	13.8606	13.4447	11.2994	13.9633	18.9508	19.6953	17.8198	19.9926	26.4472	16.5002	14.0755	17.4446	24.2011	31	26.8257	11.1378	9.20515	8.4659	10.6953	15.8148	13.3228
AT1G12210	2.04585	1.63639	1.37543	4.63536	2.39734	2.22554	2.3085	2.10666	2.27019	2.43556	2.24079	2.65867	0.805578	0.868804	0.840084	2.00167	3.06523	3.24022	2.97301	1.9755	2.75442	3.73338	3.19054	2.27639	1.06074	1.59154	0.467729	3.23468	1.64845	2.78387
AT1G12211	1.85986	1.38845	1.12072	3.84192	1.96581	1.53006	2.16716	1.53212	1.84453	2.25843	2.08354	2.40019	0.537052	0.651603	0.186685	1.85521	2.69923	2.40827	2.47751	1.67918	2.01991	3.16239	2.71627	2.18712	0.954665	1.59154	0.140319	3.026	1.49391	2.63473
AT1G12220	3.85921	4.56206	3.87158	6.47281	5.7536	5.79569	4.42855	3.49514	3.64177	5.75678	5.07125	5.46505	3.0612	2.93221	2.66027	5.56562	5.44422	4.29111	5.00457	4.09917	4.68251	7.86206	5.26008	5.80257	9.59968	5.59191	3.88215	13.6692	11.8483	13.5714
AT1G12230	89.9243	102.002	97.7574	104.066	88.2699	100.289	74.7671	89.6289	90.3347	101.629	83.9312	88.0686	82.0615	112.347	110.704	106.821	98.9109	107.847	66.7937	86.1813	88.3709	89.689	90.7579	87.4849	142.828	135.453	153.696	168.621	152.636	158.581
AT1G12240	123.03	99.1752	110.646	118.014	125.237	105.992	122.445	115.1	114.55	135.771	112.786	135.223	90.9766	102.845	104.124	94.8597	94.336	81.2683	110.844	108.949	109.626	134.797	124.043	107.169	144.154	132.743	122.779	125.474	158.87	154.505
AT1G12244	8.83434	7.33896	9.52613	5.67937	6.37691	6.16661	10.4589	11.06	10.878	7.61666	6.84029	8.89918	7.41131	7.38483	6.72067	8.00668	6.63371	7.53133	10.1082	8.39588	7.16148	8.12559	8.32127	6.11502	6.62962	4.98971	7.20303	7.25195	6.28473	4.72263
AT1G12250	47.5194	46.4636	45.3382	45.9778	44.3986	47.9883	55.9693	54.055	54.8157	56.1065	50.8698	60.5218	40.6011	47.024	49.9383	40.9122	44.1942	55.6968	40.7798	48.5974	44.4838	40.4962	42.2962	41.5107	47.0968	51.0585	57.7646	44.6595	57.9534	49.364
AT1G12260	1.48789	2.33062	3.46405	2.17152	2.34939	1.3446	2.63828	2.2503	3.12151	3.01124	4.04914	2.10478	1.34263	1.46611	1.9602	0.829961	1.23524	2.40827	3.31986	3.75345	2.75442	2.94278	4.18219	3.9279	1.75022	2.66691	1.44996	1.56517	2.31814	1.49136
AT1G12270	33.5705	33.67	30.5651	40.1314	39.4122	30.694	40.0454	31.552	37.9311	40.7403	38.801	34.6366	22.4488	24.4351	28.3295	24.5083	26.5806	35.5111	40.2843	33.2378	42.3721	49.8955	39.3644	49.8129	30.8145	30.1963	19.4108	27.1818	31.4236	31.5174
AT1G12280	4.27768	5.2067	6.06208	5.30353	5.37003	5.3784	7.77352	5.88908	5.4863	5.57965	4.40295	4.98502	5.80016	6.08162	2.98697	11.1801	10.5224	7.83784	6.73883	5.82773	6.15153	7.51068	7.63143	9.50729	4.08384	5.33382	3.69506	8.76495	6.23321	7.10881
AT1G12290	1.76687	2.3802	3.20934	4.67712	3.64395	2.17918	1.79026	1.48424	2.27019	3.49835	3.45946	3.17564	6.28351	7.22193	5.46055	9.22721	11.2087	10.684	4.11267	3.50652	5.46293	6.76401	5.8637	8.30214	4.93243	4.30147	2.38542	9.65188	7.10895	8.05333
AT1G12300	3.11527	3.02484	3.82064	5.38705	4.69878	4.40472	3.10941	2.63333	4.44579	5.22539	5.03194	2.80638	4.40382	2.11771	2.9403	6.2003	6.72521	4.94791	3.66672	4.98814	4.82023	7.81814	5.73435	4.8206	3.60651	3.48419	2.43219	5.79113	5.4605	6.81054
AT1G12310	50.1697	42.5957	49.3117	60.1762	66.8377	69.1773	57.9009	68.658	76.0514	56.815	61.484	57.1246	65.1981	57.6668	60.6728	52.3852	51.743	57.1856	51.5322	46.1774	57.8886	48.0508	70.1057	58.115	54.522	40.6489	76.1931	45.703	56.3565	63.4822
AT1G12320	52.727	44.4305	51.8079	63.3082	68.1323	71.6347	61.7641	71.4829	77.423	59.2506	63.2138	59.4509	67.3463	59.3501	61.9329	54.4845	52.9782	59.2873	55.298	49.832	60.8267	50.6422	73.1237	61.0609	57.1738	42.6276	78.485	47.3725	58.8292	65.4706
AT1G12330	27.9909	34.1658	28.4256	36.0389	36.6313	31.4822	27.1366	28.4878	22.3709	31.1309	26.2998	21.7125	16.9708	27.6388	26.1826	40.424	33.7176	34.6354	29.9779	39.8064	32.7316	44.6688	39.7955	37.806	28.1096	25.6368	27.596	31.5643	29.8267	30.7717
AT1G12340	0.325476	0.19835	0.152826	0.04176	0.191787	0.185462	0.188449	0.0957574	0.0945913	0.177132	0.235872	0.0738521	0.161116	0.162901	0.560056	0.195285	0	0.175147	0.445952	0.543263	0	0.131766	0.215577	0.0446352	0.159111	0.258088	0	0.156517	0.0515141	0.347984
AT1G12350	7.43944	9.32247	8.30352	9.89713	8.58246	12.2405	10.1762	9.62361	12.7225	9.52083	8.45209	8.9361	9.07618	12.0546	9.38094	10.3989	8.8297	9.54552	12.8335	8.49466	12.2112	12.386	12.0292	11.9176	11.562	9.20515	11.4126	14.7126	13.8573	13.0245
AT1G12360	26.1775	35.108	33.6726	38.2522	36.6792	34.9596	31.9892	32.7011	39.3973	36.312	41.2776	38.8462	22.5025	27.9646	25.5759	34.6631	32.1163	34.5916	34.7842	34.7688	41.0408	49.5881	45.8317	49.0987	34.6861	42.7136	23.901	54.2592	41.4689	46.3315
AT1G12370	4.41717	4.06618	3.7697	2.83968	3.54806	1.99372	5.55924	4.78787	6.47951	3.67548	3.61671	3.61875	3.38343	3.09511	2.70694	2.19696	3.38548	3.89703	6.24333	5.03753	5.73837	2.24003	3.96662	3.61545	4.72029	5.63493	4.95793	2.55644	3.86356	3.08214
AT1G12380	3.71972	3.86783	5.65454	3.63312	4.69878	4.59019	2.77962	2.58545	2.27019	2.39128	3.06634	2.95408	3.49084	6.08162	3.92039	5.02859	5.44422	7.00589	4.95502	3.01264	4.86614	4.74359	7.20027	6.51674	10.9786	13.2485	11.319	13.5126	14.7846	10.9366
[truncated: 23,690 more rows]

## Sheet: hyl1-2 vs. Col-0 27
Gene ID	hyl1-2 vs. Col-0 27 log2FoldChange	p value
AT1G01010	-0.0745846	0.805226
AT1G01020	0.181728	0.346411
[truncated: 25,282 more rows]

## Sheet: dcl1-24hyl1-2 vs. Col-0 27
Gene ID	dcl1-24/hyl1-2 vs. Col-0 27 log2FoldChange	p value
[truncated: 25,495 more rows]

[truncated: 5 more sheets: Col-0 27 vs. 21, pif457 27 vs. 21, MIM156 27 vs. 21, hyl1-2 27 vs. 21, dcl1-24hyl1-2 27 vs 21]
