# Supplementary material for: MicroRNA156 conditions auxin sensitivity to enable growth plasticity in response to environmental changes in Arabidopsis
Source: Nat Commun. 2023 Mar 22;14:1449. doi: 10.1038/s41467-023-36774-9 (PMC10033679; doi:10.1038/s41467-023-36774-9)
Supplement: Supplementary file 7 — Source Data file [file 41467_2023_36774_MOESM7_ESM.xlsx]

## Sheet: Fig. 1
Source Data Fig. 1
Fig. 1b-hypocotyl length measurements (mm)
		Col-0		pif4-2		pif457		ago1-3		dcl1-20		se-1		hyl1-2		hyl1-2/pif4-2			Relative response										Comparison of relative responses							Comparison of relative responses
		21 °C	27 °C	21 °C	27 °C	21 °C	27 °C	21 °C	27 °C	21 °C	27 °C	21 °C	27 °C	21 °C	27 °C	21 °C	27 °C			21 °C	27 °C	Percentage Increase	Average	s.d.	Relative PI	Average	s.d.		Ordinary one-way ANOVA, Tukey’s HSD, n = 3 biological replicates							Ordinary one-way ANOVA, Tukey’s HSD, n = 3 biological replicates
		1.391	5.709	1.374	2.247	1.173	1.385	1.35	1.573	1.795	6.078	1.174	4.331	1.086	2.125	1.131	1.754		Col-0	1.45775	5.6102	2.84853	2.87606	0.0848757	0.989074	0.998631	0.0294707		Tukey's multiple comparisons test	Mean Diff.	95.00% CI of diff.	Below threshold?	Summary	Adjusted p value		Uncorrected Fisher's LSD	Mean Diff.	95.00% CI of diff.	Below threshold?	Summary	Individual p value
		1.489	6.594	1.125	1.706	0.962	1.556	1.025	1.305	1.598	6.524	1.213	4.802	1.132	2.343	0.988	1.648			1.3875	5.51015	2.97128			1.03169				Col-0 vs. pif4-2	75.33	68.03 to 82.63	Yes	****	<0.0001		Col-0 vs. pif4-2	75.33	70.59 to 80.07	Yes	****	<0.0001
		1.375	5.094	1.147	2.033	1.179	1.587	1.251	1.164	1.801	4.961	1.219	4.303	1.158	2.232	1.189	1.457			1.50725	5.74015	2.80836			0.975125				Col-0 vs. pif457	92	84.70 to 99.30	Yes	****	<0.0001		Col-0 vs. pif4/5/7	92	87.26 to 96.74	Yes	****	<0.0001
		1.207	5.055	1.079	1.973	1.087	1.501	0.975	0.977	1.558	5.857	1.501	3.357	0.994	2.303	0.946	1.659		pif4-2	1.1749	2.0108	0.711465	0.713188	0.0134905	0.247036	0.247635	0.00468419		Col-0 vs. ago1-3	94.33	87.03 to 101.6	Yes	****	<0.0001		Col-0 vs. ago1-3	94.33	89.59 to 99.07	Yes	****	<0.0001
		1.502	5.521	1.29	1.942	0.975	1.432	0.777	1.457	1.854	5.159	1.229	4.3	1.21	2.614	0.974	1.803			1.25485	2.13405	0.700642			0.243278				Col-0 vs. dcl1-20	9	1.701 to 16.30	Yes	*	0.0106		Col-0 vs. dcl1-20	9	4.260 to 13.74	Yes	***	0.001
		1.763	5.195	1.139	2.537	1.094	1.296	1.073	1.005	1.572	5.085	1.219	4.681	1.206	1.922	0.918	1.671			1.2587	2.17435	0.727457			0.252589				Col-0 vs. se-1	27.67	20.37 to 34.97	Yes	****	<0.0001		Col-0 vs. se-1	27.67	22.93 to 32.41	Yes	****	<0.0001
		1.57	4.698	1.223	2.085	1.003	1.308	1.096	1.198	1.146	4.94	1.15	4.925	1.358	2.132	1.056	1.716		pif457	1.1125	1.3494	0.212944	0.233697	0.0210859	0.0739388	0.0811449	0.0073215		Col-0 vs. hyl1-2	70	62.70 to 77.30	Yes	****	<0.0001		Col-0 vs. hyl1-2	70	65.26 to 74.74	Yes	****	<0.0001
		1.355	5.181	1.241	1.965	1.042	0.962	1.042	1.643	1.593	5.727	1.516	3.581	1.125	2.676	1.066	1.743			1.07725	1.3283	0.233047			0.0809191				Col-0 vs. hyl1-2/pif4-2	86.33	79.03 to 93.63	Yes	****	<0.0001		Col-0 vs. dcl1-24/hyl1-2	5	0.2597 to 9.740	Yes	*	0.0399
		1.489	5.614	1.331	1.789	1.217	1.308	1.296	1.309	1.436	6.397	1.442	3.742	1.325	2.355	1.078	1.701			1.06605	1.338	0.255101			0.0885766				pif4-2 vs. pif457	16.67	9.368 to 23.97	Yes	****	<0.0001		pif4-2 vs. pif4/5/7	16.67	11.93 to 21.41	Yes	****	<0.0001
		1.412	5.944	1.065	1.883	1.065	1.015	0.781	1.381	1.154	5.624	1.229	4.114	1.098	2.483	1.108	1.448		ago1-3	1.04875	1.2568	0.198379	0.157393	0.0430723	0.0688816	0.0546504	0.0149557		pif4-2 vs. ago1-3	19	11.70 to 26.30	Yes	****	<0.0001		pif4-2 vs. ago1-3	19	14.26 to 23.74	Yes	****	<0.0001
		1.42	5.147	1.308	2.112	1.126	1.155	0.928	1.226	1.548	5.559	1.387	3.584	1.322	2.15	1.078	1.747			1.04355	1.16095	0.112501			0.0390627				pif4-2 vs. dcl1-20	-66.33	-73.63 to -59.03	Yes	****	<0.0001		pif4-2 vs. dcl1-20	-66.33	-71.07 to -61.59	Yes	****	<0.0001
		1.332	4.878	1.065	1.854	1.062	1.318	1.322	0.925	1.392	5.766	1.306	3.489	1.054	1.564	1.296	1.54			0.97985	1.1379	0.1613			0.056007				pif4-2 vs. se-1	-47.67	-54.97 to -40.37	Yes	****	<0.0001		pif4-2 vs. se-1	-47.67	-52.41 to -42.93	Yes	****	<0.0001
		1.329	6.296	1.211	2.359	1.032	1.487	1.112	1.445	1.686	5.988	1.525	4.395	1.236	1.856	1.242	1.589		dcl1-20	1.6256	5.87315	2.61291	2.61693	0.106465	0.907261	0.908658	0.0369671		pif4-2 vs. hyl1-2	-5.333	-12.63 to 1.966	No	n.s.	0.2507		pif4-2 vs. hyl1-2	-5.333	-10.07 to -0.5931	Yes	*	0.0298
		1.463	5.946	1.065	1.998	1.122	1.592	0.733	1.268	1.59	5.675	1.408	3.653	0.931	2.209	0.937	1.562			1.5354	5.39315	2.51254			0.872409				pif4-2 vs. hyl1-2/pif4-2	11	3.701 to 18.30	Yes	**	0.0017		pif4-2 vs. dcl1-24/hyl1-2	-70.33	-75.07 to -65.59	Yes	****	<0.0001
		1.402	6.468	1.128	1.922	1.167	1.253	0.913	1.198	2.457	5.944	1.236	3.991	1.052	2.007	1.038	1.448			1.53015	5.70035	2.72535			0.946303				pif457 vs. ago1-3	2.333	-4.966 to 9.632	No	n.s.	0.946		pif4/5/7 vs. ago1-3	2.333	-2.407 to 7.074	No	n.s.	0.3122
		1.553	6.507	1.192	1.735	1.138	1.437	0.823	1.105	1.74	5.009	1.492	3.527	1.154	2.176	0.979	1.416		se-1	1.3472	4.07825	2.0272	2.08183	0.112715	0.70389	0.722857	0.0391371		pif457 vs. dcl1-20	-83	-90.30 to -75.70	Yes	****	<0.0001		pif4/5/7 vs. dcl1-20	-83	-87.74 to -78.26	Yes	****	<0.0001
		1.504	6.16	1.344	2.112	1.304	1.342	0.85	1.342	1.478	4.923	1.323	4.129	1.145	1.894	0.953	1.667			1.34635	4.04825	2.00683			0.696817				pif457 vs. se-1	-64.33	-71.63 to -57.03	Yes	****	<0.0001		pif4/5/7 vs. se-1	-64.33	-69.07 to -59.59	Yes	****	<0.0001
		1.555	5.677	0.961	1.667	1.158	1.398	1.21	1.535	1.646	6.017	1.508	3.496	1.205	2.495	1.202	1.402			1.3618	4.37335	2.21145			0.767864				pif457 vs. hyl1-2	-22	-29.30 to -14.70	Yes	****	<0.0001		pif4/5/7 vs. hyl1-2	-22	-26.74 to -17.26	Yes	****	<0.0001
		1.664	5.01	1.04	2.066	1.133	1.167	1.176	0.865	1.813	7.089	1.548	3.941	1.258	2.095	1.164	1.543		hyl1-2	1.1561	2.1811	0.886602	0.865244	0.0299409	0.307848	0.300432	0.0103962		pif457 vs. hyl1-2/pif4-2	-5.667	-12.97 to 1.632	No	n.s.	0.1956		pif4/5/7 vs. dcl1-24/hyl1-2	-87	-91.74 to -82.26	Yes	****	<0.0001
		1.38	5.51	1.17	2.231	1.211	1.489	1.242	1.215	1.655	5.685	1.319	5.224	1.073	1.991	1.167	1.513			1.20765	2.2681	0.87811			0.304899				ago1-3 vs. dcl1-20	-85.33	-92.63 to -78.03	Yes	****	<0.0001		ago1-3 vs. dcl1-20	-85.33	-90.07 to -80.59	Yes	****	<0.0001
		1.564	5.747	1.216	2.477	1.269	1.381	1.134	0.939	1.5	5.808	1.319	3.637	1.225	2.104	1.253	1.446			1.21435	2.2235	0.831021			0.288549				ago1-3 vs. se-1	-66.67	-73.97 to -59.37	Yes	****	<0.0001		ago1-3 vs. se-1	-66.67	-71.41 to -61.93	Yes	****	<0.0001
		1.413	5.621	1.44	2.421	1.144	1.237	1.128	1.089	1.297	5.728	1.441	3.956	1.256	2.199	1.176	1.787		hyl1-2/pif4-2	1.0755	1.60135	0.488935	0.397422	0.0856887	0.169769	0.137994	0.029753		ago1-3 vs. hyl1-2	-24.33	-31.63 to -17.03	Yes	****	<0.0001		ago1-3 vs. hyl1-2	-24.33	-29.07 to -19.59	Yes	****	<0.0001
		1.72	5.484	1.267	2.254	1.107	1.425	0.86	1.109	1.509	5.682	1.613	4.512	1.025	2.478	1.15	1.624			1.14145	1.58005	0.384248			0.133419				ago1-3 vs. hyl1-2/pif4-2	-8	-15.30 to -0.7011	Yes	*	0.0266		ago1-3 vs. dcl1-24/hyl1-2	-89.33	-94.07 to -84.59	Yes	****	<0.0001
		1.58	5.208	1.364	2.42	0.833	1.215	1.126	1.144	1.637	5.479	1.497	4.229	1.186	2.097	0.984	1.744			1.1135	1.4688	0.319084			0.110793				dcl1-20 vs. se-1	18.67	11.37 to 25.97	Yes	****	<0.0001		dcl1-20 vs. se-1	18.67	13.93 to 23.41	Yes	****	<0.0001
		1.722	5.703	1.198	2.193	1.261	1.253	1.008	1.159	1.284	5.189	1.46	4.203	1.155	2.718	1.041	1.462												dcl1-20 vs. hyl1-2	61	53.70 to 68.30	Yes	****	<0.0001		dcl1-20 vs. hyl1-2	61	56.26 to 65.74	Yes	****	<0.0001
		1.094	4.925	1.191	2.635	1.122	1.35	0.843	1.118	1.702	5.122	1.062	4.644	1.19	2.072	0.992	1.571												dcl1-20 vs. hyl1-2/pif4-2	77.33	70.03 to 84.63	Yes	****	<0.0001		dcl1-20 vs. dcl1-24/hyl1-2	-4	-8.740 to 0.7403	No	n.s.	0.0926
		1.581	4.378	1.092	2.197	1.203	1.253	0.865	1.19	1.474	5.96	1.114	4.902	1.361	2.701	1.281	1.799												se-1 vs. hyl1-2	42.33	35.03 to 49.63	Yes	****	<0.0001		se-1 vs. hyl1-2	42.33	37.59 to 47.07	Yes	****	<0.0001
		1.254	5.17	1.281	1.535	1.001	1.211	0.955	0.858	1.54	4.874	1.442	3.585	1.179	2.427	1.052	1.742												se-1 vs. hyl1-2/pif4-2	58.67	51.37 to 65.97	Yes	****	<0.0001		se-1 vs. dcl1-24/hyl1-2	-22.67	-27.41 to -17.93	Yes	****	<0.0001
		1.42	5.877	1.102	1.933	0.95	1.211	1.326	1.186	1.412	5.588	1.219	3.963	1.098	2.47	1.141	1.539												hyl1-2 vs. hyl1-2/pif4-2	16.33	9.034 to 23.63	Yes	****	<0.0001		hyl1-2 vs. dcl1-24/hyl1-2	-65	-69.74 to -60.26	Yes	****	<0.0001
		1.235	5.694	1.083	1.993	0.95	1.137	0.917	1.288	1.825	5.371	1.077	3.963	1.319	2.363	1.134	1.184
		1.501	6.276	1.08	2.179	1.062	1.344	1.048	1.3	1.285	5.412	1.255	4.037	1.205	2.06	1.064	1.353
		1.326	5.669	1.3	1.807	1.133	1.053	0.863	1.224	1.676	5.465	1.42	4.018	1.057	1.959	0.995	1.595
		1.13	4.589	1.267	1.807	1.168	1.519	1.142	1.27	1.235	4.973	1.442	4.249	1.127	2.306	1.192	1.331
		1.471	5.591	1.292	1.701	1.093	1.504	1.13	1.34	1.655	5.262	1.418	3.857	1.087	2.103	1.21	1.393
		1.138	5.7	1.519	2.184	1.116	1.519	1.14	1.189	1.634	6.175	1.222	4.653	1.307	1.941	1.311	1.734
		1.212	5.589	1.187	1.629	0.931	1.401	0.984	1.31	1.653	6.36	1.085	3.895	1.606	2.374	1.085	1.962
		1.165	5.885	1.197	2.475	1.233	1.093	1.081	1.307	1.566	4.882	1.42	3.161	0.962	2.153	1.061	1.47
		1.445	5.299	1.5	2.208	0.984	1.519	1.081	1.037	1.681	4.42	1.418	3.815	1.356	2.374	1.21	1.405
		1.423	5.543	1.371	2.179	0.984	1.263	1.173	1.158	1.861	5.432	1.434	3.992	1.207	2.362	1.124	1.952
		1.356	6.255	1.15	2.454	1.001	1.678	1.067	1.004	1.282	4.681	1.569	3.694	1.245	2.101	1.373	1.508
		1.337	6.331	1.414	2.481	1.001	1.526	0.792	1.416	1.492	5.152	1.01	4.393	1.166	2.509	1.197	1.711
		1.696	5.607	1.092	2.034	1.292	1.461	1.193	0.978	1.528	5.955	1.481	3.895	1.257	2.192	1.082	1.499
		1.508	4.57	1.322	2.339	0.984	1.441	1.184	1.115	1.492	5.675	1.599	3.217	1.239	1.809	1.453	1.364
		1.516	6.798	1.331	2.321	0.908	1.382	0.96	1.112	1.509	6.828	1.147	4.939	1.086	2.594	0.949	1.159
		1.374	5.458	1.205	2.167	1.206	1.45	0.969	1.284	1.722	6.298	1.404	4.421	1.307	2.484	1.128	1.499
		1.576	6.548	1.203	2.267	1.053	1.067	0.942	0.991	1.69	5.596	1.567	3.851	1.259	2.067	1.082	1.578
		1.254	5.13	1.242	2.878	1.233	1.574	0.932	0.983	1.715	5.273	1.629	4.305	1.129	2.613	1.088	1.878
		1.274	4.958	1.267	2.021	1.08	1.477	0.831	1.108	1.816	6.229	1.477	4.308	0.957	2.053	1	1.725
		1.593	4.828	1.324	2.103	1.198	1.233	1.082	0.972	1.466	5.156	1.14	5.153	1.021	2.634	1.251	1.466
		1.696	5.536	1.158	2.051	1.141	1.168	0.895	1.293	1.492	6.381	1.118	4.363	1.249	1.872	1.153	1.677
		1.677	6.4	1.299	2.122	0.97	1.323	0.942	0.982	1.617	5.163	1.288	4.286	1.474	1.762	0.964	1.747
		1.41	6.089	1.307	2.49	1.012	1.467	0.892	0.994	1.412	5.67	1.586	4.542	1.375	1.869	1.197	1.327
		1.53	5.964	1.281	2.181	1.112	1.416	1.06	1.192	1.373	6.177	1.696	5.453	1.165	2.116	0.923	1.5
		1.457	5.662	1.254	2.149	0.889	1.354	1.021	0.953	1.549	5.624	1.282	4.3	1.253	2.75	1.057	1.468
		1.356	5.409	1.454	2.21	1.057	1.225	0.891	1.339	1.315	7.215	1.251	3.964	1.375	2.327	0.877	1.081
		1.345	5.79	1.398	2.083	1.106	1.233	1.168	1.003	1.223	6.467	1.648	5.217	1.253	2.275	1.109	1.5
		1.372	5.943	1.347	1.696	1.013	1.106	1.082	1.261	1.5	6.484	1.327	4.388	1.384	2.696	1.233	1.366
		1.798	6.073	1.176	2.162	0.896	1.257	0.916	1.16	1.576	5.154	1.44	3.841	1.21	1.854	1.378	1.353
		1.674	6.161	0.972	1.795	1.096	1.372	0.921	1.296	1.499	5.356	1.085	4.68	1.063	1.844	1.113	1.22
		1.702	5.548	1.128	1.937	1.074	1.228	0.924	1.326	1.617	5.61	1.061	3.951	1.065	2.15	1.036	1.258
		Col-0		pif4-2		pif457		ago1-3		dcl1-20		se-1		hyl1-2		hyl1-2/pif4-2
		21 °C	27 °C	21 °C	27 °C	21 °C	27 °C	21 °C	27 °C	21 °C	27 °C	21 °C	27 °C	21 °C	27 °C	21 °C	27 °C
	Average	1.45083	5.62017	1.22948	2.1064	1.08527	1.33857	1.02405	1.18522	1.56372	5.65555	1.35178	4.16662	1.1927	2.22423	1.11015	1.55007
	s.d.	0.167251	0.549817	0.125351	0.270862	0.107168	0.15884	0.151326	0.174474	0.210092	0.588482	0.174672	0.511203	0.130439	0.27773	0.12385	0.192277
Fig. 1c-qRT-PCR analysis
	Raw Ct values									Normalized PIF4 transcript levels relative to PP2A				Statistical analysis by Student's t-test
	Standard Curve	PP2A	PIF4				PP2A	PIF4				PIF4		PIF4/PP2A	Col-0 0 h vs hyl1-2 0 h	Col-0 1 h vs hyl1-2 1 h	Col-0 4 h vs hyl1-2 4 h	Col-0 8 h vs hyl1-2 8 h
	STD-1/9	22.79	22.53		Col-0 0 h	Replicate 1	22.54	22.81		Col-0 0 h	Replicate 1	0.666733		P value	0.71	0.45	0.3	0.08
	STD-1/9	22.78	22.53			Replicate 2	22.56	22.93			Replicate 2	0.61189
	STD-1/45	25.11	24.75			Replicate 3	22.61	22.36			Replicate 3	0.919912
	STD-1/45	25	24.75		Col-0 1 h	Replicate 1	22.52	21.86		Col-0 1 h	Replicate 1	1.3088
	STD-1/225	27.31	27.09			Replicate 2	22.61	21.92			Replicate 2	1.25382
	STD-1/225	27.37	27.12			Replicate 3	22.56	21.52			Replicate 3	1.66915
	STD-1/1125	29.44	29.37		Col-0 4 h	Replicate 1	22.72	21.53		Col-0 4 h	Replicate 1	1.76194
	STD-1/1125	29.12	29.12			Replicate 2	22.61	21.48			Replicate 2	1.82609
						Replicate 3	22.61	21.53			Replicate 3	1.76194
					Col-0 8 h	Replicate 1	22.17	21.34		Col-0 8 h	Replicate 1	1.48367
						Replicate 2	22.26	21.14			Replicate 2	1.71185
						Replicate 3	22.26	21.33			Replicate 3	1.49432
					hyl1-2 0 h	Replicate 1	22.84	22.79		hyl1-2 0 h	Replicate 1	0.780864
						Replicate 2	22.81	23.11			Replicate 2	0.621107
						Replicate 3	22.65	23			Replicate 3	0.671952
					hyl1-2 1 h	Replicate 1	23.18	22.41		hyl1-2 1 h	Replicate 1	1.32917
						Replicate 2	23.07	22.45			Replicate 2	1.29168
						Replicate 3	23.1	22.46			Replicate 3	1.28247
					hyl1-2 4 h	Replicate 1	23.41	22.4		hyl1-2 4 h	Replicate 1	1.69208
						Replicate 2	23.4	22.3			Replicate 2	1.81755
						Replicate 3	23.49	22.63			Replicate 3	1.4354
					hyl1-2 8 h	Replicate 1	22.49	21.7		hyl1-2 8 h	Replicate 1	1.40775
						Replicate 2	22.51	21.7			Replicate 2	1.40775
						Replicate 3	22.52	21.85			Replicate 3	1.26453
Fig. 1d-uncropped images of immunoblots
										The relative levels of PIF4
												PIF4	Actin	PIF4/Actin	(Sample intensity/control intensity)/average of all (sample/control intensity)
											Col-0 0 h	6242.79	14505.6	0.43037	0.157645
											Col-0 1 h	35775.3	13573.3	2.63571	0.96546
											Col-0 4 h	49012.9	12747.1	3.84504	1.40844
											Col-0 8 h	42630.4	10990.6	3.8788	1.4208
											hyl1-2 0 h	6984	11022.3	0.633624	0.232097
											hyl1-2 1 h	37480.1	12748	2.94009	1.07695
											hyl1-2 4 h	39015.1	11044.2	3.53263	1.294
											hyl1-2 8 h	49218.4	12486	3.94189	1.44391

## Sheet: Fig. 2
Source Data Fig. 2
Fig. 2b-hypocotyl length measurements (mm)
		Col-0		hyl1-2		hs400/hyl1-2		hs470/hyl1-2		hs471/hyl1-2			Relative response										Comparison of relative responses							Comparison of relative responses
		21 °C	27 °C	21 °C	27 °C	21 °C	27 °C	21 °C	27 °C	21 °C	27 °C			21 °C	27 °C	Percentage Increase	Average	s.d.	Relative PI	Average	s.d.		Ordinary one-way ANOVA, Tukey’s HSD, n = 3 biological replicates							Ordinary one-way ANOVA, Tukey’s HSD, n = 3 biological replicates
		1.494	4.353	1.025	2.465	1.454	4.792	1.048	5.775	1.307	5.048		Col-0	1.4113	5.42675	2.84521	2.76986	0.0737162	1.02715	0.999949	0.0266123		Tukey's multiple comparisons test	Mean Diff.	95.00% CI of diff.	Below threshold?	Summary	Adjusted p value		Uncorrected Fisher's LSD	Mean Diff.	95.00% CI of diff.	Below threshold?	Summary	Individual p value
		1.464	4.913	1.331	2.388	1.265	4.802	1.282	4.912	1.377	4.962			1.4323	5.2965	2.6979			0.973971				Col-0 vs. hyl1-2	68.67	56.14 to 81.19	Yes	****	<0.0001		Col-0 vs. hyl1-2	68.67	60.19 to 77.15	Yes	****	<0.0001
		1.201	5.587	1.081	2.115	1.205	5.206	1.128	4.672	1.432	5.81			1.3831	5.2094	2.76647			0.998724				Col-0 vs. hs400/hyl1-2	1	-11.53 to 13.53	No	n.s.	0.9988		Col-0 vs. hs400/hyl1-2	1	-7.481 to 9.481	No	n.s.	0.7981
		1.506	5.365	1.344	2.319	1.321	4.692	1.165	5.363	1.78	5.599		hyl1-2	1.27955	2.27455	0.777617	0.869264	0.0850444	0.280728	0.313814	0.0307019		Col-0 vs. hs470/hyl1-2	1.333	-11.19 to 13.86	No	n.s.	0.9962		Col-0 vs. hs470/hyl1-2	1.333	-7.148 to 9.815	No	n.s.	0.7334
		1.297	4.882	1.065	2.903	1.045	5.392	1.53	5.627	1.544	4.072			1.2476	2.35115	0.884538			0.319328				Col-0 vs. hs471/hyl1-2	3	-9.527 to 15.53	No	n.s.	0.9284		Col-0 vs. hs471/hyl1-2	3	-5.481 to 11.48	No	n.s.	0.4489
		1.167	5.582	1.392	2.048	1.535	4.573	1.738	4.315	1.579	4.741			1.21955	2.3728	0.945636			0.341385				hyl1-2 vs. hs400/hyl1-2	-67.67	-80.19 to -55.14	Yes	****	<0.0001		hyl1-2 vs. hs400/hyl1-2	-67.67	-76.15 to -59.19	Yes	****	<0.0001
		1.273	5.759	1.198	2.112	1.274	6.209	1.667	4.761	1.406	5.573		hs400/hyl1-2	1.34305	5.01565	2.73452	2.74268	0.118719	0.987192	0.990136	0.0428587		hyl1-2 vs. hs470/hyl1-2	-67.33	-79.86 to -54.81	Yes	****	<0.0001		hyl1-2 vs. hs470/hyl1-2	-67.33	-75.81 to -58.85	Yes	****	<0.0001
		1.388	6.093	1.101	2.431	1.377	5.662	1.422	5.112	1.483	5.99			1.3656	5.2784	2.86526			1.03439				hyl1-2 vs. hs471/hyl1-2	-65.67	-78.19 to -53.14	Yes	****	<0.0001		hyl1-2 vs. hs471/hyl1-2	-65.67	-74.15 to -57.19	Yes	****	<0.0001
		1.268	5.667	1.035	2.324	1.402	4.253	1.115	5.001	1.554	4.366			1.3295	4.82375	2.62824			0.948824				hs400/hyl1-2 vs. hs470/hyl1-2	0.3333	-12.19 to 12.86	No	n.s.	>0.9999		hs400/hyl1-2 vs. hs470/hyl1-2	0.3333	-8.148 to 8.815	No	n.s.	0.9319
		1.446	5.896	1.265	2.324	1.079	5.329	1.411	5.766	1.469	5.383		hs470/hyl1-2	1.3635	5.13585	2.76667	2.72425	0.0367301	0.998797	0.983485	0.01326		hs400/hyl1-2 vs. hs471/hyl1-2	2	-10.53 to 14.53	No	n.s.	0.9826		hs400/hyl1-2 vs. hs471/hyl1-2	2	-6.481 to 10.48	No	n.s.	0.6107
		1.609	6.072	1.169	2.136	1.154	4.449	1.571	5.102	1.371	4.483			1.47465	5.4607	2.70305			0.97583				hs470/hyl1-2 vs. hs471/hyl1-2	1.667	-10.86 to 14.19	No	n.s.	0.9912		hs470/hyl1-2 vs. hs471/hyl1-2	1.667	-6.815 to 10.15	No	n.s.	0.6708
		1.57	5.139	1.341	1.94	1.494	5.477	1.281	4.885	1.469	5.033			1.47465	5.4607	2.70305			0.97583
		1.393	5.237	1.562	2.789	1.591	4.67	1.891	4.868	1.537	5.258		hs471/hyl1-2	1.48025	5.1298	2.4655	2.68641	0.23802	0.890071	0.969823	0.0859278
		1.623	4.567	1.616	1.95	1.362	4.579	1.338	5.784	1.377	4.578			1.4475	5.291	2.65527			0.95858
		1.37	5.461	1.412	1.917	1.639	4.62	1.296	5.378	1.285	4.402			1.3408	5.2807	2.93847			1.06082
		1.342	5.848	1.503	2.023	1.313	4.881	1.233	5.168	1.671	5.305
		1.433	5.405	1.171	2.434	1.366	5.13	1.354	5.454	1.853	5.118
		1.604	5.728	1.409	2.287	1.417	5.379	1.202	4.706	1.176	5.898
		1.388	6.005	1.379	1.906	1.278	5.243	1.327	5.043	1.396	5.797
		1.39	4.976	1.192	2.68	1.29	4.975	1.271	5.025	1.539	5.18
		1.269	5.303	1.17	2.234	1.043	5.206	1.767	5.447	1.385	6.199
		1.664	5.342	1.208	2.162	1.361	4.529	1.879	4.958	1.402	4.56
		1.505	5	1.096	2.722	1.347	5.8	1.379	6.127	1.354	5.602
		1.425	4.732	1.128	2.196	1.2	5.505	1.291	6.049	1.237	4.67
		1.345	5.949	1.331	2.672	1.484	5.357	1.398	6.208	1.612	5.375
		1.521	5.44	1.363	2.856	1.425	5.17	1.186	5.281	1.432	5.034
		1.294	5.192	1.21	2.589	1.622	5.154	1.273	5.092	1.445	4.686
		1.385	5.009	1.402	1.898	1.652	4.414	1.538	5.947	1.484	5.083
		1.53	5.874	1.158	2.217	1.202	5.79	1.16	5.844	1.339	5.456
		1.477	5.752	1.398	2.267	1.177	5.651	1.319	6.469	1.505	5.49
		1.275	5.06	1.275	2.666	1.407	5.739	1.455	5.011	1.252	5.972
		1.385	5.964	1.427	2.125	1.171	4.797	1.652	4.992	1.512	5.934
		1.194	5.033	1.563	2.307	1.379	5.084	1.377	5.882	1.621	5.23
		1.367	5.159	0.992	2.27	1.235	5.378	1.569	5.925	1.231	5.037
		1.803	5.26	1.121	2.193	1.496	5.662	1.171	6.132	1.483	4.903
		1.461	5.633	1.406	2.01	1.39	5.119	1.528	5.19	1.241	5.273
		1.562	5.055	0.99	2.263	1.493	5.158	1.369	4.437	1.541	4.752
		1.542	5.295	1.302	2.291	1.366	5.773	1.792	4.541	1.559	4.787
		1.267	4.895	1.158	2.583	1.353	4.792	1.615	5.058	1.693	5.321
		1.375	4.983	1.254	2.502	1.509	5.49	1.775	4.624	1.622	6.456
		1.403	5.184	1.15	2.692	1.34	4.004	1.679	5.772	1.415	5.654
		1.279	5.27	1.298	2.274	1.462	4.375	1.331	5.139	1.112	5.537
		1.379	5.151	1.426	2.132	1.572	4.61	1.532	4.322	1.452	5.307
		1.342	5.006	1.137	2.73	1.338	4.708	1.422	5.356	1.192	4.725
		1.112	4.692	1.232	2.637	1.436	4.759	1.248	5.781	1.551	5.234
		1.397	5.577	1.312	2.347	1.383	5.964	1.397	6.509	1.422	4.725
		1.186	5.599	1.035	2.311	1.498	4.665	1.47	4.918	1.405	5.079
		1.527	5.033	1.06	2.249	1.215	5.204	1.368	5.525	1.398	5.594
		1.678	5.347	0.965	3.435	1.058	5.998	1.455	5.6	1.166	4.945
		1.219	5.24	1.263	2.069	1.055	5.039	1.361	5.379	1.227	4.637
		1.281	4.998	1.292	2.052	1.567	4.363	1.368	5.147	1.197	5.565
		1.475	5.532	1.185	2.175	1.436	4.079	1.378	5.727	1.216	5.419
		1.379	5.506	1.338	2.131	1.04	4.037	1.664	5.127	1.351	5.534
		1.528	5.075	1.15	2.515	1.16	5.224	1.371	5.075	1.544	5.051
		1.424	5.689	1.373	2.499	1.159	4.875	1.387	5.191	1.378	4.826
		1.534	5.258	1.2	2.755	1.703	6.187	1.248	5.975	1.581	5.872
		1.694	4.759	1.241	1.92	1.367	4.239	1.129	4.981	1.19	5.957
		1.234	4.839	1.439	2.383	1.166	4.706	0.974	5.323	1.433	4.796
		1.213	4.945	1.069	2.01	1.378	4.533	0.851	4.92	1.111	5.663
		1.378	5.488	1.226	2.14	1.257	4.906	1.391	6.284	1.475	5.494
		Col-0		hyl1-2		hs400/hyl1-2		hs470/hyl1-2		hs471/hyl1-2
		21 °C	27 °C	21 °C	27 °C	21 °C	27 °C	21 °C	27 °C	21 °C	27 °C
	Average	1.4089	5.31088	1.2489	2.33283	1.34605	5.03927	1.39645	5.33303	1.42285	5.23383
	s.d.	0.145437	0.397045	0.152939	0.300518	0.165434	0.542422	0.216058	0.529418	0.160702	0.500549

## Sheet: Fig. 3
Source Data Fig. 3
Fig. 3e-hypocotyl length measurements (mm)
		Col-0		MIM156		rSPL9			Relative response										Comparison of relative responses							Comparison of relative responses
		21 °C	27 °C	21 °C	27 °C	21 °C	27 °C			21 °C	27 °C	Percentage Increase	Average	s.d.	Relative PI	Average	s.d.		Ordinary one-way ANOVA, Tukey’s HSD, n = 3 biological replicates							Ordinary one-way ANOVA, Tukey’s HSD, n = 3 biological replicates
		1.351	5.908	1.416	2.264	1.447	2.399		Col-0	1.48995	5.36535	2.60103	2.65726	0.0591673	0.97783	0.998969	0.0222434		Tukey's multiple comparisons test	Mean Diff.	95.00% CI of diff.	Below threshold?	Summary	Adjusted p value		Uncorrected Fisher's LSD	Mean Diff.	95.00% CI of diff.	Below threshold?	Summary	Individual p value
		1.753	5.246	1.579	2.522	1.524	2.708			1.4885	5.43565	2.65176			0.996904				Col-0 vs. MIM156	66.67	62.17 to 71.16	Yes	****	<0.0001		Col-0 vs. MIM156	66.67	63.08 to 70.25	Yes	****	<0.0001
		1.359	4.676	1.657	2.035	1.464	2.557			1.48405	5.51915	2.71898			1.02217				Col-0 vs. rSPL9	60.67	56.17 to 65.16	Yes	****	<0.0001		Col-0 vs. rSPL9	60.67	57.08 to 64.25	Yes	****	<0.0001
		1.198	5.075	1.321	3.183	1.375	2.657		MIM156	1.41775	2.63635	0.859531	0.885001	0.0220629	0.323132	0.332707	0.00829431		MIM156 vs. rSPL9	-6	-10.50 to -1.503	No	n.s.	0.0151		MIM156 vs. rSPL9	-6	-9.586 to -2.414	Yes	**	0.0064
		1.108	4.903	1.155	2.307	1.562	3.026			1.4137	2.68215	0.897255			0.337314
		1.687	4.63	1.108	2.599	1.696	2.942			1.43245	2.7191	0.898216			0.337675
		1.307	4.578	1.585	2.843	1.543	3.285		rSPL9	1.43895	2.8709	0.995135	1.04469	0.0447035	0.374111	0.392739	0.0168058
		1.913	4.629	1.327	3.145	1.447	3.162			1.4087	2.9329	1.08199			0.406763
		1.257	5.357	1.53	2.484	1.562	2.635			1.4272	2.93565	1.05693			0.397342
		1.265	5.047	1.357	2.576	1.364	2.518
		1.372	6.504	1.416	2.258	1.429	2.738
		1.265	6.803	1.536	3.032	1.227	3.128
		1.413	4.719	1.262	3.274	1.34	2.839
		1.376	6.04	1.465	2.73	1.521	3.117
		1.657	6.086	1.495	2.676	1.401	3.194
		1.946	6.288	1.541	1.927	1.477	2.82
		1.382	4.621	1.172	3.103	1.284	3.35
		1.705	4.933	1.306	2.687	1.416	2.769
		1.745	5.708	1.631	2.533	1.284	3.05
		1.74	5.556	1.496	2.549	1.416	2.524
		1.49	5.345	1.345	2.569	1.369	3.451
		1.657	5.296	1.133	2.898	1.429	2.959
		1.778	6.11	1.468	2.614	1.54	2.836
		1.308	4.655	1.496	2.745	1.238	2.925
		1.613	5.367	1.128	2.889	1.229	2.824
		1.559	5.917	1.412	3.125	1.563	3.166
		1.46	5.147	1.534	2.832	1.267	2.619
		1.657	4.944	1.577	2.914	1.242	2.981
		1.413	5.021	1.401	2.71	1.416	2.889
		1.32	5.528	1.282	2.449	1.364	2.973
		1.716	5.3	1.55	2.136	1.543	2.829
		1.415	5.953	1.194	3.238	1.33	2.529
		1.396	5.379	1.199	2.158	1.633	3.272
		1.584	5.086	1.368	2.647	1.483	2.957
		1.666	5.745	1.778	2.433	1.385	2.908
		1.386	5.348	1.412	2.916	1.5	3.253
		1.277	6.477	1.606	2.901	1.679	2.096
		1.264	5.775	1.509	2.499	1.322	3.027
		1.33	5.217	1.467	2.31	1.442	2.933
		1.481	5.103	1.415	2.66	1.2	3.231
		1.456	4.745	1.236	2.234	1.248	3.284
		1.28	6.05	1.53	2.654	1.689	2.778
		1.27	4.398	1.638	2.424	1.292	2.795
		1.604	6.336	1.37	2.771	1.347	2.737
		1.566	5.639	1.687	2.79	1.554	2.928
		1.467	6.377	1.62	2.016	1.423	2.814
		1.601	4.858	1.2	2.932	1.298	3.217
		1.277	6.07	1.298	2.43	1.227	3.304
		1.62	6.746	1.554	2.892	1.214	3.096
		1.704	5.301	1.462	2.782	1.565	3.032
		1.407	5.137	1.371	3.016	1.629	2.44
		1.774	5.322	1.456	2.606	1.571	3.157
		1.24	5.362	1.415	2.634	1.606	2.863
		1.404	5.08	1.335	2.922	1.503	2.824
		1.417	4.874	1.442	2.974	1.581	3.464
		1.442	5.43	1.242	2.675	1.266	2.661
		1.368	6.18	1.286	2.988	1.374	2.639
		1.563	6.3	1.447	3.065	1.445	2.863
		1.766	5.485	1.516	2.873	1.467	3.137
		1.455	4.693	1.544	2.704	1.245	2.68
		Col-0		MIM156		rSPL9
		21 °C	27 °C	21 °C	27 °C	21 °C	27 °C
	Average	1.4875	5.44005	1.4213	2.6792	1.42495	2.91315
	s.d.	0.191298	0.606985	0.154252	0.315147	0.134394	0.277198

## Sheet: Fig. 5
Source Data Fig. 5
Fig. 5a-hypocotyl length measurements (mm)
		Col-0		det1-2		pif457		MIM156		rSPL9		hyl1-2		dcl1-24/hyl1-2			Statistical analysis by Student's t test
		Mock	100 nM BL	Mock	100 nM BL	Mock	100 nM BL	Mock	100 nM BL	Mock	100 nM BL	Mock	100 nM BL	Mock	100 nM BL			Col-0	det2-1	pif457	MIM156	rSPL9	hyl1-2	dcl1-24/hyl1-2
		5.458	5.666	1.17	5.859	1.159	4.306	2.518	7.375	2.675	6.308	2.625	4.65	6.055	5.222		Fold change	1.1	6.5	2.8	2.7	2.4	2	1.1
		5.692	5.752	1.36	5.861	1.502	4.451	2.487	6.872	2.994	6.947	2.653	4.445	4.948	5.273		p value	0.005428	<0.000001	<0.000001	<0.000001	<0.000001	<0.000001	0.023195
		5.032	6.544	0.845	5.001	1.634	4.325	2.729	6.725	3.122	7.181	2.713	5.272	5.727	5.006
		5.772	6.16	0.848	7.047	1.612	4.76	2.726	6.551	3.08	6.776	2.558	4.754	5.692	6.657
		4.978	5.773	0.716	6.263	1.612	4.396	1.974	7.069	3.259	7.319	2.609	4.234	5.657	6.897
		5.053	6.232	0.864	7.726	1.317	4.178	2.38	7.334	3.11	6.885	2.523	4.276	5.619	5.728
		5.145	5.469	0.793	6.703	1.553	4.562	2.702	6.323	3.257	7.085	2.718	5.803	5.12	6.905
		5.748	5.409	1.034	5.568	1.693	5.161	2.549	6.045	3.179	7.599	2.407	4.24	6.238	5.13
		5.674	4.717	0.877	5.644	1.645	4.625	2.341	6.957	3.195	6.961	2.507	4.921	5.243	4.834
		5.148	6.202	0.962	7.45	1.828	4.602	2.474	7.726	3.239	7.036	2.255	4.628	5.725	7.059
		6.163	6.537	0.981	7.836	1.869	4.535	2.722	6.946	2.446	6.659	2.164	5.418	6.179	5.874
		5.107	6.71	0.944	5.48	1.474	4.464	2.757	6.45	2.98	7.091	2.245	3.941	6.492	6.785
		5.17	5.971	1.04	5.801	1.579	4.384	2.695	7.897	2.733	6.045	2.346	4.318	4.792	8.123
		5.779	5.66	0.92	5.845	1.381	4.318	1.975	6.054	3.486	5.827	1.64	3.509	6.202	5.576
		5.339	5.064	0.86	6.337	1.522	3.997	2.424	7.876	3.141	6.754	2.202	5.123	4.66	6.441
		5.379	6.574	1.022	5.293	1.675	4.129	2.821	6.062	2.773	6.758	2.766	4.636	6.024	6.243
		5.688	5.792	0.731	6.355	1.349	4.536	2.574	7.359	2.601	7.066	2.31	4.519	4.952	6.435
		6.006	5.362	0.947	7.842	1.636	3.884	2.829	6.32	2.626	6.379	1.841	5.657	5.852	7.488
		4.872	6.128	0.989	6.519	1.464	4.444	2.348	5.888	2.119	6.927	2.362	5.6	5.565	6.272
		4.709	5.323	1.158	5.921	1.514	3.954	2.301	7.296	2.591	6.603	2.038	4.31	6.267	6.587
		5.077	5.811	1.022	8.846	1.47	4.382	2.359	6.638	2.871	7.271	2.415	4.821	6.133	4.498
		5.629	5.363	1.089	7.274	1.434	4.205	2.016	8.026	2.236	7.049	2.357	3.817	5.712	6.611
		5.682	5.011	1.101	7.264	1.444	3.937	2.514	6.016	2.926	5.597	2.106	4.66	5.315	7.315
		5.714	5.52	1.047	6.49	1.679	4.041	2.684	6.371	2.317	6.542	2.451	4.863	4.967	5.46
		5.225	6.25	0.99	6.96	1.733	5.02	2.575	7.472	2.79	6.959	2.705	4.036	6.115	5.953
		5.286	7.136	0.811	5.67	1.638	5.012	2.191	7.525	2.419	6.631	2.195	5.067	5.159	5.111
		5.321	5.477	1.189	6.421	1.64	4.397	2.527	5.903	3.02	6.187	2.393	4.736	5.48	4.428
		4.827	6.359	0.854	5.567	1.827	4.263	2.351	6.148	2.702	6.718	2.45	4.603	5.75	6.651
		4.815	5.024	1.328	4.702	1.581	4.57	2.91	7.333	2.587	6.519	2.185	4.775	5.675	5.639
		5.876	5.068	1.054	5.646	1.757	4.811	2.49	6.04	2.958	6.75	2.267	4.685	5.169	6.953
	Average	5.3788	5.80213	0.984867	6.37303	1.57403	4.42163	2.4981	6.8199	2.84773	6.74763	2.36687	4.67723	5.61613	6.10513
	s.d.	0.386371	0.587504	0.156964	0.961249	0.15986	0.320915	0.246268	0.670876	0.339779	0.441335	0.261044	0.539017	0.492658	0.927141
Fig. 5b-hypocotyl length measurements (mm)
		Col-0								yuc2589								axr3-1								hyl1-2								dcl1-24/hyl1-2										Col-0
	Picloram	0.00 mM	0.05 mM	0.10 mM	0.50 mM	1.00 mM	5.00 mM	10.00 mM	50.00 mM	0.00 mM	0.05 mM	0.10 mM	0.50 mM	1.00 mM	5.00 mM	10.00 mM	50.00 mM	0.00 mM	0.05 mM	0.10 mM	0.50 mM	1.00 mM	5.00 mM	10.00 mM	50.00 mM	0.00 mM	0.05 mM	0.10 mM	0.50 mM	1.00 mM	5.00 mM	10.00 mM	50.00 mM	0.00 mM	0.05 mM	0.10 mM	0.50 mM	1.00 mM	5.00 mM	10.00 mM	50.00 mM		Picloram	0.00 mM	0.05 mM	0.10 mM	0.50 mM	1.00 mM	5.00 mM
		5.497	5.448	6.173	7.65	5.666	3.436	2.764	2.14	2.215	1.447	4.245	5.459	7.738	7.111	3.08	2.071	2.584	2.429	2.359	2.647	2.543	2.035	2.012	2.134	2.914	2.942	2.992	3.668	3.286	2.119	1.449	1.208	6.184	6.318	6.276	6.096	6.095	4.488	2.71	1.167			5.497	5.448	6.173	7.65	5.666	3.436
		5.902	6.021	5.652	5.859	6.101	4.782	1.951	2.353	2.079	2.23	3.853	5.357	6.945	5.195	3.527	1.428	2.111	2.597	2.465	2.607	2.591	2.345	2.232	2.202	3.151	2.872	2.514	3.001	3.667	1.978	1.776	0.8	6.088	6.405	7.472	6.077	5.445	3.695	2.416	1.067			5.902	6.021	5.652	5.859	6.101	4.782
		4.573	5.25	6.814	6.124	6.586	4.56	2.304	1.937	1.641	1.98	3.595	6.778	6.917	6.353	2.824	1.718	2.458	2.732	2.134	2.315	2.659	2.733	2.337	2.076	3.415	2.945	3.035	3.317	3.664	2.891	1.849	0.961	7.053	6.15	6.951	6.186	5.186	5.399	2.569	1.38			4.573	5.25	6.814	6.124	6.586	4.56
		6.151	5.214	6.44	7.784	5.928	3.009	2.776	1.954	2.619	2.108	2.743	5.575	7.592	4.43	3.44	1.857	3.22	3.137	2.306	2.264	1.995	2.01	2.386	1.708	2.737	3.2	2.758	3.434	3.001	2.839	1.546	0.89	6.053	6.715	5.283	5.918	6.69	3.432	2.941	1.414			6.151	5.214	6.44	7.784	5.928	3.009
		4.595	4.992	7.295	6.343	6.059	3.134	2.07	1.978	2.362	1.989	3.646	6.803	7.763	5.161	3.017	2.119	2.286	2.642	2.534	2.277	1.945	1.918	2.621	1.663	2.8	2.302	2.656	3.322	3.397	2.413	1.331	1.021	5.736	5.627	6.661	7.09	6.728	4.208	2.109	1.297			4.595	4.992	7.295	6.343	6.059	3.134
		5.984	5.604	7.075	5.832	6.149	3.45	2.553	1.936	1.769	2.522	3.242	6.724	8.453	6.285	2.549	1.458	2.311	2.463	2.901	2.608	2.131	2.609	2.451	2.248	3.339	2.63	2.541	3.302	3.561	2.562	1.541	0.556	5.989	5.479	6.265	6.89	6.814	3.634	2.335	1.426			5.984	5.604	7.075	5.832	6.149	3.45
		5.736	5.219	7.984	8.365	7.135	3.105	2.689	2.549	2.505	2.029	3.665	6.368	8.524	6.389	2.659	2.033	2.125	2.503	2.334	2.722	2.185	2.057	2.02	2.028	3.081	2.76	2.921	3.007	3.92	2.872	1.894	1.054	7.052	5.969	6.969	6.293	6.314	4.411	2.673	1.793			5.736	5.219	7.984	8.365	7.135	3.105
		5.468	5.797	7.029	6.148	6.917	4.249	3.069	2.243	2.242	2.432	3.279	7.035	7.156	7.511	3.085	1.928	1.891	2.352	2.47	2.863	2.211	1.974	2.216	1.7	2.83	2.589	2.713	3.2	3.435	2.227	1.767	0.925	6.821	6.207	6.678	6.193	5.616	3.339	2.28	1.192			5.468	5.797	7.029	6.148	6.917	4.249
		6.127	5.554	5.689	4.882	6.827	2.935	3.073	2.3	1.985	3.145	3.12	5.967	7.304	6.295	2.159	1.37	2.378	2.369	2.813	2.334	2.649	2.47	2.397	1.569	2.287	3.098	2.896	3.809	3.123	2.19	1.637	0.353	6.848	5.709	6.452	7.6	6.792	4.546	3.092	1.253			6.127	5.554	5.689	4.882	6.827	2.935
		5.312	5.877	5.983	7.308	5.159	3.259	2.52	2.092	2.562	2.137	2.8	5.551	6.54	8.364	2.743	1.747	1.992	2.254	2.608	2.484	1.606	2.357	2.604	1.928	2.936	3.221	2.097	3.084	3.471	2.304	1.814	0.412	5.749	7.337	5.665	6.497	6.709	5.058	3.004	1.339			5.312	5.877	5.983	7.308	5.159	3.259
		4.687	5.429	5.983	7.397	6.784	3.358	2.705	2.122	1.963	2.494	3.864	7.228	6.855	5.894	2.961	2.053	2.384	2.324	2.497	2.529	2.178	2.848	2.235	1.543	2.957	2.577	2.607	3.162	3.146	2.033	1.849	0.507	5.712	5.937	6.272	6.645	5.432	4.427	2.033	1.007			4.687	5.429	5.983	7.397	6.784	3.358
		4.663	6.498	6.923	6.178	7.257	4.948	2.531	2.347	2.162	2.671	4.182	6.051	7.997	6.214	2.469	1.659	2.64	2.495	2.224	2.429	2.081	2.136	1.791	1.983	2.546	2.918	3.413	2.79	3.022	2.564	1.684	0.768	5.054	6.771	6.139	6.234	5.88	5.147	2.638	0.592			4.663	6.498	6.923	6.178	7.257	4.948
		5.582	6.147	5.842	6.186	6.51	4.361	2.672	2.155	1.919	2.379	4.278	6.962	7.606	4.068	3.572	2.02	2.455	2.254	2.224	2.624	2.55	2.655	1.909	2.039	3.089	3.674	2.469	2.885	3.079	2.47	1.349	0.626	6.382	5.399	5.838	6.193	5.69	3.217	2.463	1.653			5.582	6.147	5.842	6.186	6.51	4.361
		5.765	4.662	6.024	5.766	5.826	3.221	2.561	2.526	1.815	2.349	2.781	4.778	7.835	4.234	3.45	2.379	2.425	2.159	1.962	2.248	2.69	2.105	2.285	1.75	3.018	2.489	2.662	2.256	2.952	1.636	1.527	0.63	5.847	7.333	5.85	7.199	6.916	3.89	2.625	1.416			5.765	4.662	6.024	5.766	5.826	3.221
		5.719	6.328	6.173	7.047	6.19	3.441	2.802	2.386	1.591	2.306	3.497	4.846	7.708	6.03	3.192	2.012	2.514	2.419	2.395	2.607	2.796	2.405	1.992	2.155	3.58	3.084	3.306	2.855	3.642	2.207	1.794	0.626	6.3	6.633	5.832	6.278	7.927	4.068	2.417	1.143			5.719	6.328	6.173	7.047	6.19	3.441
		6.297	6.102	7.088	6.13	5.763	3.194	3.396	2.431	1.648	1.579	2.515	6.913	8.728	7.052	2.903	1.871	2.798	2.184	2.049	2.764	2.558	2.52	2.018	2.345	2.846	3.577	2.478	3.194	3.912	2.198	1.92	0.615	6.618	5.62	6.189	6.091	7.083	5.481	2.297	1.4			6.297	6.102	7.088	6.13	5.763	3.194
		5.742	5.028	6.45	7.415	6.259	3.134	2.794	2.334	2.488	2.271	3.722	6.789	7.474	5.37	3.486	2.06	2.596	2.185	2.429	2.796	2.671	2.712	2.198	1.817	2.397	3.533	3.284	3.031	2.949	2.345	1.958	0.673	5.177	5.757	6.314	6.203	6.032	4.126	2.543	1.679			5.742	5.028	6.45	7.415	6.259	3.134
		5.603	4.986	6.527	5.967	7.163	2.736	2.971	1.951	2.163	2.127	3.201	6.863	7.169	6.544	2.374	1.786	2.531	2.215	2.482	2.215	2.467	2.396	2.237	2.237	3.393	3.64	2.264	3.382	3.362	2.593	2.013	0.393	6.288	6.029	6.1	7.559	7.224	4.539	2.59	1.637			5.603	4.986	6.527	5.967	7.163	2.736
		5.611	4.76	5.666	6.557	5.413	3.167	2.346	2.037	2.4	2.153	2.842	6.82	6.545	4.653	3.08	1.776	2.14	2.204	2.645	3.389	2.25	2.081	1.69	1.99	3.385	2.541	3.194	3.247	4.187	2.159	1.501	0.548	5.091	6.295	6.975	6.296	6.651	4.651	2.374	1.436			5.611	4.76	5.666	6.557	5.413	3.167
		6.132	5.149	6.209	6.786	7.162	3.146	2.792	1.966	2.195	2.235	3.155	5.665	7.385	7.835	2.761	1.494	2.129	1.919	2.32	2.596	2.482	2.561	2.303	1.538	2.535	2.428	2.939	2.901	3.405	2.128	1.901	0.754	6.623	4.893	5.659	7.104	5.671	4.483	2.668	1.343			6.132	5.149	6.209	6.786	7.162	3.146
		5.562	5.09	6.156	6.144	6.462	3.011	2.19	1.776	2.269	1.592	4.132	6.034	8.409	5.205	2.483	1.834	2.592	2.421	2.576	2.483	1.898	2.179	2.129	2.608	3.378	3.347	3.413	3.049	3.231	2.183	1.887	0.743	6.048	7.031	6.296	7.04	6.262	4.26	2.635	1.391			5.562	5.09	6.156	6.144	6.462	3.011
		5.807	6.424	6.174	5.754	5.812	2.955	2.545	2.096	2.423	2.213	3.506	5.589	7.495	6.038	2.594	1.855	2.318	2.368	2.472	2.303	2.338	1.938	1.9	2.112	2.9	3.615	3.197	3.407	3.515	2.049	1.817	0.646	5.735	7.066	5.99	5.454	6.038	5.168	2.179	2.099			5.807	6.424	6.174	5.754	5.812	2.955
		6.072	5.769	6.224	6.936	5.526	2.67	2.292	2.152	1.64	2.006	3.037	5.006	7.339	7.09	3.531	1.674	2.003	2.441	2.325	2.243	2.55	2.313	2.655	1.584	3.018	3.398	3.417	3.666	3.749	2.672	1.966	0.674	6.205	5.708	6.87	5.803	5.401	3.94	2.466	1.799			6.072	5.769	6.224	6.936	5.526	2.67
		6.673	5.441	5.638	6.076	7.707	3.326	2.502	2.338	2.307	2.053	2.908	6.162	6.738	6.177	3.088	2.22	2.308	2.265	2.31	2.402	2.447	2.383	2.534	2.297	3.051	3.553	3.137	3.3	3.946	2.964	1.795	0.871	5.44	6.057	5.428	6.947	6.231	3.819	2.468	1.29			6.673	5.441	5.638	6.076	7.707	3.326
		5.96	5.692	5.665	7.061	5.516	3.556	2.429	2.08	2.532	2.326	3.345	5.962	7.234	7.419	3.359	1.778	2.418	1.778	2.412	2.149	2.565	2.232	2.744	2.3	3.835	2.91	3.327	3.137	3.525	2.522	1.508	1.035	5.195	4.999	5.87	5.639	6.422	3.626	2.313	1.803			5.96	5.692	5.665	7.061	5.516	3.556
		6.048	6.169	6.719	6.292	6.876	3.622	2.3	2.033	1.988	2.158	3.202	5.744	6.966	7.378	3.026	2.057	2.491	2.56	2.159	2.27	2.542	2.206	1.985	2.309	2.57	2.909	2.572	3.117	3.122	3.075	1.351	0.878	6.575	5.194	6.277	6.325	5.929	4.224	2.56	1.753			6.048	6.169	6.719	6.292	6.876	3.622
		5.755	6.48	6.636	5.973	5.408	3.752	2.911	2.158	1.488	2.392	3.666	6.23	7.42	5.526	3.102	2.229	2.642	2.537	2.407	2.555	2.55	2.677	2.09	2.369	2.484	3.008	2.687	2.835	3.018	2.684	1.703	0.733	6.649	5.546	6.125	7.242	6.164	5.496	2.473	1.543			5.755	6.48	6.636	5.973	5.408	3.752
		6.016	6.132	5.509	6.394	5.841	3.823	2.867	1.67	1.622	1.727	3.24	6.564	7.483	4.436	2.835	2.016	1.883	2.318	2.693	2.805	2.489	2.571	2.268	1.81	2.762	3.106	3.225	3.066	2.936	2.242	1.849	0.836	4.963	5.81	6.711	7.34	6.937	4.583	2.527	2.042			6.016	6.132	5.509	6.394	5.841	3.823
		5.376	4.853	6.137	6.905	7.022	3.429	2.509	2.158	2.16	2.005	3.051	4.786	7.571	4.852	3.296	1.745	2.382	2.316	2.493	2.007	2.237	2.482	2.489	1.704	3.517	3.848	3.215	2.913	2.92	2.595	1.714	1.12	6.613	6.67	6.669	6.387	7.098	4.539	2.499	1.988			5.376	4.853	6.137	6.905	7.022	3.429
		4.787	5.851	5.743	6.477	5.287	3.027	2.416	2.041	2.01	2.173	3.027	5.22	7.081	4.835	2.656	2.002	1.977	2.27	2.499	2.029	2.662	2.36	1.941	2.302	3.484	3.207	3.479	3.342	2.815	2.836	1.464	0.904	5.442	6.087	6.484	5.806	5.483	3.347	2.587	1.662			4.787	5.851	5.743	6.477	5.287	3.027
	Average	5.64007	5.59887	6.32067	6.52453	6.27703	3.45987	2.61	2.1413	2.09207	2.17427	3.37797	6.06097	7.46567	5.99813	2.9767	1.87497	2.36607	2.37033	2.41657	2.48547	2.38387	2.34227	2.2223	2.0016	3.00783	3.06403	2.9136	3.15597	3.36527	2.41833	1.70513	0.758667	6.051	6.0917	6.28533	6.4875	6.29533	4.30803	2.51613	1.4668		Average	5.64007	5.59887	6.32067	6.52453	6.27703	3.45987
	s.d.	0.530626	0.541955	0.592175	0.7405	0.687907	0.58285	0.315319	0.209003	0.328824	0.334892	0.476759	0.740687	0.561134	1.15024	0.382322	0.245465	0.289712	0.244886	0.206964	0.286054	0.283704	0.262175	0.267925	0.293961	0.384789	0.418285	0.37981	0.305434	0.362028	0.341417	0.20146	0.217687	0.612855	0.647684	0.501419	0.579038	0.66021	0.648677	0.237285	0.328865		s.d.	0.530626	0.541955	0.592175	0.7405	0.687907	0.58285
[truncated: 42 more columns]

## Sheet: Fig. 6
Source Data Fig. 6
Fig. 6a-hypocotyl length measurements (mm)
		Col-0								yuc2589								pif457								axr3-1								MIM156								rSPL9
	Picloram	0.00 mM	0.05 mM	0.10 mM	0.50 mM	1.00 mM	5.00 mM	10.00 mM	50.00 mM	0.00 mM	0.05 mM	0.10 mM	0.50 mM	1.00 mM	5.00 mM	10.00 mM	50.00 mM	0.00 mM	0.05 mM	0.10 mM	0.50 mM	1.00 mM	5.00 mM	10.00 mM	50.00 mM	0.00 mM	0.05 mM	0.10 mM	0.50 mM	1.00 mM	5.00 mM	10.00 mM	50.00 mM	0.00 mM	0.05 mM	0.10 mM	0.50 mM	1.00 mM	5.00 mM	10.00 mM	50.00 mM	0.00 mM	0.05 mM	0.10 mM	0.50 mM	1.00 mM	5.00 mM	10.00 mM	50.00 mM
		1.97	2.428	1.773	2.974	4.031	4.032	2.987	1.242	1.459	1.552	1.524	1.415	1.651	5.735	4.952	1.336	1.311	1.003	1.432	1.16	1.53	2.559	2.615	1.511	2.067	1.841	2.357	2.387	2.106	2.152	2.697	2.056	1.116	1.403	1.204	1.698	1.762	2.404	1.82	0.641	1.763	1.552	1.829	1.613	1.739	3.243	3.184	1.421
		1.889	1.878	2.047	2.374	4.049	5.189	2.951	1.757	1.088	1.202	1.226	1.641	2.139	5.226	4.316	1.853	0.995	1.557	1.214	1.157	1.608	2.589	3.164	1.267	2.241	1.891	2.481	2.22	2.099	2.124	2.142	1.957	1.239	1.255	1.51	1.218	1.869	2.328	2.234	0.7	1.727	1.726	1.804	1.775	1.925	2.754	2.985	1.109
		1.726	2.06	2.305	3.314	4.284	4.937	2.662	1.473	1.158	1.819	1.427	1.689	2.101	4.786	4.322	1.396	1.198	1.331	1.091	1.344	1.359	2.486	2.578	1.46	1.917	1.861	2.591	2.265	2.297	2.171	2.381	1.937	1.492	1.465	1.402	1.393	1.706	2.828	1.984	0.885	1.713	1.755	1.585	1.312	1.285	2.683	3.671	1.206
		1.928	2.14	1.796	2.59	4.571	3.814	3.521	1.768	1.433	1.412	1.432	1.585	1.704	4.743	4.612	1.792	0.984	1.219	1.219	1.043	1.571	2.474	2.312	1.396	2.396	2.452	2.073	1.847	1.92	2.246	2.25	2.338	1.643	1.002	1.224	1.8	1.391	2.458	1.897	0.97	1.665	1.757	1.493	1.829	1.536	3.16	3.341	1.154
		1.7	2	1.904	2.534	3.053	4.151	2.654	1.611	1.219	1.69	1.432	1.519	2.204	4.74	4.754	1.543	1.3	1.105	1.177	0.797	1.397	2.224	2.975	1.43	1.905	1.843	1.833	2.349	2.581	2.032	2.212	2.022	1.18	1.607	1.361	1.203	1.602	2.515	2.395	0.55	1.317	1.579	1.483	1.826	1.488	2.965	2.884	0.948
		1.775	2.14	2.069	3.563	2.557	4.542	2.984	1.63	1.167	2.296	1.673	1.524	1.897	5.529	4.54	1.771	1.043	1	1.232	1.062	1.343	2.427	2.299	1.341	2.133	2.523	2.409	2.039	1.887	2.338	2.264	2.051	1.036	1.503	1.255	1.536	1.147	2.445	2.23	0.446	1.53	1.513	1.444	1.693	1.407	2.957	2.981	1.018
		1.841	1.652	2.241	2.257	3.202	4.769	2.319	1.455	1.363	1.59	1.412	1.415	1.704	5.75	4.71	1.568	1.099	1.157	1.112	1.25	1.617	2.443	2.997	1.396	2.5	2.605	2.549	2.358	2.275	2.005	2.452	1.977	1.273	1.39	1.263	1.264	1.411	2.295	1.989	0.466	1.876	1.475	1.809	1.883	2.02	2.976	3.263	0.849
		1.93	2.055	1.902	2.169	3.899	4.509	3.654	1.584	1.268	2.099	1.622	1.371	2.097	5.336	3.748	1.554	1.316	1.38	1.164	1.127	1.3	2.614	2.926	1.406	2.506	2.037	2.395	2.282	2.391	1.968	2.203	2.312	1.271	1.092	1.116	1.293	1.337	2.226	2.231	0.501	1.449	1.158	1.852	1.839	1.458	3.097	3.046	0.904
		2.091	2.259	2.275	2.504	3.785	5.495	3.076	1.933	1.772	1.721	1.511	1.384	1.606	4.623	4.169	1.441	1.297	1.208	1.108	1.194	1.291	2.84	2.682	1.492	2.095	2.767	2.07	2.281	2.092	2.527	2.359	2.161	1.491	1.017	1.476	1.173	1.706	2.188	2.203	0.368	1.417	1.598	1.672	1.667	1.499	2.697	3.301	1.201
		1.382	1.953	2.012	3.095	2.939	4.943	3.853	1.584	1.202	1.433	1.268	1.388	1.369	5.464	3.507	1.072	1.3	1.234	1.12	1.202	1.261	2.76	1.847	1.364	1.993	1.664	1.631	2.138	2.314	1.535	2.182	2.083	1.323	1.136	1.157	1.429	1.628	2.173	1.978	0.645	1.414	1.562	1.545	1.786	1.62	2.675	3.317	1.217
		1.331	1.39	1.616	2.585	2.89	4.443	2.77	1.82	1.164	2.06	1.234	1.636	1.834	4.231	4.046	1.423	1.118	1.198	1.138	1.163	2.125	2.708	3.338	1.364	2.55	2.377	2.538	2.611	2.842	1.557	2.382	1.509	1.503	1.133	1.097	1.636	1.187	2.663	2.453	0.542	1.547	1.352	1.476	1.618	1.919	2.473	3.725	0.904
		1.464	1.928	1.656	3.033	3.536	4.69	4.31	1.738	1.022	1.585	1.267	1.856	1.524	5.208	4.212	1.673	1.294	1.257	1.361	0.932	1.3	2.574	2.751	1.431	1.807	2.332	1.95	2.109	2.061	1.975	2.436	1.899	1.361	1.197	1.242	1.454	1.597	2.067	2.354	0.554	1.632	1.288	1.756	1.503	1.458	2.718	3.685	1.201
		1.005	2.259	1.902	2.479	4.009	4.701	3.554	1.678	1.337	1.448	1.385	1.25	2.088	5.337	3.635	1.493	1.331	1.428	1.38	1.076	1.369	2.402	3.24	1.275	2.141	2.202	2.357	2.294	2.472	2.123	2.861	2.044	1.352	1.317	1.571	1.548	1.337	2.345	2.126	0.455	1.419	1.314	1.628	1.81	1.66	2.778	3.123	1.033
		1.339	2.481	1.857	2.407	3.188	3.956	2.547	1.389	1.219	1.69	1.729	1.426	1.554	5.602	2.554	1.454	1.121	1.138	1.337	1.285	1.913	2.617	2.299	1.339	1.951	1.627	2.665	2.181	2.118	2.453	2.534	2.116	1.282	1.282	1.191	1.371	1.024	2.344	2.255	0.38	1.909	1.813	1.699	1.616	1.779	2.574	2.806	1.119
		1.615	1.801	2.09	2.902	2.948	5.17	3.622	1.575	1.768	1.581	1.234	2.142	2.265	5.246	4.436	1.218	1.441	1.219	1.421	1.266	1.536	3.413	2.426	1.449	1.891	2.268	2.255	2.467	2.085	2.326	2.33	1.967	1.368	1.487	1.628	1.186	1.716	2.226	2.064	0.72	1.451	1.544	1.367	1.616	1.551	2.561	3.158	1.301
		1.466	2.042	1.698	2.816	2.304	4.612	3.874	1.792	1.705	1.726	1.25	1.108	2.355	6.128	4.74	1.368	1.192	1.21	1.554	1.264	1.606	2.544	2.593	1.259	2.073	2.242	2.475	1.388	2.355	2.382	2.39	2.021	1.449	1.233	1.141	1.218	1.724	2.191	1.883	0.38	1.405	1.357	1.35	1.624	1.752	2.353	2.82	0.956
		1.606	2.268	1.996	2.479	3.458	3.921	3.204	1.69	1.829	1.681	1.412	1.336	1.858	5.646	4.441	1.17	1.476	1.296	0.983	1.094	1.769	2.523	2.643	1.298	1.859	2.123	2.232	2.464	1.95	2.162	2.959	1.974	1.242	1.125	1.624	1.406	1.607	1.755	2.142	0.373	1.221	1.52	1.395	1.867	1.631	2.669	2.39	1.341
		1.523	1.891	1.716	2.35	2.897	5.272	3.521	1.493	2.263	1.542	1.377	1.301	2.41	5.762	5.656	1.281	1.311	1.581	1.156	1.18	1.432	2.47	2.237	1.14	2.466	1.948	2.359	1.998	2.237	2.204	2.102	2.181	1.209	1.082	1.714	1.353	1.772	2.307	1.852	0.406	1.401	1.239	1.568	1.764	1.637	2.574	2.763	0.948
		1.801	1.983	1.743	2.445	4.141	4.845	2.639	1.657	2.123	1.758	1.707	1.319	2.112	4.729	4.448	1.436	1.428	1.208	1.085	1.175	1.195	2.888	2.655	1.466	1.861	2.066	2.007	2.134	2.186	2.394	2.261	1.831	1.584	1.449	1.256	1.426	1.644	2.328	1.73	0.371	1.54	1.429	1.775	1.925	1.697	2.591	2.932	1.165
		1.623	1.446	1.962	2.282	3.391	4.79	3.307	1.237	1.659	1.567	1.412	1.555	1.439	5.203	3.771	1.462	1.331	1.043	1.293	1.241	1.616	2.619	2.3	1.547	1.901	2.263	2.323	2.407	2.36	2.397	2.284	2.109	1.656	1.333	1.548	1.503	1.501	2.131	2.111	0.332	1.617	1.267	1.301	1.97	1.679	2.574	2.231	0.979
		1.554	1.676	1.771	2.657	2.79	5.341	3.364	1.652	1.219	1.858	1.181	1.22	1.797	4.451	3.733	1.652	1.042	1.281	1.054	1.067	1.522	2.695	2.733	1.278	2.292	1.969	2.089	2.076	2.275	1.688	2.283	2.067	1.266	1.335	1.383	1.2	1.803	2.273	2.368	0.486	1.341	1.672	1.805	1.708	1.709	2.805	2.925	0.957
		1.901	2.367	1.697	2.352	4.187	4.531	3.147	1.567	1.486	1.924	1.49	1.276	1.527	5.453	2.911	1.747	1.042	1.311	1.036	1.326	1.437	2.546	2.936	1.248	2.232	1.966	2.172	2.155	2.234	2.042	2.216	1.935	1.677	1.239	1.74	1.302	1.718	2.385	2.31	0.602	1.621	1.65	1.473	1.675	1.385	2.793	3.531	1.227
		1.256	1.681	1.805	2.62	3.098	4.776	2.79	1.704	1.445	1.737	1.271	1.086	1.828	5.852	2.993	1.188	1.148	1.099	1.169	1.253	1.362	3.105	3.003	1.356	2.235	2.291	2.324	2.549	1.839	1.991	2.142	2.114	1.41	1.379	1.508	1.565	1.716	1.9	2.31	0.705	1.582	1.507	1.691	1.57	1.738	2.505	3.327	0.92
		1.937	1.951	1.68	2.896	3.707	4.897	2.859	1.991	1.339	1.202	1.159	1.258	2.454	5.606	3.868	1.575	0.897	1.139	1.264	1.181	1.431	3.064	3.172	1.577	1.777	2.133	2.114	2.236	2.237	1.853	1.995	2.314	1.706	1.261	1.286	1.56	1.51	1.945	2.395	0.572	1.724	1.39	1.733	1.756	1.401	2.719	3.308	1.03
		1.244	1.681	1.364	2.413	3.441	4.542	3.376	1.905	1.39	1.834	1.151	1.364	2.465	5.587	3.919	1.675	1.251	1.202	1.151	1.12	1.447	2.455	2.444	1.604	2.685	1.857	2.275	2.138	1.783	2.468	2.348	1.62	2.047	1.219	1.389	1.421	1.249	1.985	2.052	0.724	1.745	1.379	1.699	1.88	1.492	2.558	2.959	1.066
		1.508	1.861	1.566	2.335	2.828	4.847	3.232	1.753	1.363	1.578	1.411	1.147	1.656	5.813	4.426	1.449	1.262	1.214	1.169	1.238	1.656	2.543	2.084	1.808	2.167	2.08	1.973	2.367	2.644	2.415	2.346	2.31	1.493	1.452	1.418	2.048	1.38	2.387	2.172	0.518	1.552	1.447	1.714	1.751	1.688	2.07	3.152	1.075
		1.8	1.683	2.48	2.362	3.343	4.79	3.216	1.729	1.724	1.793	1.312	1.937	1.902	5.592	4.392	1.606	1.186	1.183	1.229	1.106	1.421	2.506	2.741	1.466	1.93	1.996	2.264	2.049	2.445	2.55	2.576	1.806	1.602	1.485	1.437	1.697	1.568	1.692	1.802	0.476	1.868	1.495	1.706	1.766	1.722	1.988	2.428	1.137
		1.889	1.735	1.886	2.328	3.897	5.31	3.225	1.314	1.625	1.508	1.115	1.416	1.895	5.167	4.478	1.879	1.251	1.177	1.04	1.451	1.406	2.619	2.687	1.584	2.412	2.236	1.903	2.236	2.439	2.042	1.995	1.794	1.608	1.362	1.639	1.74	1.575	2.124	2.005	0.42	1.56	1.533	1.783	1.985	1.494	2.181	3.069	1.193
		1.566	2.14	1.738	2.195	3.825	4.154	2.643	1.548	1.299	1.38	1.364	1.52	2.157	5.15	4.57	1.449	1.049	1.099	1.134	1.147	1.12	2.9	2.689	1.741	2.019	1.759	2.18	2.511	2.272	2.272	2.405	2.019	1.662	1.302	1.509	1.991	1.74	2.088	2.196	0.652	1.817	1.453	1.537	2.169	1.78	2.585	3.078	1.078
		1.581	2.003	1.832	2.223	3.853	5.198	3.517	1.471	1.251	1.557	1.469	1.585	1.961	5.893	4.932	1.635	1.081	1.16	0.935	1.247	1.465	3.311	2.418	1.687	1.76	2.561	2.235	2.5	2.411	2.642	2.247	2.444	1.689	1.579	1.2	1.607	1.75	2.043	2.284	0.341	1.791	1.517	1.557	1.905	1.357	2.668	2.69	1.143
	Average	1.64137	1.96107	1.8793	2.58443	3.47003	4.70557	3.17927	1.62467	1.4453	1.66077	1.3819	1.45563	1.91843	5.3196	4.19303	1.5053	1.20317	1.22123	1.19193	1.1716	1.48017	2.66393	2.65947	1.43267	2.1254	2.126	2.23597	2.23453	2.24023	2.1678	2.34113	2.03227	1.441	1.30403	1.38297	1.47463	1.5559	2.23463	2.1275	0.539367	1.58713	1.4947	1.61763	1.7567	1.61687	2.6648	3.0691	1.09333
	s.d.	0.259422	0.272412	0.239961	0.345286	0.567884	0.449239	0.456516	0.187926	0.299431	0.243009	0.163904	0.23856	0.310537	0.468997	0.651712	0.204233	0.146666	0.136332	0.140616	0.125063	0.207272	0.270423	0.355663	0.153112	0.257006	0.285581	0.2403	0.240433	0.240949	0.278319	0.219056	0.203943	0.219409	0.161915	0.186725	0.230966	0.215844	0.244582	0.198718	0.160274	0.18097	0.161502	0.159465	0.165829	0.17922	0.285693	0.362514	0.140656
	Relative hypocotyl length
		Col-0								yuc2589								pif457								axr3-1								MIM156								rSPL9
	Picloram	0.00 mM	0.05 mM	0.10 mM	0.50 mM	1.00 mM	5.00 mM	10.00 mM	50.00 mM	0.00 mM	0.05 mM	0.10 mM	0.50 mM	1.00 mM	5.00 mM	10.00 mM	50.00 mM	0.00 mM	0.05 mM	0.10 mM	0.50 mM	1.00 mM	5.00 mM	10.00 mM	50.00 mM	0.00 mM	0.05 mM	0.10 mM	0.50 mM	1.00 mM	5.00 mM	10.00 mM	50.00 mM	0.00 mM	0.05 mM	0.10 mM	0.50 mM	1.00 mM	5.00 mM	10.00 mM	50.00 mM	0.00 mM	0.05 mM	0.10 mM	0.50 mM	1.00 mM	5.00 mM	10.00 mM	50.00 mM
	Average	1	1.19433	1.145	1.575	2.11433	2.86733	1.93767	0.990333	1.00033	1.14867	0.956667	1.00667	1.32767	3.68133	2.901	1.04133	1.00133	1.01467	0.990333	0.973667	1.23	2.21467	2.21033	1.19067	1.00033	1.001	1.05167	1.051	1.05367	1.02	1.10133	0.956	0.999667	0.906333	0.959333	1.024	1.08	1.55167	1.476	0.374333	0.999333	0.942333	1.01933	1.10767	1.019	1.67833	1.93433	0.689333
	s.d.	0.157765	0.165648	0.147151	0.210594	0.346108	0.273646	0.279231	0.114123	0.207688	0.169049	0.113816	0.165411	0.214584	0.325012	0.450627	0.141731	0.121874	0.11322	0.116308	0.104897	0.172866	0.224603	0.29515	0.127223	0.120444	0.133581	0.112436	0.113574	0.112571	0.131411	0.102645	0.0968326	0.152055	0.112111	0.130435	0.160637	0.149089	0.170559	0.137078	0.110506	0.114589	0.101699	0.100856	0.103879	0.112383	0.180785	0.227864	0.0890925
Fig. 6c-hypocotyl length measurements (mm)
		Col-0		phyB-9		axr3-1		pif457		MIM156		rSPL9		hyl1-2		dcl1-24/hyl1-2			Relative response										Comparison of relative responses							Comparison of relative responses
		SD	SD+EODFR	SD	SD+EODFR	SD	SD+EODFR	SD	SD+EODFR	SD	SD+EODFR	SD	SD+EODFR	SD	SD+EODFR	SD	SD+EODFR			SD	SD+EODFR	Percentage Increase	Average	s.d.	Relative PI	Average	s.d.		Ordinary one-way ANOVA, Tukey’s HSD, n = 3 biological replicates							Ordinary one-way ANOVA, Tukey’s HSD, n = 3 biological replicates
		1.464	4.879	4.163	6.171	2.119	2.958	1.255	2.957	1.201	3.342	1.321	2.977	1.319	2.849	1.466	4.797		Col-0	1.3782	5.2498	2.80917	2.78687	0.0204068	1.00687	0.998878	0.00731425		Tukey's multiple comparisons test	Mean Diff.	95.00% CI of diff.	Below threshold?	Summary	Adjusted p Value		Uncorrected Fisher's LSD	Mean Diff.	95.00% CI of diff.	Below threshold?	Summary	Individual p value
		1.409	5.747	4.292	6.006	2.009	2.441	1.528	3.58	1.255	3.077	1.544	3.437	1.337	2.713	1.466	4.585			1.4015	5.3009	2.7823			0.997242				Col-0 vs. phyB-9	92	80.34 to 103.7	Yes	****	<0.0001		Col-0 vs. phyB-9	92	84.86 to 99.14	Yes	****	<0.0001
		1.385	5.812	4.556	5.522	2.121	2.691	1.347	3.218	1.276	3.118	1.751	3.668	1.509	2.716	1.347	4.457			1.4244	5.36875	2.76913			0.99252				Col-0 vs. axr3-1	94.67	83.01 to 106.3	Yes	****	<0.0001		Col-0 vs. axr3-1	94.67	87.53 to 101.8	Yes	****	<0.0001
		1.581	5.294	4.921	5.979	2.338	2.614	1.369	3.029	1.379	3.37	1.465	3.495	1.597	2.482	1.208	5.498		phyB-9	4.4181	5.5763	0.262149	0.229454	0.0288135	0.0939602	0.0822415	0.0103274		Col-0 vs. pif457	44.67	33.01 to 56.32	Yes	****	<0.0001		Col-0 vs. pif457	44.67	37.53 to 51.80	Yes	****	<0.0001
		1.361	5.253	4.019	5.38	2.783	2.543	1.198	3.565	1.328	3.304	1.605	3.361	1.339	2.384	1.466	5.218			4.8655	5.8764	0.207769			0.0744692				Col-0 vs. MIM156	48.67	37.01 to 60.32	Yes	****	<0.0001		Col-0 vs. MIM156	48.67	41.53 to 55.80	Yes	****	<0.0001
		1.473	4.809	4.213	5.426	2.346	2.642	1.214	2.469	1.543	3.575	1.428	3.804	1.186	2.919	1.337	4.523			5.28375	6.43795	0.218443			0.0782951				Col-0 vs. rSPL9	48.67	37.01 to 60.32	Yes	****	<0.0001		Col-0 vs. rSPL9	48.67	41.53 to 55.80	Yes	****	<0.0001
		1.294	5.001	4.363	5.548	2.76	2.618	1.101	3.437	1.105	3.459	1.457	3.676	1.414	2.999	1.391	5.122		axr3-1	2.3128	2.6007	0.124481	0.148296	0.0312416	0.0446169	0.0531528	0.0111977		Col-0 vs. hyl1-2	59.33	47.68 to 70.99	Yes	****	<0.0001		Col-0 vs. hyl1-2	59.33	52.20 to 66.47	Yes	****	<0.0001
		1.313	4.793	4.526	5.56	2.205	2.601	1.342	3.237	1.124	3.358	1.491	3.257	1.257	2.92	1.214	5.148			2.27845	2.59	0.136738			0.0490099				Col-0 vs. dcl1-24/hyl1-2	17.67	6.011 to 29.32	Yes	**	0.0016		Col-0 vs. dcl1-24/hyl1-2	17.67	10.53 to 24.80	Yes	****	<0.0001
		1.186	5.138	3.681	5.641	2.317	2.821	1.171	2.622	1.294	2.89	1.347	3.492	1.363	2.545	1.131	4.874			2.23825	2.64935	0.18367			0.0658316				phyB-9 vs. axr3-1	2.667	-8.989 to 14.32	No	ns	0.9912		phyB-9 vs. axr3-1	2.667	-4.470 to 9.803	No	n.s.	0.4399
		1.322	5.465	4.689	5.745	2.329	3.021	1.078	3.365	1.893	3.642	1.539	2.941	1.508	2.508	1.677	4.718		pif457	1.2675	3.2362	1.55321	1.53722	0.112152	0.556708	0.550976	0.0401979		phyB-9 vs. pif457	-47.33	-58.99 to -35.68	Yes	****	<0.0001		phyB-9 vs. pif457	-47.33	-54.47 to -40.20	Yes	****	<0.0001
		1.268	5.357	4.357	5.623	2.49	2.564	1.294	3.25	1.195	3.571	1.297	3.109	1.474	2.482	1.184	4.924			1.2635	3.3363	1.64052			0.588001				phyB-9 vs. MIM156	-43.33	-54.99 to -31.68	Yes	****	<0.0001		phyB-9 vs. MIM156	-43.33	-50.47 to -36.20	Yes	****	<0.0001
		1.464	5.873	4.375	5.207	1.788	2.647	1.293	3.481	1.171	3.684	1.369	3.319	1.328	2.767	1.375	4.905			1.3605	3.2896	1.41793			0.50822				phyB-9 vs. rSPL9	-43.33	-54.99 to -31.68	Yes	****	<0.0001		phyB-9 vs. rSPL9	-43.33	-50.47 to -36.20	Yes	****	<0.0001
		1.518	5.384	4.429	4.755	2.089	2.457	1.552	3.492	1.509	3.563	1.211	3.535	1.433	2.543	1.483	4.886		MIM156	1.28035	3.22885	1.52185	1.42305	0.0859578	0.545466	0.510055	0.0308093		phyB-9 vs. hyl1-2	-32.67	-44.32 to -21.01	Yes	****	<0.0001		phyB-9 vs. hyl1-2	-32.67	-39.80 to -25.53	Yes	****	<0.0001
		1.428	4.699	4.549	5.295	2.06	2.828	1.294	3.299	1.328	3.028	1.358	3.247	1.313	2.176	1.294	4.585			1.3153	3.13295	1.38193			0.495315				phyB-9 vs. dcl1-24/hyl1-2	-74.33	-85.99 to -62.68	Yes	****	<0.0001		phyB-9 vs. dcl1-24/hyl1-2	-74.33	-81.47 to -67.20	Yes	****	<0.0001
		1.198	4.598	4.618	5.324	2.225	2.417	1.066	3.353	0.873	3.173	1.411	3.454	1.195	2.621	1.39	5.21			1.3925	3.2938	1.36539			0.489386				axr3-1 vs. pif457	-50	-61.66 to -38.34	Yes	****	<0.0001		axr3-1 vs. pif457	-50	-57.14 to -42.86	Yes	****	<0.0001
		1.311	4.851	4.713	5.843	2.57	2.488	1.104	3.364	1.349	2.703	1.284	3.284	1.294	2.506	1.233	5.103		rSPL9	1.43655	3.3672	1.34395	1.42943	0.0741157	0.481702	0.51234	0.0265648		axr3-1 vs. MIM156	-46	-57.66 to -34.34	Yes	****	<0.0001		axr3-1 vs. MIM156	-46	-53.14 to -38.86	Yes	****	<0.0001
		1.456	5.345	4.559	5.562	2.533	2.5	1.385	3.247	0.964	3.174	1.405	3.069	1.339	2.604	1.339	4.861			1.41745	3.5093	1.47578			0.528955				axr3-1 vs. rSPL9	-46	-57.66 to -34.34	Yes	****	<0.0001		axr3-1 vs. rSPL9	-46	-53.14 to -38.86	Yes	****	<0.0001
		1.433	5.49	4.447	5.794	2.764	2.375	1.297	3.199	1.167	3.073	1.353	3.391	1.567	2.689	1.422	4.94			1.37135	3.38525	1.46855			0.526363				axr3-1 vs. hyl1-2	-35.33	-46.99 to -23.68	Yes	****	<0.0001		axr3-1 vs. hyl1-2	-35.33	-42.47 to -28.20	Yes	****	<0.0001
		1.449	5.82	4.091	5.442	2.139	2.5	1.286	3.019	1.439	3.056	1.533	3.358	1.552	2.85	1.234	4.812		hyl1-2	1.39275	2.6633	0.91226	1.13233	0.194406	0.326975	0.405854	0.0696797		axr3-1 vs. dcl1-24/hyl1-2	-77	-88.66 to -65.34	Yes	****	<0.0001		axr3-1 vs. dcl1-24/hyl1-2	-77	-84.14 to -69.86	Yes	****	<0.0001
		1.251	5.388	4.801	5.703	2.271	2.288	1.176	3.541	1.214	2.417	1.562	3.47	1.531	2.993	1.529	4.574			1.30915	2.8854	1.20403			0.43155				pif457 vs. MIM156	4	-7.655 to 15.66	No	ns	0.9241		pif457 vs. MIM156	4	-3.137 to 11.14	No	n.s.	0.2521
		1.336	5.545	4.539	5.629	2.306	2.823	1.396	2.911	1.124	2.795	1.3	3.399	1.388	2.724	1.407	4.981			1.36885	3.12195	1.28071			0.459036				pif457 vs. rSPL9	4	-7.655 to 15.66	No	ns	0.9241		pif457 vs. rSPL9	4	-3.137 to 11.14	No	n.s.	0.2521
		1.227	5.077	5.145	4.927	2.202	2.386	1.189	2.74	1.37	2.967	1.418	3.339	1.353	2.524	1.177	4.797		dcl1-24/hyl1-2	1.3593	4.7538	2.49724	2.29169	0.189417	0.895069	0.821395	0.0678914		pif457 vs. hyl1-2	14.67	3.011 to 26.32	Yes	**	0.0089		pif457 vs. hyl1-2	14.67	7.530 to 21.80	Yes	***	0.0005
		1.412	5.239	4.567	5.497	2.881	2.721	1.042	3.498	1.498	3.262	1.457	3.242	1.528	2.586	1.484	5.011			1.4792	4.8128	2.25365			0.80776				pif457 vs. dcl1-24/hyl1-2	-27	-38.66 to -15.34	Yes	****	<0.0001		pif457 vs. dcl1-24/hyl1-2	-27	-34.14 to -19.86	Yes	****	<0.0001
		1.208	5.098	4.026	6.083	2.502	2.308	1.445	3.544	1.403	3.528	1.52	3.43	1.078	2.345	1.337	4.968			1.56425	4.887	2.12418			0.761355				MIM156 vs. rSPL9	0	-11.66 to 11.66	No	ns	>0.9999		MIM156 vs. rSPL9	0	-7.137 to 7.137	No	n.s.	>0.9999
		1.38	5.453	4.441	5.661	2.39	2.391	1.207	3.097	1.21	2.637	1.376	3.182	1.294	2.76	1.509	4.937												MIM156 vs. hyl1-2	10.67	-0.9887 to 22.32	No	ns	0.0858		MIM156 vs. hyl1-2	10.67	3.530 to 17.80	Yes	**	0.006
		1.268	4.927	4.343	5.814	2.587	2.13	1.276	3.476	1.331	3.382	1.356	3.505	1.052	2.718	1.449	4.249												MIM156 vs. dcl1-24/hyl1-2	-31	-42.66 to -19.34	Yes	****	<0.0001		MIM156 vs. dcl1-24/hyl1-2	-31	-38.14 to -23.86	Yes	****	<0.0001
		1.474	4.835	4.753	5.845	2.08	2.32	1.052	2.875	1.638	2.882	1.306	3.39	1.251	2.957	1.382	4.624												rSPL9 vs. hyl1-2	10.67	-0.9887 to 22.32	No	ns	0.0858		rSPL9 vs. hyl1-2	10.67	3.530 to 17.80	Yes	**	0.006
		1.393	4.643	5.137	6.163	2.405	2.478	1.043	3.111	1.39	3.12	1.199	2.997	1.268	2.797	1.425	4.911												rSPL9 vs. dcl1-24/hyl1-2	-31	-42.66 to -19.34	Yes	****	<0.0001		rSPL9 vs. dcl1-24/hyl1-2	-31	-38.14 to -23.86	Yes	****	<0.0001
		1.448	5.308	4.665	5.23	2.189	2.291	1.201	3.241	1.291	2.938	1.266	3.265	1.104	2.463	1.121	4.642												hyl1-2 vs. dcl1-24/hyl1-2	-41.67	-53.32 to -30.01	Yes	****	<0.0001		hyl1-2 vs. dcl1-24/hyl1-2	-41.67	-48.80 to -34.53	Yes	****	<0.0001
		1.273	5.216	4.438	5.199	2.334	2.977	1.255	3.512	1.309	2.842	1.428	3.397	1.138	2.586	1.418	4.858
		1.267	5.486	4.318	5.921	1.62	2.758	1.119	3.553	1.213	3.164	1.615	3.666	1.395	2.677	1.865	4.648
		1.728	5.428	4.586	5.951	2.149	2.671	1.481	3.451	1.064	3.176	1.523	3.314	1.228	3.079	1.736	5.28
		1.406	5.968	6.025	5.774	2.233	2.547	1.533	3.51	1.565	2.887	1.418	3.637	1.144	3.172	1.604	4.838
		1.359	4.765	6.084	5.12	2.067	2.707	1.149	3.062	1.473	3.453	1.36	4.067	1.71	3.087	1.855	4.641
		1.348	5.484	5.453	6.077	2.179	2.73	1.079	3.184	1.531	3.166	1.541	3.455	1.759	2.811	1.273	4.993
		1.454	4.824	4.628	5.734	2.883	2.735	1.273	3.45	1.416	3.351	1.36	3.88	1.322	2.893	1.439	4.804
		1.517	6.153	5.363	6.603	2.204	2.625	1.379	3.221	1.121	3.12	1.365	3.811	1.306	3.371	1.604	5.039
		1.558	6.161	4.505	6.227	2.262	2.677	1.548	3.384	1.308	3.461	1.498	3.728	1.233	3.583	1.489	4.796
		1.316	5.173	4.712	7.078	2.116	2.87	1.224	3.959	1.053	2.858	1.671	3.654	1.332	3.21	1.406	5.385
		1.658	5.235	5.582	6.995	1.98	2.655	1.379	3.947	0.998	3.67	1.372	3.828	1.3	3.365	1.604	3.854
		1.264	6.405	4.523	6.352	2.36	2.767	1.586	3.622	1.395	3.328	1.159	3.186	1.418	3.503	1.432	4.917
		1.602	4.785	5.297	6.592	2.318	2.695	1.35	3.517	1.256	2.766	1.48	3.879	1.267	3.007	1.338	3.813
		1.189	5.523	5.213	5.746	2.373	3.227	1.221	2.898	1.434	3.392	1.156	3.565	1.207	3.417	1.647	5.223
		1.093	4.895	5.463	6.607	2.106	3.165	1.338	3.028	1.364	3.009	1.464	3.733	1.394	2.928	1.346	4.22
		1.372	4.851	4.959	6.789	1.847	2.523	1.357	3.167	1.64	2.689	1.289	3.744	1.307	3.412	1.602	4.552
		1.51	5.117	6.316	6.15	2.57	2.557	1.306	3.715	1.297	3.374	1.486	3.375	1.233	3.478	2.157	4.559
		1.565	5.137	5.903	6.415	2.128	2.913	1.416	3.341	1.545	3.128	1.603	3.928	1.292	3.259	1.356	4.376
		1.759	4.709	5.281	6.297	2.388	2.233	1.666	3.281	1.307	2.264	1.596	3.311	1.192	3.279	1.546	4.856
		1.379	5.896	5.026	5.484	2.444	2.67	1.186	3.033	1.272	2.954	1.337	3.546	1.316	3.537	1.361	4.442
		1.565	6.179	5.255	6.742	2.36	2.45	1.168	3.077	1.15	3.854	1.585	3.533	1.095	3.413	1.578	4.86
		1.489	5.978	6.206	6.219	2.274	2.662	1.281	3.729	1.515	3.806	1.261	3.32	1.621	2.785	1.518	5.19
		1.609	5.215	4.989	6.75	2.146	2.767	1.576	4.219	1.232	3.641	1.607	2.876	1.332	3.028	1.518	4.137
		1.359	5.868	5.516	6.221	2.268	2.566	1.635	2.894	1.228	3.348	1.203	3.352	1.256	3.027	1.594	5.202
		1.337	5.377	4.931	6.933	1.864	2.131	1.307	3.06	1.604	3.435	1.196	3.239	1.371	2.743	1.754	4.387
		1.517	5.203	3.854	6.396	2.382	2.116	1.437	2.991	1.361	3.966	1.057	3.179	1.45	3.276	1.594	4.386
		1.275	5.534	5.344	6.344	2.165	2.35	1.207	3.406	1.636	3.376	1.775	2.819	1.707	3.166	1.745	5.338
		1.376	4.73	5.245	7.097	2.107	2.77	1.4	3.222	1.333	3.252	1.261	3.234	1.421	2.928	1.479	5.43
		1.359	5.28	4.89	6.98	2.235	3.104	1.308	3.405	1.23	3.482	1.283	3.209	1.567	3.02	1.674	5.299
		1.719	4.846	5.834	5.875	2.146	2.801	1.316	3.041	1.52	3.412	1.325	3.323	1.447	2.823	1.572	4.818
		1.15	5.847	5.63	6.77	2.284	2.52	1.149	3.146	1.531	3.4	1.304	3.354	1.484	2.41	1.474	5.071
		Col-0		pif4-2		pif457		ago1-3		dcl1-20		se-1		hyl1-2		hyl1-2/pif4-2
		21 °C	27 °C	21 °C	27 °C	21 °C	27 °C	21 °C	27 °C	21 °C	27 °C	21 °C	27 °C	21 °C	27 °C	21 °C	27 °C
	Average	1.40137	5.30648	4.85578	5.96355	2.2765	2.61335	1.29717	3.28737	1.32938	3.21853	1.40845	3.42058	1.35692	2.89022	1.46758	4.81787
	s.d.	0.144614	0.443874	0.601563	0.568765	0.24837	0.244318	0.154991	0.316187	0.188578	0.34356	0.149464	0.267227	0.157412	0.341391	0.190982	0.360976

## Sheet: Sup Fig. 1
Source Data Supplementary Fig. 1
Supplementary Fig. 1a-hypocotyl length measurements (mm)
		Col-0		sSPL2		rSPL2		sSPL3		rSPL3		sSPL4		rSPL4		sSPL5		rSPL5		sSPL6		rSPL6		sSPL9		rSPL9		sSPL10		rSPL10		sSPL11		rSPL11		sSPL13		rSPL13		sSPL15		rSPL15			Relative response
		21 °C	27 °C	21 °C	27 °C	21 °C	27 °C	21 °C	27 °C	21 °C	27 °C	21 °C	27 °C	21 °C	27 °C	21 °C	27 °C	21 °C	27 °C	21 °C	27 °C	21 °C	27 °C	21 °C	27 °C	21 °C	27 °C	21 °C	27 °C	21 °C	27 °C	21 °C	27 °C	21 °C	27 °C	21 °C	27 °C	21 °C	27 °C	21 °C	27 °C	21 °C	27 °C			21 °C	27 °C	Percentage Increase	Average
		1.4297	4.5104	1.80307	5.54987	1.7468	4.54476	1.75959	5.69309	1.88235	5.99233	1.85678	5.00767	1.41688	4.93606	1.74169	5.29668	1.75703	6.90281	1.74169	6.95652	1.72123	6.95396	1.68286	6.34271	1.50639	3.1509	1.78005	6.64706	1.76215	5.80307	1.58056	6.13555	2.05115	7.32737	2.00767	7.97442	1.53197	5.2046	1.73146	6.64194	1.3099	5.8485		Col-0	1.69818	4.99085	1.93895	2.02128
		1.6906	3.5642	1.67008	5.05371	1.62148	5.05115	1.95652	5.03581	1.92327	5.91049	1.93606	4.68286	1.71355	4.85678	2.03836	6.14322	2.02813	5.63427	1.77749	5.28645	1.71867	7.13811	2.04092	5.9821	1.68286	2.41432	1.78517	5.30691	1.87468	6.31458	1.96931	7.09207	2.17903	6.79284	1.6445	6.95908	1.50128	5.34527	1.58824	5.68542	1.5062	6.0794			1.64041	4.95534	2.02079
		1.6029	4.9143	1.32225	6.33504	1.53453	5.50384	1.73913	5.42199	1.91816	6.41944	1.82097	5.13555	1.98977	5.61893	1.97442	5.17647	2.07161	7.62916	1.92583	6.07673	1.7289	5.63427	2.07161	5.88747	1.76471	3.14834	1.76471	6.38619	1.57289	6.95141	2.62404	6.3913	1.51151	6.82097	1.80307	6.36829	1.72379	5.20716	1.95908	5.13555	1.8298	5.3466			1.63056	5.06141	2.1041
		1.7719	5.1258	1.61125	5.04348	2.07673	5.1023	2.13299	5.39642	2.14322	5.51151	1.8491	4.93606	1.72634	4.88491	1.81074	5.65729	1.8977	4.95141	1.59591	5.75703	1.85422	6.3913	1.62148	5.96675	1.86701	3.40409	1.95908	6.08951	1.81586	5.82353	1.71611	6.57033	1.76726	7.40409	1.92327	7.31202	1.6266	5.82609	2.00767	5.72123	1.7189	5.7318		sSPL2	1.82609	5.63555	2.08613	1.99072
		1.4829	4.2166	1.6087	5.22251	1.96931	4.9156	1.84143	5.03325	1.73402	5.86701	2.05882	6.72379	1.2711	6.44757	1.70332	5.69565	1.74169	5.04348	1.69821	6.1688	2.03069	7.02046	1.53708	5.76471	1.51918	2.43478	1.86445	6.92583	1.47315	5.47059	1.85166	5.83376	1.8977	7.26598	1.96675	6.68286	1.65985	6.23274	1.94373	5.8312	1.7276	5.5306			1.98156	5.79508	1.9245
		1.6494	4.9046	1.70077	5.36317	1.78261	5.1688	1.57801	4.94885	1.81074	4.65985	2.20972	4.64962	1.51918	5.98465	2.12276	6.44246	2.26343	6.9335	1.93095	5.97442	1.8977	5.49872	2.01535	5.69821	1.28645	3.04859	1.8491	6.34783	1.6087	6.07417	2.22251	6.69821	1.85422	7.18926	2.09974	6.44246	1.73657	5.03836	1.98465	4.86189	1.9129	5.3648			1.95119	5.77852	1.96154
		1.5631	5.4508	1.41688	5.94373	1.83887	4.54476	2.17903	5.95652	1.91049	4.95652	1.53197	5.68798	1.58312	5.69821	1.83887	4.90026	2.0844	6.95908	1.76215	5.94885	1.80307	6.17903	1.91304	5.42199	1.75959	3.58568	1.72123	6.0179	1.69821	6.4757	1.95908	6.10486	2.17136	6.88235	1.99744	6.9156	1.78772	4.90026	2.05627	5.6445	1.7242	7.0232		rSPL2	1.73924	4.89003	1.81159	1.72596
		1.9314	4.5968	1.87468	5.38875	1.59335	4.68031	2.23018	5.70588	2.37596	6.50384	1.74425	5.85166	1.58056	5.30435	2.07161	5.5243	1.79795	6.58568	1.97187	6.16113	2.16624	5.69565	1.92072	6.3734	1.77238	2.73913	2.00256	6.8133	1.57033	7.01023	2.02813	7.81074	1.94118	7.58568	1.82864	6.77749	1.53964	5.76215	2.37084	6.23529	1.5611	5.1575			1.70087	4.57641	1.69062
		1.939	4.4994	1.52685	5.65985	1.64194	5.28645	2.08696	5.5243	2.13299	5.07673	1.55499	5.80818	1.82609	4.93862	2.23274	5.20972	2.21739	6.52685	1.76726	6.23274	2.16368	5.67775	1.6087	6.10742	1.58312	2.94629	1.50128	6.31969	1.78261	5.21483	2.14066	5.86189	2.1202	6.31202	1.60102	5.70332	1.50128	5.45524	2.09974	5.39386	1.799	4.9204			1.71897	4.59938	1.67566
		2.0257	5.147	2.06905	5.40409	1.78772	4.65729	2.04348	5.63939	2.21228	6.09463	1.78517	4.96931	1.80051	5.77494	1.69565	6.17136	1.79284	6.51918	1.7289	6.1688	1.75959	7.0844	1.8798	6.68286	1.71867	3.40665	1.92072	5.86701	1.47059	6.49872	1.77749	6.68542	1.70844	6.99744	1.92327	7.04859	1.70588	5.17136	1.92839	7.02813	1.7328	5.0438		sSPL3	1.91954	5.25288	1.73652	1.73091
		1.859	5.7324	2.31458	5.20205	1.23274	4.83376	1.59591	5.17903	2.00767	6.17136	2.32225	6.24552	1.87468	6.27877	1.98721	6.06394	1.79795	5.89003	1.94118	5.49872	1.94118	6.01535	1.78772	5.40921	1.6445	2.76471	1.73402	6.86957	1.80307	6.40409	1.75959	6.1688	1.9335	6.46803	2.06394	6.3376	1.56522	5.78517	2.15601	6.12788	1.8161	5.5873			1.93958	5.31522	1.7404
		1.7741	4.5595	1.90026	6.04604	1.97698	4.09719	2.08696	4.71355	2.18159	5.53964	2.18926	5.32481	1.96931	5.37596	2.06138	5.289	1.71867	6.11253	1.81074	6.85422	1.92839	5.81586	1.80818	5.06905	1.63939	3.05115	2.07673	5.73402	1.68798	7.1688	1.92583	5.95652	1.80307	7.7468	1.60358	6.91816	1.68798	5.32481	2.15857	6.45269	1.608	5.3392			1.93634	5.25871	1.7158
		1.6173	4.5297	1.71355	5.98977	1.65729	5.41944	1.71867	4.52685	1.50384	4.72123	2.23785	6.48338	1.66752	4.78772	1.95396	5.78005	1.92583	5.29923	1.97698	6.07673	1.88491	5.30691	2.27621	5.78261	1.56522	2.96675	2.13043	6.88491	1.7468	5.16624	2.18159	5.40153	1.87212	6.90026	1.85678	5.85678	1.7954	6.82353	1.82864	5.19693	1.7183	5.0509		rSPL3	2.07214	5.4708	1.64016	1.62004
		1.8139	5.7229	2.12532	6.01535	1.6266	4.78261	1.97442	4.16113	2.30691	5.08696	1.64706	4.94373	1.73913	5.06905	1.88491	5.4757	2.43223	5.48082	1.90793	5.37084	1.95141	4.85166	2.1202	4.72123	1.47315	2.31202	2.03581	6.76726	1.8491	5.1509	1.94118	5.95141	1.84399	7.5243	1.72123	6.3913	1.55499	4.81586	1.9156	5.67008	1.6377	4.7163			1.98934	5.27142	1.64983
		1.4365	5.0667	1.97954	5.09463	1.56777	4.50639	1.22251	5.18159	2.36829	5.71611	2.10742	6.48593	1.70077	5.51918	1.8798	5.47826	1.7954	5.67263	1.54731	5.2532	2.35038	5.55243	1.68286	5.56266	1.64962	3.23785	1.82353	6.14834	1.58056	5.4578	1.8312	5.42967	1.82353	7.47059	2.00256	5.70077	1.82353	4.92839	2.21995	5.42967	1.9391	5.2895			1.9297	4.95956	1.57011
		1.744	4.5022	2.03069	6.05371	1.6624	5.20716	2	6.86189	2.68798	5.63427	1.92327	5.94118	1.97442	5.80051	2.09719	4.8491	2.20972	5.02046	2.42199	7.07417	1.94373	6.49361	1.88747	5.86445	1.54731	3.11765	2	5.97442	1.86189	6.31714	1.91816	6.94629	2.31458	7.75959	2.08951	6.49616	1.63171	4.67263	2.07161	4.99744	1.7218	5.0557		sSPL4	1.91443	5.66613	1.9597	1.90161
		1.5957	6.7691	1.8133	6.11765	1.80307	5.1867	1.99233	4.289	2.15857	4.64194	1.63939	6.711	1.94885	5.07673	1.97954	5.2046	2.12276	5.76215	1.95908	6.69309	1.87212	5.30946	1.76726	4.67775	1.60614	3.07673	2.11509	5.66496	1.63427	5.95141	1.96931	6.17903	2.18159	7.78772	2.10486	7.4757	1.55499	6.04604	1.86701	6.02813	1.5996	5.1041			1.93638	5.50543	1.84316
		1.479	5.459	2.26854	6.13043	1.8491	5.31202	1.78517	5.58056	2.21995	5.32992	1.67519	5.84143	1.68542	4.8798	1.66752	5.96675	1.83376	5.40153	1.92583	6.16113	1.70077	6.13299	1.8977	5.93606	1.65729	2.65729	2.1023	5.8491	1.69309	4.75959	2.19437	6.11509	2.19693	7.77494	2.05627	5.47315	1.50128	5.14066	2.05627	5.65985	1.7783	5.0125			1.91001	5.5428	1.90197
		1.819	4.3446	1.87468	5.80818	1.73913	4.59847	2.03836	5.03325	2.2532	5.24297	1.83376	5.91049	1.7954	5.33248	1.51151	6.62148	1.58312	5.80307	1.7468	5.51918	1.92583	6.48338	1.92072	5.2711	1.40409	2.93606	1.67263	6.27621	1.59335	5.2532	1.96419	6.93606	2.18159	6.57801	1.86701	6.3913	1.83632	5.27877	1.92072	5.95652	1.6737	4.4089		rSPL4	1.7402	5.38928	2.09694	2.01871
		2.1163	5.1528	1.70077	6.12788	1.73402	5.01535	2.33504	4.76471	2.2532	5.42711	2.1867	6.38107	1.86701	4.72123	1.88235	6.53708	1.53964	6.07161	1.76215	5.72123	1.97698	5.31969	2.12788	7.11765	1.69821	2.7954	2.01023	6.73402	1.62404	5.99744	1.90281	4.64962	1.69309	6.07417	1.91816	8.32481	1.98721	5.43478	1.99488	5.67519	1.8314	5.7643			1.96249	5.58035	1.84351
		1.5837	5.8468	2.04604	5.45524	2.07928	3.9821	1.59079	5.45524	1.48338	4.42711	1.85166	5.39386	1.83887	6.11765	1.96164	5.80818	1.70332	5.24041	1.65985	5.63683	1.98977	5.73913	1.67519	5.70844	2.01279	2.44757	2.06905	5.49105	2.08696	7.29923	1.80563	5.35038	2.21228	7.4399	1.74936	6.20205	1.4399	6.39386	1.86957	5.86189	1.5647	4.8275			1.7939	5.58922	2.11568
		1.5615	4.5477	1.63427	5.7468	1.73402	6.0179	1.85422	4.97187	2.40921	5.28133	1.78772	6.05371	1.69054	5.89258	1.87724	4.59335	1.7468	5.89003	1.83632	5.84143	1.89514	5.36061	2.00256	5.28389	1.57289	3.17391	1.98465	6.26087	1.67775	6.59591	2.29668	6.86957	1.711	7.7954	1.68031	7.34527	1.30179	5.98465	1.80307	6.12532	1.6661	5.6255		sSPL5	1.8945	5.64237	1.97829	1.81434
		1.67	5.0612	2.1023	5.11509	1.51151	4.3734	2.19182	5.67008	1.94118	6.13299	2.08951	5.40921	1.56522	5.02302	1.53964	5.88491	1.77238	5.71355	1.711	5.36317	1.70844	5.30435	1.59335	6.03069	1.72123	3.00512	1.8491	6.3555	1.8312	5.90793	1.8977	5.97698	1.68542	7.00512	2.21995	7.09463	1.41176	6.19437	2.0844	4.29412	1.7249	5.189			1.95599	5.52131	1.82277
		1.5996	5.5558	1.71867	5.38619	1.97442	4.57289	2.13555	5.32481	1.91304	4.95396	2.10742	5.40921	2.02046	5.02302	1.95396	5.64706	2.27877	7.48338	1.80563	6.08696	1.40921	5.37596	1.7954	6.17136	1.86445	2.61893	1.80563	6.11765	1.61381	5.86957	2.05115	6.86445	2.02813	6.58312	1.89258	6.70077	1.83632	5.4399	2.13811	5.43478	2.0112	6.1064			2.01991	5.33653	1.64196
		1.5966	4.326	2.12276	6.09207	1.73657	4.1023	1.73146	6.74425	1.7468	5.88235	2.27877	5.83887	1.79028	5.35806	2.02558	5.67519	1.80051	5.94629	1.6266	6.71355	2.23785	6.14066	1.9821	3.71355	1.68286	3.61637	2.0179	5.95908	1.58312	6.08184	2.34527	6.99233	2.02558	7.53197	2.07161	6.46803	1.47059	5.21995	2.05882	6.2711	1.6039	4.4865		rSPL5	1.92136	6.02195	2.13422	2.07858
		1.8243	5.1114	2.22762	5.82097	1.60614	4.93095	1.68798	4.83632	1.63939	5.47059	1.89258	5.35806	1.97698	5.58056	1.61893	5.48849	1.8312	6.25831	2.19949	6.10742	1.96931	5.81586	2.01279	5.97698	1.75959	3.05115	2.03581	7.25064	1.69565	6.02302	1.67519	6.15601	2.08696	7.14066	1.89514	6.85422	1.50639	5.50128	2.12532	6.07417	1.6841	5.506			1.91155	5.78453	2.02609
		1.5488	5.0088	1.7954	6.24297	2.0665	4.34271	1.62404	5.31458	1.91049	4.70332	1.81586	6.13043	1.90026	5.40921	2.10997	5.87724	2.30435	6.85934	1.68798	6.75448	2.1509	6.67775	1.86957	5.8977	1.58312	2.60614	2.2532	6.49105	1.73657	6.16113	2.0844	6.05627	1.78261	6.39898	1.8798	6.71355	1.87724	5.4399	1.89514	5.90281	2.0083	4.3816			1.88556	5.79891	2.07543
		1.7082	5.7854	1.90537	5.42967	1.60102	4.74169	2.57801	4.24297	2.3376	5.92327	1.69309	6.40409	1.84143	5.61125	2.07928	5.43478	1.95908	5.91816	1.4757	6.10997	1.97442	6.49616	1.97187	5.83376	1.58312	2.69309	1.95141	6.45524	1.64194	5.26343	1.97187	7.16624	2.0665	6.51918	1.73657	7.5243	1.67519	4.09207	2.1509	5.06394	1.6019	5.2247		sSPL6	1.82971	5.9951	2.27653	2.32399
		1.8841	4.214	1.94885	5.8491	1.78005	5.55754	1.64706	6.50639	1.80307	4.70844	2.30435	5.17903	2.07161	6.42455	1.87724	5.52174	1.81841	5.24041	1.84655	6.77238	2.15345	6.67008	1.9335	5.64706	1.74936	2.95908	2.33504	5.8977	1.49616	5.98721	1.75703	5.67775	1.61381	7.82609	1.84655	6.94885	2.07161	6.23785	2.10997	5.01279	1.818	5.3119			1.76215	6.20482	2.52117
		1.756	5.6975	1.93095	5.04092	1.58312	4.1202	1.76982	4.96164	1.80051	4.80818	1.99744	5.06905	1.97954	5.55754	2.00767	5.70332	1.74425	5.34015	1.56522	5.94373	1.64706	5.22251	2.07417	5.6266	1.6266	2.21483	2.24297	6.93862	1.59335	6.22251	2.11509	6.23018	2.1023	6.82609	1.79795	6.18926	1.40921	4.98465	1.69565	5.44501	1.7643	5.5945			1.87462	5.95052	2.17426
		1.8647	4.432	1.84143	6.33248	1.82864	4.86701	1.63683	5.73657	1.89258	5.12276	1.80818	6.08184	1.71611	5.37596	1.70332	5.38363	2.11509	5.49105	1.7468	5.17136	1.64706	5.63939	2.35038	5.54476	2.10486	2.85934	1.80307	6.24297	1.85166	5.98721	1.94629	5.53964	1.93095	5.92839	1.73657	7.37852	1.78517	5.13299	1.97698	6.09463	1.4356	6.2894		rSPL6	1.88843	5.93063	2.14051	2.20201
		1.5741	3.5243	1.78005	5.32481	1.79284	4.43223	1.84655	4.20972	2.26087	4.97442	2.05627	5.0665	1.79795	5.98721	2.04092	5.27877	1.64706	5.90281	2.13811	6.55499	1.70844	5.48593	2.34271	5.59847	1.77494	2.42455	1.78005	5.87468	1.93095	6.86189	1.77749	6.07161	2.35294	8.0179	1.84655	6.41688	1.55499	5.18159	2.13811	5.04859	1.8425	6.1933			1.91251	6.16411	2.22305
		1.8401	5.3673	2.17903	6.42967	1.67519	5.0844	1.83887	4.11253	2.14066	5.74169	1.71355	4.15857	1.73402	5.85678	1.8133	5.38619	1.94118	5.28389	1.45013	5.75959	1.89514	5.76982	1.97187	6.10997	1.59335	2.9335	1.98465	5.97442	1.89003	6.36829	1.8133	5.95908	2.26854	6.68031	1.52685	6.56777	1.34015	4.74169	2.17136	5.0844	1.8545	5.7138			1.88733	6.11963	2.24248
		1.5768	4.5869	1.85934	6.03836	1.74425	4.32481	1.98977	5.67519	2.13043	5.58312	1.47059	5.42199	2.11765	5.39642	1.9335	5.51918	1.78772	6.2046	1.91049	6.3734	2.02046	6.41432	1.88491	6.17647	1.47826	3.59335	1.62148	5.23785	1.58312	5.52174	2.08951	5.7468	1.86445	7.34271	1.8133	7.64706	1.75959	5.28133	1.98721	6.21228	1.8459	5.7495		sSPL9	1.85976	5.78474	2.11047	1.98783
		1.5687	5.2518	1.97698	6.07161	1.31969	5.63171	2.09719	4.90793	2.01023	5.54731	2.08184	5.66752	1.87468	6.09207	1.89003	5.47059	1.73402	6.75192	1.82097	6.43734	1.7468	5.65729	1.97954	6.55499	1.67263	2.8312	1.8977	4.75448	1.87724	6.38363	2.19949	6.48849	1.84143	7.24041	1.95908	8.71611	1.32737	5.1688	1.69309	5.49616	1.5602	5.603			1.96281	5.58813	1.84701
		1.6081	4.6596	2	5.56777	1.96931	5.48849	1.82864	4.33504	1.64706	5.78517	1.91304	5.08951	1.93862	5.4757	1.91304	5.96419	2.05627	6.37084	1.82353	6.46547	2.26343	6.2532	2.04348	5.00767	1.59591	3.81586	2.04092	6.30946	1.6266	6.2046	1.97698	6.57289	2.289	7.26854	1.77494	7.78261	1.50895	5.92583	2.16113	5.90793	1.7482	5.9298			1.97128	5.92567	2.006
		1.5775	5.4763	1.85934	4.4757	1.31969	4.65473	1.6445	5.87724	1.88235	7.29923	1.94118	5.6445	1.94373	6.76982	2.2532	4.20972	1.63171	6.50895	1.78517	6.71867	1.98721	6.70844	1.68798	5.1202	1.57801	2.87212	1.9335	6.35038	1.80051	6.83887	1.63427	5.06905	2.09463	7.68286	1.87212	8.51151	1.65217	6.26598	2.02558	5.13299	1.7285	5.8117		rSPL9	1.64653	2.935	0.782538	0.824985
		1.4532	5.0626	2.2046	4.02813	1.46036	5.20716	1.80818	4.96419	1.92327	4.35294	2.04092	5.87468	1.90281	5.01535	2.04604	6.11253	1.78517	5.58568	1.65473	6.09719	1.65729	6.23785	1.73913	5.48593	1.75192	3.6445	1.89003	6.46803	1.72379	6.99744	2.06905	6.63171	2.11765	7.46803	1.62404	6.94885	1.49616	5.76471	1.8133	5.36317	1.5089	5.4597			1.65654	3.00703	0.815246
		1.425	5.6952	1.73402	6.01535	1.67519	4.63171	1.8798	4.6624	2.57033	5.04604	2.12532	5.12532	2.05371	5.13555	2.29156	6.13299	1.60102	5.70588	1.61125	6.39386	2.1023	5.73402	1.74425	4.80563	1.72634	3.40409	2.49361	7.06905	1.89514	5.94373	2.10486	5.54987	1.8312	6.14322	1.97187	6.99488	1.47315	5.90281	2.04092	4.82097	1.7589	6.0356			1.59402	2.99225	0.877172
		1.6438	4.6677	2.1023	6.26854	1.76471	3.70844	2.33248	4.73657	1.98721	4.86189	2.15345	5.82864	2.05882	5.27877	1.99744	5.68542	2.13299	5.31969	1.73402	5.96675	1.88235	5.68286	1.99488	5.67519	1.45269	3.22251	1.79028	4.3734	1.62148	6.25831	2.17136	6.17391	1.79028	6.30946	2.24552	7.12276	1.36573	6.05882	1.66496	6.20205	1.782	5.9947		sSPL10	1.89823	6.24371	2.28923	2.12109
		1.3975	4.6869	1.70077	5.40665	1.51151	4.26854	2.49361	5.54731	1.82864	5.40921	1.90793	5.1509	1.92072	5.55754	1.95652	5.41944	2.00256	5.39642	1.86445	4.82609	1.72379	6.48593	1.80051	5.67263	1.57801	2.85678	1.99233	7.04859	1.76726	6.76726	2.13811	6.4399	1.85934	7.17647	2.09719	6.58824	1.51407	5.96675	2.32481	5.8798	1.7969	4.463			2.06948	6.1688	1.98084
		1.6256	4.6202	1.79028	6.61637	2.34271	4.77238	1.8133	6.07673	1.84655	5.95141	2.25064	5.58056	1.8491	5.45269	1.7289	5.61637	1.96419	5.39386	1.75448	6.38363	1.89003	5.86701	1.77494	5.9156	1.73657	3.25831	2.13555	6.24552	1.87212	6.08696	2.18926	6.13043	1.55754	7.53197	1.60614	6.30179	1.66752	5.87468	1.85166	6.22506	1.6805	5.6094			1.97984	6.12404	2.0932
		1.5114	4.9935	1.83632	6.07417	1.9156	4.17391	2.28389	5.96675	2.11253	4.12788	1.66496	5.21995	2.12788	5.64706	1.94885	6.27621	2.37084	6.18414	1.60102	6.02558	1.85934	6.57545	1.93095	6.36061	1.57801	3.18159	1.98465	5.30691	1.46803	5.59847	2.05882	5.72634	2.06138	7.42967	1.77749	6.68286	1.68542	5.67519	2.02046	5.18414	1.7053	5.9696		rSPL10	1.70471	6.039	2.54254	2.47462
		1.5963	5.277	2.34527	6.03581	1.59335	4.11253	1.95396	5.89514	1.82353	5.07161	1.67519	5.68798	2.0665	4.51151	1.74425	5.43223	1.94118	5.34527	1.94885	6.53964	1.86445	5.79795	1.8312	5.289	1.47059	2.6624	1.85166	5.29668	1.87724	4.60102	2.00512	6.73402	1.72123	6.61381	1.72379	6.19693	1.57033	5.10997	1.84655	5.56522	1.6758	6.0873			1.74776	6.10102	2.49076
		1.6492	5.5533	2.0844	5.48338	1.82097	4.80051	2.27621	5.02046	1.74936	4.63171	1.7468	6.12276	1.86957	6.22762	1.99744	6.53453	2.38619	5.47059	1.6624	6.63171	1.8491	6.38363	2.09207	5.02558	1.53708	3.27621	1.66752	5.95396	2.03836	6.29156	2.03581	6.06394	1.62916	7.29668	1.88747	7.3376	1.49872	6.08696	1.90281	5.26087	2.163	5.7442			1.75271	5.94262	2.39054
		1.6296	5.5429	1.97698	6.54987	1.54987	3.68286	1.94118	5.56777	2.34271	5.67263	1.8798	5.69309	2.1023	5.67008	1.91049	4.85934	1.76726	5.82097	1.73657	6.4757	2.02046	6.25831	1.75959	5.9156	1.59335	2.46036	3.64194	6.86189	1.77238	5.59847	1.86957	5.92327	1.76982	6.93862	1.61125	6.42711	1.61125	6.33504	2.27621	6.40921	1.7297	7.8085		sSPL11	1.97954	6.24915	2.15687	2.06624
		1.8088	4.8542	1.86189	6.23018	1.40409	3.51662	1.73913	6.23785	1.80051	4.75703	2.23529	5.3555	2.32992	5.46036	2.0179	4.11765	1.86189	5	1.77749	5.67263	1.75448	6.79284	2.12788	5.31714	1.63683	2.81074	1.67775	7.08696	1.80563	5.29156	1.76471	5.69309	1.85678	7.48593	1.76726	7.17136	1.53964	6.93862	2.00512	5.43734	1.6741	5.682			1.98956	6.10518	2.06861
		1.7015	4.5333	2.49361	5.65729	1.75959	4.68031	2.10742	5.42967	2.55754	5.08184	1.82609	5.38107	2.13555	5.07673	2.03836	5.41176	1.69309	5.52941	1.86957	6.02046	1.89514	7.17136	2.20716	5.84399	1.91304	2.92072	2.6445	6.60358	1.79795	7.0844	1.95652	5.73146	2.11509	5.88491	1.8798	6.86445	1.32992	6.56777	1.82097	5.77494	1.4042	5.4489			2.11658	6.29306	1.97323
		1.6409	5.043	1.6624	5.50128	1.82353	5.36317	1.83376	5.54476	2.01023	4.38363	1.74936	5.85422	1.89258	5.10997	1.98721	5.5243	1.85422	5.97187	1.63427	5.85422	2.01535	6.74425	1.6624	4.85678	1.77238	2.95396	1.94885	4.94885	1.82864	5.21995	1.86189	6.53708	1.69309	6.61125	1.90793	6.9821	1.39898	5.7468	2.31969	5.34783	1.4175	6.4186		rSPL11	1.94512	7.14525	2.67342	2.62689
		1.4552	4.9038	2.00256	5.17647	1.75703	5.70332	1.7954	4.18159	2.51407	5.71867	1.87468	5.8977	1.79284	5.92072	2.00256	5.54987	1.72634	6.09207	2.00767	6.22251	1.6266	6.06138	2.0844	5.58824	1.81586	3.24041	1.95396	5.79284	1.76215	5.61637	2.0844	6.66752	2.05371	7.32481	1.75959	6.2711	1.54731	5.71611	2.16368	5.49361	1.8295	5.6104			1.94288	7.02845	2.61754
		1.4196	6.108	2.1867	5.74936	1.63939	4.65217	2.04604	4.27877	1.6445	5.40665	1.85166	5.80307	1.92327	5.29923	2.03325	6.03069	1.79284	7.75448	2.01535	6.06905	2.25064	6.48338	1.83376	5.94629	1.60614	2.711	1.76726	6.90281	1.68798	5.63939	2.29668	6.16368	2.24808	6.60102	2.02046	7.0179	1.4399	6.24297	2.08184	4.77238	1.4616	5.4047			1.91568	6.87669	2.58969
		1.8776	4.7479	2.13043	5.91816	1.80818	4.17647	1.74169	4.85678	1.8798	4.61637	2.01023	5.55243	2.30946	5.93862	1.80563	4.77749	2.12276	5.81586	2.09463	6.23785	1.72123	6.41432	2.03581	5.31458	1.5601	3.49105	2.04859	6.45013	1.77749	6.83376	2.11765	6.60358	2.14066	6.70077	1.86701	7.68542	1.42711	5.35038	1.73146	4.95652	1.9432	6.7367		sSPL13	1.9009	6.70386	2.52668	2.67315
		1.5165	5.7753	2.20972	5.73402	1.86445	3.46547	1.96164	4.73657	1.42455	4.73402	1.9335	5.29412	1.98465	6.09463	1.97442	6.70844	1.68542	7.07417	1.93095	5.94373	1.80563	6.30946	2.00512	6.51151	1.60102	3.57545	1.79795	6.0844	1.85678	6.41176	1.86701	5.34527	2.00767	7.06905	1.88747	7.35294	1.41176	6.2046	2.50384	6.11765	1.7751	6.4959			1.8312	7.01481	2.83071
		1.8008	4.0882	2.04092	5.41176	1.65473	4.65217	2.18159	6.65217	2.29923	5.81074	2.10486	5.42711	1.84399	5.46547	1.97187	5.29668	2.09207	5.72634	1.93095	6.06138	2.21483	4.36573	2.03581	6.32737	1.54987	2.51918	2.05627	6.02302	1.73146	5.42711	2.05115	6.59079	1.74425	7.51662	1.91304	7.49361	1.53708	6.69821	1.78261	5.91049	1.6922	6.1595			1.93682	7.09271	2.66204
		1.702	6.0732	2.0665	5.94885	1.80307	5.13299	1.78005	5.7954	1.86957	4.63427	1.70077	4.17903	1.91304	5.18159	1.73657	3.84399	1.96931	6.04604	1.6445	6.71611	1.82097	6.46292	2.05882	6.6624	1.60614	3.73913	2.06394	6.68031	1.81586	5.51662	2.06905	7.47315	2.00256	7.67263	1.80818	7.04859	1.53708	6.45269	1.94118	4.96675	2.0572	6.3815		rSPL13	1.63512	5.51694	2.37402	2.54821
		1.7957	4.9131	1.77238	5.53453	1.58312	4.42199	2.1509	5.52685	2.13299	5.23529	1.91816	6.07673	1.76982	6.12276	1.58824	4.58824	1.78517	5.47315	1.88491	6.86445	1.76726	6.52174	2.0844	5.66752	1.63683	2.94373	2.32737	6.21995	1.61637	5.99488	2.21995	5.91816	1.89258	6.67263	1.7289	6.60102	1.72634	6.56266	1.74936	6.78772	1.728	5.4667			1.57044	5.64397	2.59388
		1.4655	5.2207	2.01023	5.57033	1.75959	4.70588	2.1867	5.16624	2.1688	4.51918	1.87468	6.5601	1.99233	6.11509	2.03069	3.57801	2.02813	5.66752	2	5.70077	1.85934	6.21739	1.86445	6.96164	1.74425	3.14578	1.58056	6.61637	1.87724	6.70332	2.30179	6.61637	1.73657	6.4399	1.93095	7.12788	1.45524	5.61637	1.73146	5.59079	2.0566	5.1603			1.58747	5.83669	2.67673
		1.8376	5.2251	2.00512	6.75192	1.61381	4.65729	2.21739	4.711	1.79028	5.19693	2.1202	5.21739	1.79028	4.79028	1.94373	4.72379	1.8798	6.09463	1.87212	5.69054	1.65473	6.51407	2.34527	4.69054	1.52685	3.29412	2.06905	6.3555	1.88235	5.57801	1.82097	7.69309	2.06394	7.2046	2.07417	7.75192	1.78772	8.37852	2.29923	5.42967	1.7536	5.5081		sSPL15	1.98977	5.71206	1.87072	1.8092
		1.6215	4.2299	2.14578	7.50128	1.69309	4.53964	2.24552	5.40409	1.8798	4.63427	2.44246	5.40409	1.97442	4.50895	1.83887	5.87212	2.00256	5.95652	1.92072	5.8977	2.0665	5.28389	1.77238	6.77494	1.68031	3.52941	1.89258	6.26343	1.91304	6.0665	1.95652	5.87468	2.02558	6.32481	1.8798	5.88235	1.64194	4.05882	2.25064	5.31969	1.8074	5.5725			1.98988	5.61957	1.82408
		1.41	6.3348	1.90026	4.51407	1.55499	3.21739	2.15857	6.36061	1.80818	5.15857	1.83632	4.88235	1.71867	4.76471	2.32225	5.42199	1.84655	6.19693	1.77238	6.46547	2.19437	7.53197	1.99233	5.31714	1.45269	3.06394	1.82353	6.28645	1.77238	6.25064	1.95908	5.51662	1.61381	7.02813	2.0844	6.98465	1.5243	5.79028	2.25064	4.96419	2.2184	5.3873			1.95944	5.35481	1.73282
		1.8352	5.2821	1.81586	5.11253	1.76215	4.07161	2.09207	5.82609	1.80818	3.95652	1.80563	5.69565	2.15601	5.02558	2.34271	5.19949	2.10486	5.23529	2.02046	5.11509	1.98977	6.02558	1.83632	6.62148	1.40665	3.20205	1.73146	6.59079	1.83376	5.92072	2.21228	6.38107	1.71611	6.78261	2.05371	6.66496	1.41176	6.41432	1.96164	5.42455	1.6259	5.6375		rSPL15	1.71305	5.38015	2.14068	2.20354
		1.808	5.1442	2.01279	6.23018	1.71611	4.73146	2.05882	7.0179	1.76982	4.34271	2.00767	5.68542	1.35038	6.03581	1.75703	5.97954	1.85678	5.10997	1.88491	5.95141	1.87468	6.55499	2.0665	5.61381	1.53708	3.4757	1.85678	6.29156	1.68031	5.77494	2.12276	5.75959	1.63939	6.8133	2.04348	7.64706	1.56522	6.02046	2.02046	5.70077	1.6192	5.228			1.72397	5.67077	2.28938
		1.241	4.7033	1.91304	5.9335	1.90026	4.85422	1.55499	5.95141	1.57801	4.30691	1.95396	5.36317	1.75959	4.51151	2.03836	5.85422	1.77749	4.73402	2.20972	6.70077	1.65217	5.09719	1.8312	5.17647	1.54987	2.86957	1.78261	5.94118	1.52174	4.99488	2.04604	5.46292	1.93095	7.19949	1.8977	6.29156	1.57545	6.22251	1.97442	6.1688	1.4812	5.734			1.7782	5.65569	2.18058
		1.7678	5.3506	1.53197	5.6624	1.7468	3.8133	1.59335	4.73402	2.09719	4.50639	1.53453	5.29923	2.03325	5.96164	2.19437	5.23529	2.11253	5.10997	1.78261	6.07417	2.1509	6.04604	1.81841	6.91304	1.21995	2.36061	1.99488	6.18159	2.08696	5.85422	2.22251	6.34783	1.9156	6.78772	1.80307	7.69565	1.60614	6.07928	2.03325	6.22506	1.83	5.4642
		1.7187	4.4885	1.99488	5.49361	2.03325	4.20205	1.77749	4.48593	2.3376	4.73913	2.05627	5.55499	1.48849	5.73913	2.18159	5.59591	1.91816	6.24808	1.9821	5.03325	1.80051	6.29156	1.69821	6.69054	1.54476	2.3734	1.83376	7.04348	1.94629	6.27621	1.91304	5.92327	1.60358	6.8133	2.14578	6.26343	1.80307	5.70077	2.10486	5.02046	1.6684	5.8647
		1.7065	5.8985	2.13811	5.96931	1.50384	4.55499	2.16624	5.99233	1.51662	4.78005	1.73146	5.46036	1.83632	5.11765	1.9156	5.34015	2.21739	5.94373	1.94373	5.09207	1.87212	5.45524	2.03581	5.74936	1.8133	2.46803	2.34015	4.87212	1.86445	6.69821	2	7.10486	1.9156	7.11765	1.74425	8.05371	1.51407	5.67263	2.1023	5.31969	1.7227	5.8521
		1.5127	4.8106	1.97698	6.52941	1.95908	5.2532	2.38363	4.98977	2.1202	5.21995	1.92072	5.09719	1.72379	5.26087	1.97187	5.35038	1.98465	5.22251	2.06905	6.41944	1.81841	6.50639	1.95652	5.50895	1.6445	2.65985	2.18414	5.65473	1.69565	5.29412	2.65985	6.05627	2.04348	6.01023	1.85678	5.99233	1.84399	5.52941	2.32481	5.92327	1.5815	5.385
		1.5998	4.0032	1.74425	5.35294	1.79795	5.31202	1.40921	5.10997	2.17136	5.4578	2.10742	5.89514	1.86701	5.79284	2.0179	5.75959	1.7289	6.59335	1.48849	6.08696	1.70332	4.85934	2.5243	5.83887	1.52174	2.26854	2.09719	5.57801	1.78005	6.46803	1.99488	6.16368	1.79028	6.13555	2.34783	6.96419	1.56266	5.67775	1.55243	4.88491	1.6059	5.2164
		1.4587	6.4394	1.97442	5.10742	1.40921	5.07161	1.9156	5.66752	1.94373	4.87724	1.99488	4.74425	1.68286	4.66752	2.04092	5.51151	2.09974	6.23785	1.90537	5.68031	1.60614	5.73402	1.69821	5.6087	1.40153	2.67519	2.02302	5.03325	1.61893	5.38363	2.15601	5.73657	1.89514	6.82097	1.53453	6.37852	1.51918	6.76215	1.94118	5.92327	1.5139	5.6595
		1.5315	4.4721	1.74425	5.59847	1.51407	4.77749	1.81074	5.1867	2.25575	5.00256	1.77749	4.86445	1.5601	6.56266	2.21995	5.02302	1.82609	5.91049	1.71867	5.53708	2.07417	5.89514	1.89003	5.04348	1.87212	2.49361	2.1202	6.61893	1.83376	6.99233	2.24041	8.27877	2.04859	6.70077	1.84655	6.75959	2.06138	5.70844	1.9335	3.85934	1.7945	6.062
		1.7665	4.2707	1.76982	5.58056	2.19437	3.97954	1.89514	4.97698	1.62404	4.70588	1.57801	5.59079	1.57289	5.46547	2.16624	5.76471	1.8798	6.68798	2.07928	6.32225	1.68542	6.03325	2.06394	6.24297	1.63683	3.41176	1.97698	5.76215	1.75448	5.76471	2.26087	6.8133	2.13299	6.87212	1.8491	7.53197	1.28133	5.75448	1.66496	4.40921	2.1233	5.9665
		1.6134	4.9013	1.80563	5.66752	1.18414	4.12276	1.66752	5.70844	2.00256	4.93095	1.70077	5.22251	1.85166	5.96164	2.15601	5.54731	2.10997	5.08696	1.88747	4.26854	1.77494	5.40153	1.84143	6.03069	1.5422	3.26087	1.80818	6.78517	1.58824		2.0844	6.30691	1.97954	7.74936	1.80818	7.26087	1.64706	4.72123	1.94629	4.70588	1.5193	5.9105
		1.6477	4.5741	1.95396	5.67775	1.84655	4.73657	1.74425	3.57545	2.27366	5.1023	2.00767	6.09463	1.61893	6.3376	2.36317		1.91049	5.95396	1.67008	6.24297	1.77238	6.06138	2.01535	7.0665	1.84143	3.21995	2.4399		1.58824		2.12788	5.85678	1.66496	7.9156	2.04348	7.24041	1.87212	5.26854	2.05627	5.32481	1.8879	5.6397
		1.7079	5.9098	1.83887	6.46036	1.83632	4.1688	1.75192	4.57289	2.04348	6.71611	1.84143	6.49872	1.62916	6.74169	1.95652		1.64194	4.9821	1.64706	6.65985	2.10742	5.59591	1.68542	6.32737	2.0179	2.59847	2.38363		1.86957		2.20716	5.87212	1.76726	5.68798	2.01535	7.21739	1.54476	6.17647	1.97187	5.29156	1.944	5.564
		2.0783	5.0634	1.99488	6.18926	1.61125	4.66752	1.8312	5.24552	1.75959	4.74936	1.89003	5.80051	1.82864	4.81586	2.30946		2.03581	6.11765	1.8798	5.64962	1.711	7.34527	1.88747	6.04604	1.41944	2.83376	1.79795		1.57033		1.92327	5.92583	1.80051	6.80818	1.64194	7.17136	1.59847	6.69565	1.48593	4.53964	2.0652	5.5961
		1.7699	4.457	2.02558	5.78005	1.70844	5.01023	1.7468	4.95908	2.04092	5.31714	1.80818	5.31969	1.89258	4.97954	1.77494		2.04859	6.12276	1.49872	6.08696	1.90793	5.58568	2.00512	5.51407	1.61125	3.6266	2.1509		1.85166		2.46803	5.54731	2.04092	7.16624	2.00767	7.75192	1.6445	5.01279	1.94373	5.49361	2.0098	5.852
		1.6099	4.7639	1.92072	5.75192	1.80307	4.26343	2.21483	5.41432	1.67263	4.70844	1.86445	6.00512	1.90281	5.95908	2.23018		1.83632	5.28645	1.64706	5.92072	1.9335	6.27366	2.09463	6.06394	1.36573	3.62404	1.52174		1.44501		2.03325	5.96164	1.92839		1.76471	7.26087	1.4578	5.51662	2.08696	6.20972	1.4514	5.3559
		1.5973	5.0606	1.82097	5.92072	1.79284	5.32737	1.94885	5.40665	1.60614	5.42199	1.74936	5.94373	1.61381	5.17647	1.69054		1.94373	4.63427	1.86701		2.29668	6.23018	1.94885	5.23274	1.46547	2.95652	2.0179		1.77238		2.01535		1.79028		2.09463	7.0179	1.80051	5.47059	2.26598	5.30179	1.9626	5.5455
		1.6348	5.2448	1.68031	6.25064	1.57801	4.66752	1.78261	4.85422	1.65729	5.37596	2.35038		1.66752	7.09463	1.95908		1.82097	5.46547	1.92072		1.56777	5.80051	1.77238	5.78772	1.6624	2.4399	1.74425		1.89003		2.10997		2.19693		1.87212	7.62148	1.56266	5.51407	1.79795	4.84655	1.6933	5.5028
		1.6356	4.8092	1.74425	5.75959	1.53964	4.41688	1.98465	5.38875	1.84399	4.4399	2.06905		1.84143	6.28645	2.21483		1.58568	5.68286	1.99744		1.95908	6.39386	2.06394		1.47315	3.24297	2.21228		1.77238		1.88747		1.95908		2.16624	7.40665	1.50895	5.59079	1.49872	5.31458	1.6387	4.8361
		1.7004	5.6675	1.78517	5.0844	1.54987	4.84655	2.12276		1.73913		1.91049		1.91304	5.95141	2.09719		1.87468	4.09719	1.92839		2.15601	7.05371	2.41688		1.50128	2.4757	1.96931		1.80563		2.25064		2.05627		2.06394	7.07673	1.45013	5.02813	1.71611	5.53197	2.0601	5.8347
		1.2306	3.8338	1.80818	5.8312	1.90281	5.02558	1.67263		2.1867		1.92327		1.98977	5.76215	2.02302		1.75448	5.48849	1.85422		2.05115	6.25064	2.1867		1.44757		1.99744		1.63427		2.29156		2.09463		2.00767	7.09719	1.60614	5.09207	1.78517	5.97187	1.9789	4.6916
		1.4129	5.3377	2.0844	5.99233	1.67263	4.02558	1.8491		2.06905		2.12788		2.08951	5.73402	2.40409		1.74425	5.48338	1.72379		1.87212	6.56522	2.00256		1.56522				1.74936		2.17647				2.0665	7.12532	1.5601		1.60614	5.38107	2.374	5.2481
		1.6943		2.04348		1.59847	4.80563	2.3913				1.83632		1.5243	4.61893	2.04092		2.06138	6.10486	1.89514		1.90793	6.14578	2.01535		1.8312				1.89258		1.97187				2.03325	7.64706	1.6624			3.82097	1.3822
		1.5336		1.72379		1.82353	4.93606	1.97954				1.92072		1.73913	6.11253	1.95396		1.76215	5.40921	2.01023		1.58824	5.48849	1.95396		1.59079				1.711		1.68798				2.09207		1.49105			5.87724	1.6535
		1.7887		1.35294		1.94885	5.23274					1.69565		1.57545	5.96419	2.15601		1.54987	5.86445	1.94118			6.92072	1.76726		1.53453				1.23529		2.20205						1.46292				1.667
		1.4215		2.07928		1.75448	3.8133							1.5422	5.03069	1.85166		1.91049	6.63171	2			5.51662	2.02813		1.48593				1.84143		2.10742						1.9335				1.7872
		1.5293		2.18926		1.70077								1.60614		1.97187		1.65217	6.64194	1.82353			6.7468			1.53197						2.08951						1.51662				1.8104
		1.6877		2.08951		1.59591								1.78772		1.75192		1.67519								1.6445						2.17136										1.6549
		1.7003		1.79028		1.65729										1.8491		2.17391								1.71611						2.51151										2.0107
				2.48082														2.02302														2.26087										1.613
				2.27877														2.03069																								1.9489
				1.88747														1.85678																								1.8993
				2.44757														1.59847																								1.4779
				2.13043														1.64194
																		1.90281
																		2.06394
																		1.65473
																		2.00767
		Col-0		sSPL2		rSPL2		sSPL3		rSPL3		sSPL4		rSPL4		sSPL5		rSPL5		sSPL6		rSPL6		sSPL9		rSPL9		sSPL10		rSPL10		sSPL11		rSPL11		sSPL13		rSPL13		sSPL15		rSPL15
		21 °C	27 °C	21 °C	27 °C	21 °C	27 °C	21 °C	27 °C	21 °C	27 °C	21 °C	27 °C	21 °C	27 °C	21 °C	27 °C	21 °C	27 °C	21 °C	27 °C	21 °C	27 °C	21 °C	27 °C	21 °C	27 °C	21 °C	27 °C	21 °C	27 °C	21 °C	27 °C	21 °C	27 °C	21 °C	27 °C	21 °C	27 °C	21 °C	27 °C	21 °C	27 °C
	Average	1.65122	5.01033	1.92726	5.74197	1.71955	4.67322	1.93251	5.27391	1.98814	5.20649	1.9186	5.56925	1.82488	5.53162	1.96942	5.50007	1.90054	5.85582	1.8317	6.04368	1.89475	6.08021	1.93818	5.78031	1.62469	2.97967	1.98219	6.17885	1.7381	6.02875	2.04694	6.22081	1.93226	7.00942	1.89686	6.95935	1.59582	5.6867	1.97701	5.53043	1.74772	5.58038
	s.d.	0.166985	0.629949	0.22897	0.530265	0.196451	0.544298	0.251317	0.677669	0.272812	0.627126	0.205896	0.539998	0.199744	0.569804	0.187497	0.596628	0.200501	0.668109	0.174167	0.532883	0.190931	0.610297	0.191557	0.613565	0.154055	0.399805	0.284113	0.607214	0.148645	0.61052	0.203125	0.629332	0.197933	0.543178	0.168985	0.633776	0.166868	0.667482	0.209329	0.599999	0.195944	0.558736
Supplementary Fig. 1b-hypocotyl length measurements (mm)
		Col-0		spl9-4		spl2/9/10/11/13/15		spl3/4/5			Relative response											Comparison of relative responses
		21 °C	27 °C	21 °C	27 °C	21 °C	27 °C	21 °C	27 °C			21 °C	27 °C	Percentage Increase	Average	s.d.	Relative PI	Average	s.d.			Ordinary one-way ANOVA, n = 3 biological replicates
		1.4297	4.5104	1.61637	5.18926	1.78517	7.21228	2.24808	8.07161		Col-0	1.69818	4.99085	1.93895	2.02128	0.0825766	0.959268	1	0.0408536			Tukey's multiple comparisons test	Mean Diff.	95.00% CI of diff.	Below threshold?	Summary	Adjusted p Value
		1.6906	3.5642	2.21228	4.64706	1.81841	6.24297	2.63427	7.31714			1.64041	4.95534	2.02079			0.999758					Col vs. spl9-4	7.333	-12.04 to 26.71	No	ns	0.6369
		1.6029	4.9143	1.91304	5.80051	2.02558	4.75959	2.11509	6.50895			1.63056	5.06141	2.1041			1.04097					Col vs. spl2/9/10/11/13/15	-8.667	-28.04 to 10.71	No	ns	0.5155
		1.7719	5.1258	1.86445	5.77749	1.73146	5.94629	2.42967	6.61125		spl9-4	1.8782	5.68659	2.02769	1.87523	0.137965	1.00317	0.927745	0.0682564			Col vs. spl3/4/5	2	-17.38 to 21.38	No	ns	0.9866
		1.4829	4.2166	2.1202	6.05627	1.63939	5.65985	1.98977	7.31202			2.0244	5.74734	1.83903			0.909834					spl9-4 vs. spl2/9/10/11/13/15	-16	-35.38 to 3.377	No	ns	0.1099
		1.6494	4.9046	2.18414	5.42967	1.86189	6.30179	2.04348	6.29156			2.04109	5.63131	1.75898			0.870231					spl9-4 vs. spl3/4/5	-5.333	-24.71 to 14.04	No	ns	0.8145
		1.5631	5.4508	1.53964	5.85934	1.8977	6.02302	2.22506	6.8977		spl2/9/10/11/13/15	1.8701	5.70514	2.05072	2.20022	0.138867	1.01456	1.08853	0.0687028			spl2/9/10/11/13/15 vs. spl3/4/5	10.67	-8.710 to 30.04	No	ns	0.3554
		1.9314	4.5968	1.711	5.84655	1.96164	5.37596	2.55754	6.54987			1.90505	6.14333	2.22476			1.10067
		1.939	4.4994	2.05371	6.29668	1.84655	5.53708	2.20972	6.68031			1.81241	6.0266	2.32518			1.15035
		2.0257	5.147	1.70844	6.17391	1.82864	6.20205	2.21739	5.62148		spl3/4/5	2.28314	6.5958	1.88891	1.98331	0.204222	0.934515	0.981218	0.101036
		1.859	5.7324	1.64194	5.90793	1.95652	5.56266	2.56777	6.48082			2.16486	6.15548	1.84337			0.911981
		1.7741	4.5595	1.98721	5.62148	1.54476	6.3734	2.26343	7.58568			2.00622	6.45533	2.21766			1.09716
		1.6173	4.5297	1.79284	5.37852	2.32481	5.23785	2.55499	5.82609
		1.8139	5.7229	1.8977	6.20716	1.43734	4.44501	2.18159	8.58312
		1.4365	5.0667	2.14578	6.14066	1.68031	6.0665	2.23018	6.70844
		1.744	4.5022	1.73657	5.40409	2.00767	6.13811	2.31969	5.92583
		1.5957	6.7691	1.7954	4.09974	1.65985	4.43223	2.38875	7.24552
		1.479	5.459	1.73657	5.43734	2.00256	5.86189	2.41944	5.6445
		1.819	4.3446	2.2046	5.36061	1.94629	5.23274	2.04604	6.19949
		2.1163	5.1528	1.99233	5.69054	2.13555	4.9156	2.30946	5.74169
		1.5837	5.8468	1.71611	5.8312	2.2046	5.99744	1.93862	6.63171
		1.5615	4.5477	1.92583	6.289	1.85166	5	2.37596	5.83887
		1.67	5.0612	1.79284	6.36061	1.88747	5.93095	2.05371	5.8133
		1.5996	5.5558	1.78772	5.67263	1.84655	6.46803	2.4757	6.21228
		1.5966	4.326	1.50384	5.54476	1.83887	6.73146	2.07928	6.30179
		1.8243	5.1114	1.78261	5.95141	1.81074	6.81586	2.1023	7.1023
		1.5488	5.0088	1.63939	5.88747	2.15601	5.88491	2.23529	5.99233
		1.7082	5.7854	2.59591	5.50639	1.57801	5.52941	2.35806	6.41688
		1.8841	4.214	1.98977	4.96675	2.16368	6.37084	2.04348	5.51918
		1.756	5.6975	2.07673	5.95652	2.5601	5.96419	2.4757	5.99744
		1.8647	4.432	1.94118	5.86701	1.92839	6.79284	2.49616	6.06905
		1.5741	3.5243	1.94885	5.92839	1.97187	7.34527	2.26598	5.02558
		1.8401	5.3673	2.19693	5.70844	1.7954	5.93095	1.80563	5.88491
		1.5768	4.5869	1.87724	6.42455	1.4578	6.76471	1.92583	5.45269
		1.5687	5.2518	1.81074	6.13811	1.96164	5.99744	2.03836	6.63683
		1.6081	4.6596	1.95141	6.18926	1.95141	6.6445	2.07928	4.72379
		1.5775	5.4763	2.13043	6.2046	1.8312	6.3555	2.22762	7.75192
		1.4532	5.0626	2.29923	6.10486	1.71867	6.36573	2.16113	5.83376
		1.425	5.6952	2.42455	5.90793	1.90537	4.81074	2.62916	6.62916
		1.6438	4.6677	1.64962	4.98977	2	6.64194	1.8491	7.17647
		1.3975	4.6869	1.87212	5.75959	2.1202	7.09463	1.84143	6.78005
		1.6256	4.6202	1.79028	5.69309	2.09974	6.55243	2.3376	5.64194
		1.5114	4.9935	2.00512	4.88491	1.76215	4.29668	2.37852	6.11253
		1.5963	5.277	2.10997	5.1509	1.69821	5.83887	2.10742	5.74936
		1.6492	5.5533	2.49872	5.03836	2.30691	6.49616	1.91816	5.21483
		1.6296	5.5429	2.1023	6.6087	1.97187	5.09207	2.48082	6.23529
		1.8088	4.8542	2.40409	6.28389	1.32737	5.40665	2.21228	7.16368
		1.7015	4.5333	1.98465	5.24041	1.80563	5.71611	1.90793	6.31969
		1.6409	5.043	1.711	5.10997	2.10997	7.14066	2.44501	5.89258
		1.4552	4.9038	1.74936	5.56777	1.63171	5.64706	2.01279	5.78261
		1.4196	6.108	2.01023	5.1688	1.75959	6.52685	2.14834	6.73146
		1.8776	4.7479	1.9335	5.91816	1.68798	6.3913	2.48849	7.31202
		1.5165	5.7753	2.07161	5.49361	1.90281	7.86445	2.24297	6.51918
		1.8008	4.0882	1.66496	5.63171	1.99233	5.99744	1.67519	6.47826
		1.702	6.0732	2.55243	6.13555	1.97442	6.12788	2.03325	6.85166
		1.7957	4.9131	2.00512	6.28645	1.91304	6.66752	2.29156	6.82609
		1.4655	5.2207	2.2046	5.17903	1.58568	5.2711	2.26087	5.4757
		1.8376	5.2251	1.90793	5.08184	1.82097	5.65729	2.0665	6.91816
		1.6215	4.2299	1.61637	5.31202	1.81586	5.03325	2.00256	6.50128
		1.41	6.3348	2.03836	5.77238	1.81841	7.68542	1.71355	6.02302
		1.8352	5.2821	1.8312	5.65473	1.41944	6.07928	2.26854	6.43478
		1.808	5.1442	2.1867	4.02046	1.96419	6.41176	1.98721	6.47059
		1.241	4.7033	2.17903	5.82609	1.61893	5.6624	1.80818	5.78772
		1.7678	5.3506	2.12532	5.88491	1.9335	7.18414	1.96419	6.77494
		1.7187	4.4885	1.96931	6.5243	2.00512	4.60614	2.50639	6.77749
		1.7065	5.8985	1.87212	5.99488	1.8133	6.83887	2.3913	7.41944
		1.5127	4.8106	2.19182	5.28645	1.47826	5.41432	2.01023	4.76726
		1.5998	4.0032	1.82353	6.12532	1.7468	6.59079	2.11509	6.24808
		1.4587	6.4394	2.09974	6.0179	1.61893	4.20716	2.17391	6.98465
		1.5315	4.4721	2.07417	6.07673	2.04604	4.28133	1.89514	6.63427
		1.7665	4.2707	2.08696	5.18414	1.6624	4.89514	2.08184	5.98977
		1.6134	4.9013	1.97954	6.1867	1.80563	6.68031	2.2046	6.87724
		1.6477	4.5741	1.61125	5.48338	1.8977	6.73402	2.26854	6.62916
		1.7079	5.9098	2.14066	5.54987	2.09974	7.07928	2.04092	7.1509
		2.0783	5.0634	2.10486	5.53964		4.34015	1.78005	6.42711
		1.7699	4.457	2.00767	5.63427		5.09719	2.24808	6.74169
		1.6099	4.7639	1.65729	5.65985		6.56522	1.8977	6.09719
		1.5973	5.0606	2.08951	5.86189		7.73146	1.7468	6.13555
		1.6348	5.2448	2.31714	5.50895		6.21739	2.12532
		1.6356	4.8092	2.15857	5.5243		3.99744	1.93862
		1.7004	5.6675	2.22762			5.89258	2.05371
		1.2306	3.8338	1.96931			6.06394	1.6266
		1.4129	5.3377	1.86701			6.35038	1.63427
		1.6943		2.8133				1.30435
		1.5336		2.34015				1.61893
		1.7887		1.96931				1.64706
		1.4215		1.9821				2.22251
		1.5293		2.04348				1.59847
		1.6877		2.26854				1.88235
		1.7003		2.12276				1.93095
				1.95396				1.77494
				1.95652				2.14578
				1.95908
				2.44501
		Col-0		spl9-4		spl2/9/10/11/13/15		spl3/4/5
		21 °C	27 °C	21 °C	27 °C	21 °C	27 °C	21 °C	27 °C
	Average	1.65122	5.01033	1.99524	5.6827	1.86117	5.9674	2.11984	6.40629
	s.d.	0.166985	0.629949	0.245427	0.490363	0.219092	0.866574	0.266362	0.701099
[truncated: 10 more columns]
